# Supplementary material for: A streamlined, nanopore-compatible 5PSeq protocol for rapid phenotypic antimicrobial sensitivity testing
Source: Cell Rep Methods. 2026 Mar 12;6(3):101327. doi: 10.1016/j.crmeth.2026.101327 (PMC13030957; doi:10.1016/j.crmeth.2026.101327)
Supplement: Data S1. Interactive FivePSeq html report, related to Figure 2 [file mmc4.zip]

Archive with 234 entries (221 files):
- bsub_s5pseq_to_compress/
- __MACOSX/._bsub_s5pseq_to_compress
- bsub_s5pseq_to_compress/fivepseq_counts/
- bsub_s5pseq_to_compress/count_run_summary.txt
- __MACOSX/bsub_s5pseq_to_compress/._count_run_summary.txt
- bsub_s5pseq_to_compress/fivepseq_plots/
- bsub_s5pseq_to_compress/log/
- bsub_s5pseq_to_compress/fivepseq_counts/bsub_s5pseq1/
- bsub_s5pseq_to_compress/fivepseq_counts/bsub_ht5pseq/
- bsub_s5pseq_to_compress/fivepseq_counts/bsub_s5pseq2/
- bsub_s5pseq_to_compress/fivepseq_plots/bsub.html
- __MACOSX/bsub_s5pseq_to_compress/fivepseq_plots/._bsub.html
- bsub_s5pseq_to_compress/fivepseq_plots/supplement/
- bsub_s5pseq_to_compress/fivepseq_plots/comparison/
- bsub_s5pseq_to_compress/fivepseq_plots/main/
- bsub_s5pseq_to_compress/log/fivepseq.log
- __MACOSX/bsub_s5pseq_to_compress/log/._fivepseq.log
- bsub_s5pseq_to_compress/fivepseq_counts/bsub_s5pseq1/protein_coding/
- bsub_s5pseq_to_compress/fivepseq_counts/bsub_ht5pseq/protein_coding/
- bsub_s5pseq_to_compress/fivepseq_counts/bsub_s5pseq2/protein_coding/
- bsub_s5pseq_to_compress/fivepseq_plots/supplement/bsub_codon_linecharts.html
- __MACOSX/bsub_s5pseq_to_compress/fivepseq_plots/supplement/._bsub_codon_linecharts.html
- bsub_s5pseq_to_compress/fivepseq_plots/supplement/.DS_Store
- __MACOSX/bsub_s5pseq_to_compress/fivepseq_plots/supplement/._.DS_Store
- bsub_s5pseq_to_compress/fivepseq_plots/supplement/bsub_frame-linecharts.html
- __MACOSX/bsub_s5pseq_to_compress/fivepseq_plots/supplement/._bsub_frame-linecharts.html
- bsub_s5pseq_to_compress/fivepseq_plots/supplement/bsub_dicodon_linecharts.html
- __MACOSX/bsub_s5pseq_to_compress/fivepseq_plots/supplement/._bsub_dicodon_linecharts.html
- bsub_s5pseq_to_compress/fivepseq_plots/supplement/bsub_tricodon_linecharts.html
- __MACOSX/bsub_s5pseq_to_compress/fivepseq_plots/supplement/._bsub_tricodon_linecharts.html
- bsub_s5pseq_to_compress/fivepseq_plots/supplement/bsub_amino_acid_linecharts.html
- __MACOSX/bsub_s5pseq_to_compress/fivepseq_plots/supplement/._bsub_amino_acid_linecharts.html
- bsub_s5pseq_to_compress/fivepseq_plots/supplement/bsub_codon_heatmaps.html
- __MACOSX/bsub_s5pseq_to_compress/fivepseq_plots/supplement/._bsub_codon_heatmaps.html
- bsub_s5pseq_to_compress/fivepseq_plots/supplement/bsub_tripeptide_linecharts.html
- __MACOSX/bsub_s5pseq_to_compress/fivepseq_plots/supplement/._bsub_tripeptide_linecharts.html
- bsub_s5pseq_to_compress/fivepseq_plots/supplement/bsub_dipeptide_linecharts.html
- __MACOSX/bsub_s5pseq_to_compress/fivepseq_plots/supplement/._bsub_dipeptide_linecharts.html
- bsub_s5pseq_to_compress/fivepseq_plots/comparison/.DS_Store
- __MACOSX/bsub_s5pseq_to_compress/fivepseq_plots/comparison/._.DS_Store
- bsub_s5pseq_to_compress/fivepseq_plots/comparison/bsub_differential_heatmaps.html
- __MACOSX/bsub_s5pseq_to_compress/fivepseq_plots/comparison/._bsub_differential_heatmaps.html
- bsub_s5pseq_to_compress/fivepseq_plots/main/bsub_combined.html
- __MACOSX/bsub_s5pseq_to_compress/fivepseq_plots/main/._bsub_combined.html
- bsub_s5pseq_to_compress/fivepseq_plots/main/.DS_Store
- __MACOSX/bsub_s5pseq_to_compress/fivepseq_plots/main/._.DS_Store
- bsub_s5pseq_to_compress/fivepseq_plots/main/bsub_main.html
- __MACOSX/bsub_s5pseq_to_compress/fivepseq_plots/main/._bsub_main.html
- bsub_s5pseq_to_compress/fivepseq_counts/bsub_s5pseq1/protein_coding/counts_TERM.txt
- __MACOSX/bsub_s5pseq_to_compress/fivepseq_counts/bsub_s5pseq1/protein_coding/._counts_TERM.txt
- bsub_s5pseq_to_compress/fivepseq_counts/bsub_s5pseq1/protein_coding/data_summary.txt
- __MACOSX/bsub_s5pseq_to_compress/fivepseq_counts/bsub_s5pseq1/protein_coding/._data_summary.txt
- bsub_s5pseq_to_compress/fivepseq_counts/bsub_s5pseq1/protein_coding/meta_counts_TERM.txt
- __MACOSX/bsub_s5pseq_to_compress/fivepseq_counts/bsub_s5pseq1/protein_coding/._meta_counts_TERM.txt
- bsub_s5pseq_to_compress/fivepseq_counts/bsub_s5pseq1/protein_coding/tricodon_pauses.txt
- __MACOSX/bsub_s5pseq_to_compress/fivepseq_counts/bsub_s5pseq1/protein_coding/._tricodon_pauses.txt
- bsub_s5pseq_to_compress/fivepseq_counts/bsub_s5pseq1/protein_coding/frame_stats.txt
- __MACOSX/bsub_s5pseq_to_compress/fivepseq_counts/bsub_s5pseq1/protein_coding/._frame_stats.txt
- bsub_s5pseq_to_compress/fivepseq_counts/bsub_s5pseq1/protein_coding/start_codon_dict.txt
- __MACOSX/bsub_s5pseq_to_compress/fivepseq_counts/bsub_s5pseq1/protein_coding/._start_codon_dict.txt
- bsub_s5pseq_to_compress/fivepseq_counts/bsub_s5pseq1/protein_coding/codon_pauses.txt
- __MACOSX/bsub_s5pseq_to_compress/fivepseq_counts/bsub_s5pseq1/protein_coding/._codon_pauses.txt
- bsub_s5pseq_to_compress/fivepseq_counts/bsub_s5pseq1/protein_coding/canonical_transcript_index.txt
- __MACOSX/bsub_s5pseq_to_compress/fivepseq_counts/bsub_s5pseq1/protein_coding/._canonical_transcript_index.txt
- bsub_s5pseq_to_compress/fivepseq_counts/bsub_s5pseq1/protein_coding/outlier_lower.txt
- __MACOSX/bsub_s5pseq_to_compress/fivepseq_counts/bsub_s5pseq1/protein_coding/._outlier_lower.txt
- bsub_s5pseq_to_compress/fivepseq_counts/bsub_s5pseq1/protein_coding/fft_signals_start.txt
- __MACOSX/bsub_s5pseq_to_compress/fivepseq_counts/bsub_s5pseq1/protein_coding/._fft_signals_start.txt
- bsub_s5pseq_to_compress/fivepseq_counts/bsub_s5pseq1/protein_coding/outliers_df.txt
- __MACOSX/bsub_s5pseq_to_compress/fivepseq_counts/bsub_s5pseq1/protein_coding/._outliers_df.txt
- bsub_s5pseq_to_compress/fivepseq_counts/bsub_s5pseq1/protein_coding/amino_acid_stats.txt
- __MACOSX/bsub_s5pseq_to_compress/fivepseq_counts/bsub_s5pseq1/protein_coding/._amino_acid_stats.txt
- bsub_s5pseq_to_compress/fivepseq_counts/bsub_s5pseq1/protein_coding/transcript_assembly.txt
- __MACOSX/bsub_s5pseq_to_compress/fivepseq_counts/bsub_s5pseq1/protein_coding/._transcript_assembly.txt
- bsub_s5pseq_to_compress/fivepseq_counts/bsub_s5pseq1/protein_coding/amino_acid_pauses.txt
- __MACOSX/bsub_s5pseq_to_compress/fivepseq_counts/bsub_s5pseq1/protein_coding/._amino_acid_pauses.txt
- bsub_s5pseq_to_compress/fivepseq_counts/bsub_s5pseq1/protein_coding/meta_count_peaks_TERM.txt
- __MACOSX/bsub_s5pseq_to_compress/fivepseq_counts/bsub_s5pseq1/protein_coding/._meta_count_peaks_TERM.txt
- bsub_s5pseq_to_compress/fivepseq_counts/bsub_s5pseq1/protein_coding/fft_stats.txt
- __MACOSX/bsub_s5pseq_to_compress/fivepseq_counts/bsub_s5pseq1/protein_coding/._fft_stats.txt
- bsub_s5pseq_to_compress/fivepseq_counts/bsub_s5pseq1/protein_coding/transcript_frame_prefs.txt
- __MACOSX/bsub_s5pseq_to_compress/fivepseq_counts/bsub_s5pseq1/protein_coding/._transcript_frame_prefs.txt
- bsub_s5pseq_to_compress/fivepseq_counts/bsub_s5pseq1/protein_coding/count_distribution.txt
- __MACOSX/bsub_s5pseq_to_compress/fivepseq_counts/bsub_s5pseq1/protein_coding/._count_distribution.txt
- bsub_s5pseq_to_compress/fivepseq_counts/bsub_s5pseq1/protein_coding/counts_FULL_LENGTH.txt
- __MACOSX/bsub_s5pseq_to_compress/fivepseq_counts/bsub_s5pseq1/protein_coding/._counts_FULL_LENGTH.txt
- bsub_s5pseq_to_compress/fivepseq_counts/bsub_s5pseq1/protein_coding/frame_counts_TERM.txt
- __MACOSX/bsub_s5pseq_to_compress/fivepseq_counts/bsub_s5pseq1/protein_coding/._frame_counts_TERM.txt
- bsub_s5pseq_to_compress/fivepseq_counts/bsub_s5pseq1/protein_coding/frame_counts_START.txt
- __MACOSX/bsub_s5pseq_to_compress/fivepseq_counts/bsub_s5pseq1/protein_coding/._frame_counts_START.txt
- bsub_s5pseq_to_compress/fivepseq_counts/bsub_s5pseq1/protein_coding/dipeptide_pauses.txt
- __MACOSX/bsub_s5pseq_to_compress/fivepseq_counts/bsub_s5pseq1/protein_coding/._dipeptide_pauses.txt
- bsub_s5pseq_to_compress/fivepseq_counts/bsub_s5pseq1/protein_coding/tripeptide_pauses.txt
- __MACOSX/bsub_s5pseq_to_compress/fivepseq_counts/bsub_s5pseq1/protein_coding/._tripeptide_pauses.txt
- bsub_s5pseq_to_compress/fivepseq_counts/bsub_s5pseq1/protein_coding/meta_counts_START.txt
- __MACOSX/bsub_s5pseq_to_compress/fivepseq_counts/bsub_s5pseq1/protein_coding/._meta_counts_START.txt
- bsub_s5pseq_to_compress/fivepseq_counts/bsub_s5pseq1/protein_coding/term_codon_dict.txt
- __MACOSX/bsub_s5pseq_to_compress/fivepseq_counts/bsub_s5pseq1/protein_coding/._term_codon_dict.txt
- bsub_s5pseq_to_compress/fivepseq_counts/bsub_s5pseq1/protein_coding/transcript_descriptors.txt
- __MACOSX/bsub_s5pseq_to_compress/fivepseq_counts/bsub_s5pseq1/protein_coding/._transcript_descriptors.txt
- bsub_s5pseq_to_compress/fivepseq_counts/bsub_s5pseq1/protein_coding/counts_START.txt
- __MACOSX/bsub_s5pseq_to_compress/fivepseq_counts/bsub_s5pseq1/protein_coding/._counts_START.txt
- bsub_s5pseq_to_compress/fivepseq_counts/bsub_s5pseq1/protein_coding/dicodon_pauses.txt
- __MACOSX/bsub_s5pseq_to_compress/fivepseq_counts/bsub_s5pseq1/protein_coding/._dicodon_pauses.txt
- bsub_s5pseq_to_compress/fivepseq_counts/bsub_s5pseq1/protein_coding/transcript_fft.txt
- __MACOSX/bsub_s5pseq_to_compress/fivepseq_counts/bsub_s5pseq1/protein_coding/._transcript_fft.txt
- bsub_s5pseq_to_compress/fivepseq_counts/bsub_s5pseq1/protein_coding/meta_count_peaks_START.txt
- __MACOSX/bsub_s5pseq_to_compress/fivepseq_counts/bsub_s5pseq1/protein_coding/._meta_count_peaks_START.txt
- bsub_s5pseq_to_compress/fivepseq_counts/bsub_s5pseq1/protein_coding/fft_signals_term.txt
- __MACOSX/bsub_s5pseq_to_compress/fivepseq_counts/bsub_s5pseq1/protein_coding/._fft_signals_term.txt
- bsub_s5pseq_to_compress/fivepseq_counts/bsub_ht5pseq/protein_coding/counts_TERM.txt
- __MACOSX/bsub_s5pseq_to_compress/fivepseq_counts/bsub_ht5pseq/protein_coding/._counts_TERM.txt
- bsub_s5pseq_to_compress/fivepseq_counts/bsub_ht5pseq/protein_coding/data_summary.txt
- __MACOSX/bsub_s5pseq_to_compress/fivepseq_counts/bsub_ht5pseq/protein_coding/._data_summary.txt
- bsub_s5pseq_to_compress/fivepseq_counts/bsub_ht5pseq/protein_coding/meta_counts_TERM.txt
- __MACOSX/bsub_s5pseq_to_compress/fivepseq_counts/bsub_ht5pseq/protein_coding/._meta_counts_TERM.txt
- bsub_s5pseq_to_compress/fivepseq_counts/bsub_ht5pseq/protein_coding/tricodon_pauses.txt
- __MACOSX/bsub_s5pseq_to_compress/fivepseq_counts/bsub_ht5pseq/protein_coding/._tricodon_pauses.txt
- bsub_s5pseq_to_compress/fivepseq_counts/bsub_ht5pseq/protein_coding/frame_stats.txt
- __MACOSX/bsub_s5pseq_to_compress/fivepseq_counts/bsub_ht5pseq/protein_coding/._frame_stats.txt
- bsub_s5pseq_to_compress/fivepseq_counts/bsub_ht5pseq/protein_coding/start_codon_dict.txt
- __MACOSX/bsub_s5pseq_to_compress/fivepseq_counts/bsub_ht5pseq/protein_coding/._start_codon_dict.txt
- bsub_s5pseq_to_compress/fivepseq_counts/bsub_ht5pseq/protein_coding/codon_pauses.txt
- __MACOSX/bsub_s5pseq_to_compress/fivepseq_counts/bsub_ht5pseq/protein_coding/._codon_pauses.txt
- bsub_s5pseq_to_compress/fivepseq_counts/bsub_ht5pseq/protein_coding/canonical_transcript_index.txt
- __MACOSX/bsub_s5pseq_to_compress/fivepseq_counts/bsub_ht5pseq/protein_coding/._canonical_transcript_index.txt
- bsub_s5pseq_to_compress/fivepseq_counts/bsub_ht5pseq/protein_coding/outlier_lower.txt
- __MACOSX/bsub_s5pseq_to_compress/fivepseq_counts/bsub_ht5pseq/protein_coding/._outlier_lower.txt
- bsub_s5pseq_to_compress/fivepseq_counts/bsub_ht5pseq/protein_coding/fft_signals_start.txt
- __MACOSX/bsub_s5pseq_to_compress/fivepseq_counts/bsub_ht5pseq/protein_coding/._fft_signals_start.txt
- bsub_s5pseq_to_compress/fivepseq_counts/bsub_ht5pseq/protein_coding/outliers_df.txt
- __MACOSX/bsub_s5pseq_to_compress/fivepseq_counts/bsub_ht5pseq/protein_coding/._outliers_df.txt
- bsub_s5pseq_to_compress/fivepseq_counts/bsub_ht5pseq/protein_coding/amino_acid_stats.txt
- __MACOSX/bsub_s5pseq_to_compress/fivepseq_counts/bsub_ht5pseq/protein_coding/._amino_acid_stats.txt
- bsub_s5pseq_to_compress/fivepseq_counts/bsub_ht5pseq/protein_coding/transcript_assembly.txt
- __MACOSX/bsub_s5pseq_to_compress/fivepseq_counts/bsub_ht5pseq/protein_coding/._transcript_assembly.txt
- bsub_s5pseq_to_compress/fivepseq_counts/bsub_ht5pseq/protein_coding/amino_acid_pauses.txt
- __MACOSX/bsub_s5pseq_to_compress/fivepseq_counts/bsub_ht5pseq/protein_coding/._amino_acid_pauses.txt
- bsub_s5pseq_to_compress/fivepseq_counts/bsub_ht5pseq/protein_coding/meta_count_peaks_TERM.txt
- __MACOSX/bsub_s5pseq_to_compress/fivepseq_counts/bsub_ht5pseq/protein_coding/._meta_count_peaks_TERM.txt
- bsub_s5pseq_to_compress/fivepseq_counts/bsub_ht5pseq/protein_coding/fft_stats.txt
- __MACOSX/bsub_s5pseq_to_compress/fivepseq_counts/bsub_ht5pseq/protein_coding/._fft_stats.txt
- bsub_s5pseq_to_compress/fivepseq_counts/bsub_ht5pseq/protein_coding/transcript_frame_prefs.txt
- __MACOSX/bsub_s5pseq_to_compress/fivepseq_counts/bsub_ht5pseq/protein_coding/._transcript_frame_prefs.txt
- bsub_s5pseq_to_compress/fivepseq_counts/bsub_ht5pseq/protein_coding/count_distribution.txt
- __MACOSX/bsub_s5pseq_to_compress/fivepseq_counts/bsub_ht5pseq/protein_coding/._count_distribution.txt
- bsub_s5pseq_to_compress/fivepseq_counts/bsub_ht5pseq/protein_coding/counts_FULL_LENGTH.txt
- __MACOSX/bsub_s5pseq_to_compress/fivepseq_counts/bsub_ht5pseq/protein_coding/._counts_FULL_LENGTH.txt
- bsub_s5pseq_to_compress/fivepseq_counts/bsub_ht5pseq/protein_coding/frame_counts_TERM.txt
- __MACOSX/bsub_s5pseq_to_compress/fivepseq_counts/bsub_ht5pseq/protein_coding/._frame_counts_TERM.txt
- bsub_s5pseq_to_compress/fivepseq_counts/bsub_ht5pseq/protein_coding/frame_counts_START.txt
- __MACOSX/bsub_s5pseq_to_compress/fivepseq_counts/bsub_ht5pseq/protein_coding/._frame_counts_START.txt
- bsub_s5pseq_to_compress/fivepseq_counts/bsub_ht5pseq/protein_coding/dipeptide_pauses.txt
- __MACOSX/bsub_s5pseq_to_compress/fivepseq_counts/bsub_ht5pseq/protein_coding/._dipeptide_pauses.txt
- bsub_s5pseq_to_compress/fivepseq_counts/bsub_ht5pseq/protein_coding/tripeptide_pauses.txt
- __MACOSX/bsub_s5pseq_to_compress/fivepseq_counts/bsub_ht5pseq/protein_coding/._tripeptide_pauses.txt
- bsub_s5pseq_to_compress/fivepseq_counts/bsub_ht5pseq/protein_coding/meta_counts_START.txt
- __MACOSX/bsub_s5pseq_to_compress/fivepseq_counts/bsub_ht5pseq/protein_coding/._meta_counts_START.txt
- bsub_s5pseq_to_compress/fivepseq_counts/bsub_ht5pseq/protein_coding/term_codon_dict.txt
- __MACOSX/bsub_s5pseq_to_compress/fivepseq_counts/bsub_ht5pseq/protein_coding/._term_codon_dict.txt
- bsub_s5pseq_to_compress/fivepseq_counts/bsub_ht5pseq/protein_coding/transcript_descriptors.txt
- __MACOSX/bsub_s5pseq_to_compress/fivepseq_counts/bsub_ht5pseq/protein_coding/._transcript_descriptors.txt
- bsub_s5pseq_to_compress/fivepseq_counts/bsub_ht5pseq/protein_coding/counts_START.txt
- __MACOSX/bsub_s5pseq_to_compress/fivepseq_counts/bsub_ht5pseq/protein_coding/._counts_START.txt
- bsub_s5pseq_to_compress/fivepseq_counts/bsub_ht5pseq/protein_coding/dicodon_pauses.txt
- __MACOSX/bsub_s5pseq_to_compress/fivepseq_counts/bsub_ht5pseq/protein_coding/._dicodon_pauses.txt
- bsub_s5pseq_to_compress/fivepseq_counts/bsub_ht5pseq/protein_coding/transcript_fft.txt
- __MACOSX/bsub_s5pseq_to_compress/fivepseq_counts/bsub_ht5pseq/protein_coding/._transcript_fft.txt
- bsub_s5pseq_to_compress/fivepseq_counts/bsub_ht5pseq/protein_coding/meta_count_peaks_START.txt
- __MACOSX/bsub_s5pseq_to_compress/fivepseq_counts/bsub_ht5pseq/protein_coding/._meta_count_peaks_START.txt
- bsub_s5pseq_to_compress/fivepseq_counts/bsub_ht5pseq/protein_coding/fft_signals_term.txt
- __MACOSX/bsub_s5pseq_to_compress/fivepseq_counts/bsub_ht5pseq/protein_coding/._fft_signals_term.txt
- bsub_s5pseq_to_compress/fivepseq_counts/bsub_s5pseq2/protein_coding/counts_TERM.txt
- __MACOSX/bsub_s5pseq_to_compress/fivepseq_counts/bsub_s5pseq2/protein_coding/._counts_TERM.txt
- bsub_s5pseq_to_compress/fivepseq_counts/bsub_s5pseq2/protein_coding/data_summary.txt
- __MACOSX/bsub_s5pseq_to_compress/fivepseq_counts/bsub_s5pseq2/protein_coding/._data_summary.txt
- bsub_s5pseq_to_compress/fivepseq_counts/bsub_s5pseq2/protein_coding/meta_counts_TERM.txt
- __MACOSX/bsub_s5pseq_to_compress/fivepseq_counts/bsub_s5pseq2/protein_coding/._meta_counts_TERM.txt
- bsub_s5pseq_to_compress/fivepseq_counts/bsub_s5pseq2/protein_coding/tricodon_pauses.txt
- __MACOSX/bsub_s5pseq_to_compress/fivepseq_counts/bsub_s5pseq2/protein_coding/._tricodon_pauses.txt
- bsub_s5pseq_to_compress/fivepseq_counts/bsub_s5pseq2/protein_coding/frame_stats.txt
- __MACOSX/bsub_s5pseq_to_compress/fivepseq_counts/bsub_s5pseq2/protein_coding/._frame_stats.txt
- bsub_s5pseq_to_compress/fivepseq_counts/bsub_s5pseq2/protein_coding/start_codon_dict.txt
- __MACOSX/bsub_s5pseq_to_compress/fivepseq_counts/bsub_s5pseq2/protein_coding/._start_codon_dict.txt
- bsub_s5pseq_to_compress/fivepseq_counts/bsub_s5pseq2/protein_coding/codon_pauses.txt
- __MACOSX/bsub_s5pseq_to_compress/fivepseq_counts/bsub_s5pseq2/protein_coding/._codon_pauses.txt
- bsub_s5pseq_to_compress/fivepseq_counts/bsub_s5pseq2/protein_coding/canonical_transcript_index.txt
- __MACOSX/bsub_s5pseq_to_compress/fivepseq_counts/bsub_s5pseq2/protein_coding/._canonical_transcript_index.txt
- bsub_s5pseq_to_compress/fivepseq_counts/bsub_s5pseq2/protein_coding/outlier_lower.txt
- __MACOSX/bsub_s5pseq_to_compress/fivepseq_counts/bsub_s5pseq2/protein_coding/._outlier_lower.txt
- bsub_s5pseq_to_compress/fivepseq_counts/bsub_s5pseq2/protein_coding/fft_signals_start.txt
- __MACOSX/bsub_s5pseq_to_compress/fivepseq_counts/bsub_s5pseq2/protein_coding/._fft_signals_start.txt
- bsub_s5pseq_to_compress/fivepseq_counts/bsub_s5pseq2/protein_coding/outliers_df.txt
- __MACOSX/bsub_s5pseq_to_compress/fivepseq_counts/bsub_s5pseq2/protein_coding/._outliers_df.txt
- bsub_s5pseq_to_compress/fivepseq_counts/bsub_s5pseq2/protein_coding/amino_acid_stats.txt
- __MACOSX/bsub_s5pseq_to_compress/fivepseq_counts/bsub_s5pseq2/protein_coding/._amino_acid_stats.txt
- bsub_s5pseq_to_compress/fivepseq_counts/bsub_s5pseq2/protein_coding/transcript_assembly.txt
- __MACOSX/bsub_s5pseq_to_compress/fivepseq_counts/bsub_s5pseq2/protein_coding/._transcript_assembly.txt
- bsub_s5pseq_to_compress/fivepseq_counts/bsub_s5pseq2/protein_coding/amino_acid_pauses.txt
- __MACOSX/bsub_s5pseq_to_compress/fivepseq_counts/bsub_s5pseq2/protein_coding/._amino_acid_pauses.txt
- bsub_s5pseq_to_compress/fivepseq_counts/bsub_s5pseq2/protein_coding/meta_count_peaks_TERM.txt
- __MACOSX/bsub_s5pseq_to_compress/fivepseq_counts/bsub_s5pseq2/protein_coding/._meta_count_peaks_TERM.txt
- bsub_s5pseq_to_compress/fivepseq_counts/bsub_s5pseq2/protein_coding/fft_stats.txt
- __MACOSX/bsub_s5pseq_to_compress/fivepseq_counts/bsub_s5pseq2/protein_coding/._fft_stats.txt
- bsub_s5pseq_to_compress/fivepseq_counts/bsub_s5pseq2/protein_coding/transcript_frame_prefs.txt
- __MACOSX/bsub_s5pseq_to_compress/fivepseq_counts/bsub_s5pseq2/protein_coding/._transcript_frame_prefs.txt
- bsub_s5pseq_to_compress/fivepseq_counts/bsub_s5pseq2/protein_coding/count_distribution.txt
- __MACOSX/bsub_s5pseq_to_compress/fivepseq_counts/bsub_s5pseq2/protein_coding/._count_distribution.txt
- bsub_s5pseq_to_compress/fivepseq_counts/bsub_s5pseq2/protein_coding/counts_FULL_LENGTH.txt
- __MACOSX/bsub_s5pseq_to_compress/fivepseq_counts/bsub_s5pseq2/protein_coding/._counts_FULL_LENGTH.txt
- bsub_s5pseq_to_compress/fivepseq_counts/bsub_s5pseq2/protein_coding/frame_counts_TERM.txt
- __MACOSX/bsub_s5pseq_to_compress/fivepseq_counts/bsub_s5pseq2/protein_coding/._frame_counts_TERM.txt
- bsub_s5pseq_to_compress/fivepseq_counts/bsub_s5pseq2/protein_coding/frame_counts_START.txt
- __MACOSX/bsub_s5pseq_to_compress/fivepseq_counts/bsub_s5pseq2/protein_coding/._frame_counts_START.txt
- bsub_s5pseq_to_compress/fivepseq_counts/bsub_s5pseq2/protein_coding/dipeptide_pauses.txt
- __MACOSX/bsub_s5pseq_to_compress/fivepseq_counts/bsub_s5pseq2/protein_coding/._dipeptide_pauses.txt
- bsub_s5pseq_to_compress/fivepseq_counts/bsub_s5pseq2/protein_coding/tripeptide_pauses.txt
- __MACOSX/bsub_s5pseq_to_compress/fivepseq_counts/bsub_s5pseq2/protein_coding/._tripeptide_pauses.txt
- bsub_s5pseq_to_compress/fivepseq_counts/bsub_s5pseq2/protein_coding/meta_counts_START.txt
- __MACOSX/bsub_s5pseq_to_compress/fivepseq_counts/bsub_s5pseq2/protein_coding/._meta_counts_START.txt
- bsub_s5pseq_to_compress/fivepseq_counts/bsub_s5pseq2/protein_coding/term_codon_dict.txt
- __MACOSX/bsub_s5pseq_to_compress/fivepseq_counts/bsub_s5pseq2/protein_coding/._term_codon_dict.txt
- bsub_s5pseq_to_compress/fivepseq_counts/bsub_s5pseq2/protein_coding/transcript_descriptors.txt
- __MACOSX/bsub_s5pseq_to_compress/fivepseq_counts/bsub_s5pseq2/protein_coding/._transcript_descriptors.txt
- bsub_s5pseq_to_compress/fivepseq_counts/bsub_s5pseq2/protein_coding/counts_START.txt
- __MACOSX/bsub_s5pseq_to_compress/fivepseq_counts/bsub_s5pseq2/protein_coding/._counts_START.txt
- bsub_s5pseq_to_compress/fivepseq_counts/bsub_s5pseq2/protein_coding/dicodon_pauses.txt
- __MACOSX/bsub_s5pseq_to_compress/fivepseq_counts/bsub_s5pseq2/protein_coding/._dicodon_pauses.txt
- bsub_s5pseq_to_compress/fivepseq_counts/bsub_s5pseq2/protein_coding/transcript_fft.txt
- __MACOSX/bsub_s5pseq_to_compress/fivepseq_counts/bsub_s5pseq2/protein_coding/._transcript_fft.txt
- bsub_s5pseq_to_compress/fivepseq_counts/bsub_s5pseq2/protein_coding/meta_count_peaks_START.txt
- __MACOSX/bsub_s5pseq_to_compress/fivepseq_counts/bsub_s5pseq2/protein_coding/._meta_count_peaks_START.txt
- bsub_s5pseq_to_compress/fivepseq_counts/bsub_s5pseq2/protein_coding/fft_signals_term.txt
- __MACOSX/bsub_s5pseq_to_compress/fivepseq_counts/bsub_s5pseq2/protein_coding/._fft_signals_term.txt
