# Supplementary material for: A streamlined, nanopore-compatible 5PSeq protocol for rapid phenotypic antimicrobial sensitivity testing
Source: Cell Rep Methods. 2026 Mar 12;6(3):101327. doi: 10.1016/j.crmeth.2026.101327 (PMC13030957; doi:10.1016/j.crmeth.2026.101327)
Supplement: Data S1. Interactive FivePSeq html report, related to Figure 2 [file mmc4.zip › bsub_s5pseq_to_compress/log/fivepseq.log]

	SETUP:	Log file:                                                             /cfs/klemming/scratch/h/hinliu2/simplified_fivepseq/bsub/fivepseq2/log/fivepseq.log
FIVEPSEQ STARTED
________________
	Input bam files:                                                     
	/cfs/klemming/scratch/h/hinliu2/simplified_fivepseq/bsub/prefivepseq/bam/bsub_ht5pseq.bam
	/cfs/klemming/scratch/h/hinliu2/simplified_fivepseq/bsub/prefivepseq/bam/bsub_s5pseq1.bam
	/cfs/klemming/scratch/h/hinliu2/simplified_fivepseq/bsub/prefivepseq/bam/bsub_s5pseq2.bam
Reading in transcript assembly with transcript type protein_coding

>>Transcript count: 1000	Valid transcripts: 916	

>>Transcript count: 2000	Valid transcripts: 1873	

>>Transcript count: 3000	Valid transcripts: 2851	

>>Transcript count: 4000	Valid transcripts: 3801	
Reading in genome file...

##################
Counting for sample bsub_ht5pseq and gene set protein_coding
##################

Initiated a FivePSeqCounts object with
	alignment from file b'/cfs/klemming/scratch/h/hinliu2/simplified_fivepseq/bsub/prefivepseq/bam/bsub_ht5pseq.bam'
	annotation from file /cfs/klemming/projects/supr/sllstore2017018/nobackup/projects/Hong/genome/Bsub/gff/GCF_000009045.1_ASM904v1_genomic.gff 
	genome from file /cfs/klemming/projects/supr/sllstore2017018/nobackup/projects/Hong/genome/Bsub/fa/GCF_000009045.1_ASM904v1_genomic.fna


Fivepseq started for bam file bsub_ht5pseq.bam


Generating transcript descriptors
The lower bound for outliers set as 19.000000 
Done generating transcript descriptors
Storing vector list to file <_io.TextIOWrapper name='/cfs/klemming/scratch/h/hinliu2/simplified_fivepseq/bsub/fivepseq2/fivepseq_counts/bsub_ht5pseq/protein_coding/count_distribution.txt' mode='w' encoding='UTF-8'>...
Skipping existing file /cfs/klemming/scratch/h/hinliu2/simplified_fivepseq/bsub/fivepseq2/fivepseq_counts/bsub_ht5pseq/protein_coding/count_distribution.txt.
Storing vector list to file <_io.TextIOWrapper name='/cfs/klemming/scratch/h/hinliu2/simplified_fivepseq/bsub/fivepseq2/fivepseq_counts/bsub_ht5pseq/protein_coding/outlier_lower.txt' mode='w' encoding='UTF-8'>...
Storing vector list to file <_io.TextIOWrapper name='/cfs/klemming/scratch/h/hinliu2/simplified_fivepseq/bsub/fivepseq2/fivepseq_counts/bsub_ht5pseq/protein_coding/start_codon_dict.txt' mode='w' encoding='UTF-8'>...
Storing vector list to file <_io.TextIOWrapper name='/cfs/klemming/scratch/h/hinliu2/simplified_fivepseq/bsub/fivepseq2/fivepseq_counts/bsub_ht5pseq/protein_coding/term_codon_dict.txt' mode='w' encoding='UTF-8'>...
Generating count vectors
Retrieving counts (span size :100)...
Generating transcript assembly under filter: protein_coding and span size: 100
Transcript assembly generated
Finished retrieving count vectors
Storing vector list to file <_io.TextIOWrapper name='/cfs/klemming/scratch/h/hinliu2/simplified_fivepseq/bsub/fivepseq2/fivepseq_counts/bsub_ht5pseq/protein_coding/counts_FULL_LENGTH.txt' mode='w' encoding='UTF-8'>...
Summarizing transcript counts
Writing summary data

>>Transcript count: 0 (-1%)	
Computing frame preference statistics
Computing per-transcript frame preference statistics
Computing FFT statistics
Writing FFT stats
Computing FFT statistics
Storing vector list to file <_io.TextIOWrapper name='/cfs/klemming/scratch/h/hinliu2/simplified_fivepseq/bsub/fivepseq2/fivepseq_counts/bsub_ht5pseq/protein_coding/counts_TERM.txt' mode='w' encoding='UTF-8'>...
Storing vector list to file <_io.TextIOWrapper name='/cfs/klemming/scratch/h/hinliu2/simplified_fivepseq/bsub/fivepseq2/fivepseq_counts/bsub_ht5pseq/protein_coding/counts_START.txt' mode='w' encoding='UTF-8'>...

>>Transcript count: 0 (-1%)	
Storing vector list to file <_io.TextIOWrapper name='/cfs/klemming/scratch/h/hinliu2/simplified_fivepseq/bsub/fivepseq2/fivepseq_counts/bsub_ht5pseq/protein_coding/canonical_transcript_index.txt' mode='w' encoding='UTF-8'>...
Counting codon specific pauses within -30 to 9 nt distance from the first nucleotide of each codon
Transcript boundaries will be masked by 20 nucleotides

>>Transcript count: 1000 (23%)	

>>Transcript count: 2000 (46%)	

>>Transcript count: 3000 (69%)	

>>Transcript count: 4000 (92%)	
Sorting and selecting top 50 peptides/codons at position -11 from the A site
Sorting and selecting top 50 peptides/codons at position -14 from the A site
Mapping tricodons to amino acid names
Sorting and selecting top 50 peptides/codons at position -11 from the A site
Mapping dicodons to amino acid names
Sorting and selecting top 50 peptides/codons at position -14 from the A site
Counting codon usage statistics


Fivepseq successfully finished for bam file bsub_ht5pseq.bam


##################
Counting for sample bsub_s5pseq1 and gene set protein_coding
##################

Initiated a FivePSeqCounts object with
	alignment from file b'/cfs/klemming/scratch/h/hinliu2/simplified_fivepseq/bsub/prefivepseq/bam/bsub_s5pseq1.bam'
	annotation from file /cfs/klemming/projects/supr/sllstore2017018/nobackup/projects/Hong/genome/Bsub/gff/GCF_000009045.1_ASM904v1_genomic.gff 
	genome from file /cfs/klemming/projects/supr/sllstore2017018/nobackup/projects/Hong/genome/Bsub/fa/GCF_000009045.1_ASM904v1_genomic.fna


Fivepseq started for bam file bsub_s5pseq1.bam


Generating transcript descriptors
The lower bound for outliers set as 19.000000 
Done generating transcript descriptors
Storing vector list to file <_io.TextIOWrapper name='/cfs/klemming/scratch/h/hinliu2/simplified_fivepseq/bsub/fivepseq2/fivepseq_counts/bsub_s5pseq1/protein_coding/count_distribution.txt' mode='w' encoding='UTF-8'>...
Skipping existing file /cfs/klemming/scratch/h/hinliu2/simplified_fivepseq/bsub/fivepseq2/fivepseq_counts/bsub_s5pseq1/protein_coding/count_distribution.txt.
Storing vector list to file <_io.TextIOWrapper name='/cfs/klemming/scratch/h/hinliu2/simplified_fivepseq/bsub/fivepseq2/fivepseq_counts/bsub_s5pseq1/protein_coding/outlier_lower.txt' mode='w' encoding='UTF-8'>...
Storing vector list to file <_io.TextIOWrapper name='/cfs/klemming/scratch/h/hinliu2/simplified_fivepseq/bsub/fivepseq2/fivepseq_counts/bsub_s5pseq1/protein_coding/start_codon_dict.txt' mode='w' encoding='UTF-8'>...
Storing vector list to file <_io.TextIOWrapper name='/cfs/klemming/scratch/h/hinliu2/simplified_fivepseq/bsub/fivepseq2/fivepseq_counts/bsub_s5pseq1/protein_coding/term_codon_dict.txt' mode='w' encoding='UTF-8'>...
Generating count vectors
Retrieving counts (span size :100)...
Finished retrieving count vectors
Storing vector list to file <_io.TextIOWrapper name='/cfs/klemming/scratch/h/hinliu2/simplified_fivepseq/bsub/fivepseq2/fivepseq_counts/bsub_s5pseq1/protein_coding/counts_FULL_LENGTH.txt' mode='w' encoding='UTF-8'>...
Summarizing transcript counts
Writing summary data

>>Transcript count: 0 (-1%)	
Computing frame preference statistics
Computing per-transcript frame preference statistics
Computing FFT statistics
Writing FFT stats
Computing FFT statistics
Storing vector list to file <_io.TextIOWrapper name='/cfs/klemming/scratch/h/hinliu2/simplified_fivepseq/bsub/fivepseq2/fivepseq_counts/bsub_s5pseq1/protein_coding/counts_TERM.txt' mode='w' encoding='UTF-8'>...
Storing vector list to file <_io.TextIOWrapper name='/cfs/klemming/scratch/h/hinliu2/simplified_fivepseq/bsub/fivepseq2/fivepseq_counts/bsub_s5pseq1/protein_coding/counts_START.txt' mode='w' encoding='UTF-8'>...

>>Transcript count: 0 (-1%)	
Storing vector list to file <_io.TextIOWrapper name='/cfs/klemming/scratch/h/hinliu2/simplified_fivepseq/bsub/fivepseq2/fivepseq_counts/bsub_s5pseq1/protein_coding/canonical_transcript_index.txt' mode='w' encoding='UTF-8'>...
Counting codon specific pauses within -30 to 9 nt distance from the first nucleotide of each codon
Transcript boundaries will be masked by 20 nucleotides

>>Transcript count: 1000 (23%)	

>>Transcript count: 2000 (46%)	

>>Transcript count: 3000 (69%)	

>>Transcript count: 4000 (92%)	
Sorting and selecting top 50 peptides/codons at position -11 from the A site
Sorting and selecting top 50 peptides/codons at position -14 from the A site
Mapping tricodons to amino acid names
Sorting and selecting top 50 peptides/codons at position -11 from the A site
Mapping dicodons to amino acid names
Sorting and selecting top 50 peptides/codons at position -14 from the A site
Counting codon usage statistics


Fivepseq successfully finished for bam file bsub_s5pseq1.bam


##################
Counting for sample bsub_s5pseq2 and gene set protein_coding
##################

Initiated a FivePSeqCounts object with
	alignment from file b'/cfs/klemming/scratch/h/hinliu2/simplified_fivepseq/bsub/prefivepseq/bam/bsub_s5pseq2.bam'
	annotation from file /cfs/klemming/projects/supr/sllstore2017018/nobackup/projects/Hong/genome/Bsub/gff/GCF_000009045.1_ASM904v1_genomic.gff 
	genome from file /cfs/klemming/projects/supr/sllstore2017018/nobackup/projects/Hong/genome/Bsub/fa/GCF_000009045.1_ASM904v1_genomic.fna


Fivepseq started for bam file bsub_s5pseq2.bam


Generating transcript descriptors
The lower bound for outliers set as 18.000000 
Done generating transcript descriptors
Storing vector list to file <_io.TextIOWrapper name='/cfs/klemming/scratch/h/hinliu2/simplified_fivepseq/bsub/fivepseq2/fivepseq_counts/bsub_s5pseq2/protein_coding/count_distribution.txt' mode='w' encoding='UTF-8'>...
Skipping existing file /cfs/klemming/scratch/h/hinliu2/simplified_fivepseq/bsub/fivepseq2/fivepseq_counts/bsub_s5pseq2/protein_coding/count_distribution.txt.
Storing vector list to file <_io.TextIOWrapper name='/cfs/klemming/scratch/h/hinliu2/simplified_fivepseq/bsub/fivepseq2/fivepseq_counts/bsub_s5pseq2/protein_coding/outlier_lower.txt' mode='w' encoding='UTF-8'>...
Storing vector list to file <_io.TextIOWrapper name='/cfs/klemming/scratch/h/hinliu2/simplified_fivepseq/bsub/fivepseq2/fivepseq_counts/bsub_s5pseq2/protein_coding/start_codon_dict.txt' mode='w' encoding='UTF-8'>...
Storing vector list to file <_io.TextIOWrapper name='/cfs/klemming/scratch/h/hinliu2/simplified_fivepseq/bsub/fivepseq2/fivepseq_counts/bsub_s5pseq2/protein_coding/term_codon_dict.txt' mode='w' encoding='UTF-8'>...
Generating count vectors
Retrieving counts (span size :100)...
Finished retrieving count vectors
Storing vector list to file <_io.TextIOWrapper name='/cfs/klemming/scratch/h/hinliu2/simplified_fivepseq/bsub/fivepseq2/fivepseq_counts/bsub_s5pseq2/protein_coding/counts_FULL_LENGTH.txt' mode='w' encoding='UTF-8'>...
Summarizing transcript counts
Writing summary data

>>Transcript count: 0 (-1%)	
Computing frame preference statistics
Computing per-transcript frame preference statistics
Computing FFT statistics
Writing FFT stats
Computing FFT statistics
Storing vector list to file <_io.TextIOWrapper name='/cfs/klemming/scratch/h/hinliu2/simplified_fivepseq/bsub/fivepseq2/fivepseq_counts/bsub_s5pseq2/protein_coding/counts_TERM.txt' mode='w' encoding='UTF-8'>...
Storing vector list to file <_io.TextIOWrapper name='/cfs/klemming/scratch/h/hinliu2/simplified_fivepseq/bsub/fivepseq2/fivepseq_counts/bsub_s5pseq2/protein_coding/counts_START.txt' mode='w' encoding='UTF-8'>...

>>Transcript count: 0 (-1%)	
Storing vector list to file <_io.TextIOWrapper name='/cfs/klemming/scratch/h/hinliu2/simplified_fivepseq/bsub/fivepseq2/fivepseq_counts/bsub_s5pseq2/protein_coding/canonical_transcript_index.txt' mode='w' encoding='UTF-8'>...
Counting codon specific pauses within -30 to 9 nt distance from the first nucleotide of each codon
Transcript boundaries will be masked by 20 nucleotides

>>Transcript count: 1000 (23%)	

>>Transcript count: 2000 (46%)	

>>Transcript count: 3000 (69%)	

>>Transcript count: 4000 (92%)	
Sorting and selecting top 50 peptides/codons at position -11 from the A site
Sorting and selecting top 50 peptides/codons at position -14 from the A site
Mapping tricodons to amino acid names
Sorting and selecting top 50 peptides/codons at position -11 from the A site
Mapping dicodons to amino acid names
Sorting and selecting top 50 peptides/codons at position -14 from the A site
Counting codon usage statistics


Fivepseq successfully finished for bam file bsub_s5pseq2.bam


Storing vector list to file <_io.TextIOWrapper name='/cfs/klemming/scratch/h/hinliu2/simplified_fivepseq/bsub/fivepseq2/count_run_summary.txt' mode='w' encoding='UTF-8'>...

##################

# Finished counting successfully! Proceeding to plotting

##################

#########################

#  Fivepseq plot called #

#########################
The following folders will be used for plotting
	/cfs/klemming/scratch/h/hinliu2/simplified_fivepseq/bsub/fivepseq2/fivepseq_counts/bsub_ht5pseq/protein_coding
	/cfs/klemming/scratch/h/hinliu2/simplified_fivepseq/bsub/fivepseq2/fivepseq_counts/bsub_s5pseq1/protein_coding
	/cfs/klemming/scratch/h/hinliu2/simplified_fivepseq/bsub/fivepseq2/fivepseq_counts/bsub_s5pseq2/protein_coding
Reading data counts.
reading counts for sample: bsub_ht5pseq
reading counts for sample: bsub_s5pseq1
reading counts for sample: bsub_s5pseq2
Finished reading data counts.
Generating plots
Making frame barplot global_frame_preference with options: combine_sum(False), combine_weighted(False): 
Making frame barplot global_frame_preference with options: combine_sum(False), combine_weighted(False): 
Plotting triangle plots
Making FFT signal line chart: START
Making FFT signal line chart: STOP
bsub_ht5pseq
bsub_s5pseq1
bsub_s5pseq2
bsub_ht5pseq
bsub_s5pseq1
bsub_s5pseq2
Making composite plot
Title provided as: bam_main
Number of figures: 16
Number of columns: 2
Plotting triangle plots
Plotting triangle plots
combined-sum
combined-weighted
Making composite plot
Title provided as: bam_combined
Number of figures: 16
Number of columns: 2
Generating supplement plots: codon pauses
bsub_ht5pseq
bsub_s5pseq1
bsub_s5pseq2
bsub_ht5pseq
bsub_s5pseq1
bsub_s5pseq2
combined-weighted
bsub_ht5pseq
bsub_s5pseq1
bsub_s5pseq2
bsub_ht5pseq
bsub_s5pseq1
bsub_s5pseq2
combined-weighted
bsub_ht5pseq
bsub_s5pseq1
bsub_s5pseq2
bsub_ht5pseq
bsub_s5pseq1
bsub_s5pseq2
bsub_ht5pseq
bsub_s5pseq1
bsub_s5pseq2
bsub_ht5pseq
bsub_s5pseq1
bsub_s5pseq2
bsub_ht5pseq
bsub_s5pseq1
bsub_s5pseq2
bsub_ht5pseq
bsub_s5pseq1
bsub_s5pseq2
bsub_ht5pseq
bsub_s5pseq1
bsub_s5pseq2
bsub_ht5pseq
bsub_s5pseq1
bsub_s5pseq2
Making composite plot
Title provided as: bam_codon_heatmaps
Number of figures: 14
Number of columns: 1
Generating supplement plots: amino acid line-charts
Problem exporting figure TRP-codon_combined_weighted_scaled_overlay. Reason: Message: tab crashed
  (Session info: chrome=139.0.7258.66)
Stacktrace:
#0 0x5556ddd0e05a <unknown>
#1 0x5556dd7ad8c3 <unknown>
#2 0x5556dd79722e <unknown>
#3 0x5556dd79635d <unknown>
#4 0x5556dd795daa <unknown>
#5 0x5556dd795a85 <unknown>
#6 0x5556dd7938ee <unknown>
#7 0x5556dd79423f <unknown>
#8 0x5556dd7a2c03 <unknown>
#9 0x5556dd7bbfce <unknown>
#10 0x5556dd7c27db <unknown>
#11 0x5556dd794980 <unknown>
#12 0x5556dd7bb7d5 <unknown>
#13 0x5556dd84b4b3 <unknown>
#14 0x5556dd8251b3 <unknown>
#15 0x5556dd7f159b <unknown>
#16 0x5556dd7f2971 <unknown>
#17 0x5556ddcd322b <unknown>
#18 0x5556ddcd6f79 <unknown>
#19 0x5556ddcba309 <unknown>
#20 0x5556ddcd7b28 <unknown>
#21 0x5556ddc9ebef <unknown>
#22 0x5556ddcfb0e8 <unknown>
#23 0x5556ddcfb2c6 <unknown>
#24 0x5556ddd0d036 <unknown>
#25 0x7f76d15a56ea start_thread

Problem exporting figure TRP-codon_combined_weighted_scaled_overlay. Reason: Message: tab crashed
  (Session info: chrome=139.0.7258.66)
Stacktrace:
#0 0x5556ddd0e05a <unknown>
#1 0x5556dd7ad8c3 <unknown>
#2 0x5556dd795a35 <unknown>
#3 0x5556dd7938ee <unknown>
#4 0x5556dd79423f <unknown>
#5 0x5556dd7a2c03 <unknown>
#6 0x5556dd7bbfce <unknown>
#7 0x5556dd7c27db <unknown>
#8 0x5556dd794980 <unknown>
#9 0x5556dd7bb7d5 <unknown>
#10 0x5556dd84b029 <unknown>
#11 0x5556dd8251b3 <unknown>
#12 0x5556dd7f159b <unknown>
#13 0x5556dd7f2971 <unknown>
#14 0x5556ddcd322b <unknown>
#15 0x5556ddcd6f79 <unknown>
#16 0x5556ddcba309 <unknown>
#17 0x5556ddcd7b28 <unknown>
#18 0x5556ddc9ebef <unknown>
#19 0x5556ddcfb0e8 <unknown>
#20 0x5556ddcfb2c6 <unknown>
#21 0x5556ddd0d036 <unknown>
#22 0x7f76d15a56ea start_thread

Problem exporting figure bsub_ht5pseq-TYR-codon_scaled. Reason: Message: tab crashed
  (Session info: chrome=139.0.7258.66)
Stacktrace:
#0 0x5556ddd0e05a <unknown>
#1 0x5556dd7ad8c3 <unknown>
#2 0x5556dd795a35 <unknown>
#3 0x5556dd7938ee <unknown>
#4 0x5556dd79423f <unknown>
#5 0x5556dd7a2c03 <unknown>
#6 0x5556dd7bbfce <unknown>
#7 0x5556dd7c27db <unknown>
#8 0x5556dd794980 <unknown>
#9 0x5556dd7bb7d5 <unknown>
#10 0x5556dd84b029 <unknown>
#11 0x5556dd8251b3 <unknown>
#12 0x5556dd7f159b <unknown>
#13 0x5556dd7f2971 <unknown>
#14 0x5556ddcd322b <unknown>
#15 0x5556ddcd6f79 <unknown>
#16 0x5556ddcba309 <unknown>
#17 0x5556ddcd7b28 <unknown>
#18 0x5556ddc9ebef <unknown>
#19 0x5556ddcfb0e8 <unknown>
#20 0x5556ddcfb2c6 <unknown>
#21 0x5556ddd0d036 <unknown>
#22 0x7f76d15a56ea start_thread

Problem exporting figure bsub_ht5pseq-TYR-codon_scaled. Reason: Message: tab crashed
  (Session info: chrome=139.0.7258.66)
Stacktrace:
#0 0x5556ddd0e05a <unknown>
#1 0x5556dd7ad8c3 <unknown>
#2 0x5556dd795a35 <unknown>
#3 0x5556dd7938ee <unknown>
#4 0x5556dd79423f <unknown>
#5 0x5556dd7a2c03 <unknown>
#6 0x5556dd7bbfce <unknown>
#7 0x5556dd7c27db <unknown>
#8 0x5556dd794980 <unknown>
#9 0x5556dd7bb7d5 <unknown>
#10 0x5556dd84b029 <unknown>
#11 0x5556dd8251b3 <unknown>
#12 0x5556dd7f159b <unknown>
#13 0x5556dd7f2971 <unknown>
#14 0x5556ddcd322b <unknown>
#15 0x5556ddcd6f79 <unknown>
#16 0x5556ddcba309 <unknown>
#17 0x5556ddcd7b28 <unknown>
#18 0x5556ddc9ebef <unknown>
#19 0x5556ddcfb0e8 <unknown>
#20 0x5556ddcfb2c6 <unknown>
#21 0x5556ddd0d036 <unknown>
#22 0x7f76d15a56ea start_thread

Problem exporting figure bsub_s5pseq1-TYR-codon_scaled. Reason: Message: tab crashed
  (Session info: chrome=139.0.7258.66)
Stacktrace:
#0 0x5556ddd0e05a <unknown>
#1 0x5556dd7ad8c3 <unknown>
#2 0x5556dd795a35 <unknown>
#3 0x5556dd7938ee <unknown>
#4 0x5556dd79423f <unknown>
#5 0x5556dd7a2c03 <unknown>
#6 0x5556dd7bbfce <unknown>
#7 0x5556dd7c27db <unknown>
#8 0x5556dd794980 <unknown>
#9 0x5556dd7bb7d5 <unknown>
#10 0x5556dd84b029 <unknown>
#11 0x5556dd8251b3 <unknown>
#12 0x5556dd7f159b <unknown>
#13 0x5556dd7f2971 <unknown>
#14 0x5556ddcd322b <unknown>
#15 0x5556ddcd6f79 <unknown>
#16 0x5556ddcba309 <unknown>
#17 0x5556ddcd7b28 <unknown>
#18 0x5556ddc9ebef <unknown>
#19 0x5556ddcfb0e8 <unknown>
#20 0x5556ddcfb2c6 <unknown>
#21 0x5556ddd0d036 <unknown>
#22 0x7f76d15a56ea start_thread

Problem exporting figure bsub_s5pseq1-TYR-codon_scaled. Reason: Message: tab crashed
  (Session info: chrome=139.0.7258.66)
Stacktrace:
#0 0x5556ddd0e05a <unknown>
#1 0x5556dd7ad8c3 <unknown>
#2 0x5556dd795a35 <unknown>
#3 0x5556dd7938ee <unknown>
#4 0x5556dd79423f <unknown>
#5 0x5556dd7a2c03 <unknown>
#6 0x5556dd7bbfce <unknown>
#7 0x5556dd7c27db <unknown>
#8 0x5556dd794980 <unknown>
#9 0x5556dd7bb7d5 <unknown>
#10 0x5556dd84b029 <unknown>
#11 0x5556dd8251b3 <unknown>
#12 0x5556dd7f159b <unknown>
#13 0x5556dd7f2971 <unknown>
#14 0x5556ddcd322b <unknown>
#15 0x5556ddcd6f79 <unknown>
#16 0x5556ddcba309 <unknown>
#17 0x5556ddcd7b28 <unknown>
#18 0x5556ddc9ebef <unknown>
#19 0x5556ddcfb0e8 <unknown>
#20 0x5556ddcfb2c6 <unknown>
#21 0x5556ddd0d036 <unknown>
#22 0x7f76d15a56ea start_thread

Problem exporting figure bsub_s5pseq2-TYR-codon_scaled. Reason: Message: tab crashed
  (Session info: chrome=139.0.7258.66)
Stacktrace:
#0 0x5556ddd0e05a <unknown>
#1 0x5556dd7ad8c3 <unknown>
#2 0x5556dd795a35 <unknown>
#3 0x5556dd7938ee <unknown>
#4 0x5556dd79423f <unknown>
#5 0x5556dd7a2c03 <unknown>
#6 0x5556dd7bbfce <unknown>
#7 0x5556dd7c27db <unknown>
#8 0x5556dd794980 <unknown>
#9 0x5556dd7bb7d5 <unknown>
#10 0x5556dd84b029 <unknown>
#11 0x5556dd8251b3 <unknown>
#12 0x5556dd7f159b <unknown>
#13 0x5556dd7f2971 <unknown>
#14 0x5556ddcd322b <unknown>
#15 0x5556ddcd6f79 <unknown>
#16 0x5556ddcba309 <unknown>
#17 0x5556ddcd7b28 <unknown>
#18 0x5556ddc9ebef <unknown>
#19 0x5556ddcfb0e8 <unknown>
#20 0x5556ddcfb2c6 <unknown>
#21 0x5556ddd0d036 <unknown>
#22 0x7f76d15a56ea start_thread

Problem exporting figure bsub_s5pseq2-TYR-codon_scaled. Reason: Message: tab crashed
  (Session info: chrome=139.0.7258.66)
Stacktrace:
#0 0x5556ddd0e05a <unknown>
#1 0x5556dd7ad8c3 <unknown>
#2 0x5556dd795a35 <unknown>
#3 0x5556dd7938ee <unknown>
#4 0x5556dd79423f <unknown>
#5 0x5556dd7a2c03 <unknown>
#6 0x5556dd7bbfce <unknown>
#7 0x5556dd7c27db <unknown>
#8 0x5556dd794980 <unknown>
#9 0x5556dd7bb7d5 <unknown>
#10 0x5556dd84b029 <unknown>
#11 0x5556dd8251b3 <unknown>
#12 0x5556dd7f159b <unknown>
#13 0x5556dd7f2971 <unknown>
#14 0x5556ddcd322b <unknown>
#15 0x5556ddcd6f79 <unknown>
#16 0x5556ddcba309 <unknown>
#17 0x5556ddcd7b28 <unknown>
#18 0x5556ddc9ebef <unknown>
#19 0x5556ddcfb0e8 <unknown>
#20 0x5556ddcfb2c6 <unknown>
#21 0x5556ddd0d036 <unknown>
#22 0x7f76d15a56ea start_thread

Problem exporting figure TYR-codon_scaled_overlay. Reason: Message: tab crashed
  (Session info: chrome=139.0.7258.66)
Stacktrace:
#0 0x5556ddd0e05a <unknown>
#1 0x5556dd7ad8c3 <unknown>
#2 0x5556dd795a35 <unknown>
#3 0x5556dd7938ee <unknown>
#4 0x5556dd79423f <unknown>
#5 0x5556dd7a2c03 <unknown>
#6 0x5556dd7bbfce <unknown>
#7 0x5556dd7c27db <unknown>
#8 0x5556dd794980 <unknown>
#9 0x5556dd7bb7d5 <unknown>
#10 0x5556dd84b029 <unknown>
#11 0x5556dd8251b3 <unknown>
#12 0x5556dd7f159b <unknown>
#13 0x5556dd7f2971 <unknown>
#14 0x5556ddcd322b <unknown>
#15 0x5556ddcd6f79 <unknown>
#16 0x5556ddcba309 <unknown>
#17 0x5556ddcd7b28 <unknown>
#18 0x5556ddc9ebef <unknown>
#19 0x5556ddcfb0e8 <unknown>
#20 0x5556ddcfb2c6 <unknown>
#21 0x5556ddd0d036 <unknown>
#22 0x7f76d15a56ea start_thread

Problem exporting figure TYR-codon_scaled_overlay. Reason: Message: tab crashed
  (Session info: chrome=139.0.7258.66)
Stacktrace:
#0 0x5556ddd0e05a <unknown>
#1 0x5556dd7ad8c3 <unknown>
#2 0x5556dd795a35 <unknown>
#3 0x5556dd7938ee <unknown>
#4 0x5556dd79423f <unknown>
#5 0x5556dd7a2c03 <unknown>
#6 0x5556dd7bbfce <unknown>
#7 0x5556dd7c27db <unknown>
#8 0x5556dd794980 <unknown>
#9 0x5556dd7bb7d5 <unknown>
#10 0x5556dd84b029 <unknown>
#11 0x5556dd8251b3 <unknown>
#12 0x5556dd7f159b <unknown>
#13 0x5556dd7f2971 <unknown>
#14 0x5556ddcd322b <unknown>
#15 0x5556ddcd6f79 <unknown>
#16 0x5556ddcba309 <unknown>
#17 0x5556ddcd7b28 <unknown>
#18 0x5556ddc9ebef <unknown>
#19 0x5556ddcfb0e8 <unknown>
#20 0x5556ddcfb2c6 <unknown>
#21 0x5556ddd0d036 <unknown>
#22 0x7f76d15a56ea start_thread

Problem exporting figure combined-weighted-TYR-codon_combined_weighted_scaled. Reason: Message: tab crashed
  (Session info: chrome=139.0.7258.66)
Stacktrace:
#0 0x5556ddd0e05a <unknown>
#1 0x5556dd7ad8c3 <unknown>
#2 0x5556dd795a35 <unknown>
#3 0x5556dd7938ee <unknown>
#4 0x5556dd79423f <unknown>
#5 0x5556dd7a2c03 <unknown>
#6 0x5556dd7bbfce <unknown>
#7 0x5556dd7c27db <unknown>
#8 0x5556dd794980 <unknown>
#9 0x5556dd7bb7d5 <unknown>
#10 0x5556dd84b029 <unknown>
#11 0x5556dd8251b3 <unknown>
#12 0x5556dd7f159b <unknown>
#13 0x5556dd7f2971 <unknown>
#14 0x5556ddcd322b <unknown>
#15 0x5556ddcd6f79 <unknown>
#16 0x5556ddcba309 <unknown>
#17 0x5556ddcd7b28 <unknown>
#18 0x5556ddc9ebef <unknown>
#19 0x5556ddcfb0e8 <unknown>
#20 0x5556ddcfb2c6 <unknown>
#21 0x5556ddd0d036 <unknown>
#22 0x7f76d15a56ea start_thread

Problem exporting figure combined-weighted-TYR-codon_combined_weighted_scaled. Reason: Message: tab crashed
  (Session info: chrome=139.0.7258.66)
Stacktrace:
#0 0x5556ddd0e05a <unknown>
#1 0x5556dd7ad8c3 <unknown>
#2 0x5556dd795a35 <unknown>
#3 0x5556dd7938ee <unknown>
#4 0x5556dd79423f <unknown>
#5 0x5556dd7a2c03 <unknown>
#6 0x5556dd7bbfce <unknown>
#7 0x5556dd7c27db <unknown>
#8 0x5556dd794980 <unknown>
#9 0x5556dd7bb7d5 <unknown>
#10 0x5556dd84b029 <unknown>
#11 0x5556dd8251b3 <unknown>
#12 0x5556dd7f159b <unknown>
#13 0x5556dd7f2971 <unknown>
#14 0x5556ddcd322b <unknown>
#15 0x5556ddcd6f79 <unknown>
#16 0x5556ddcba309 <unknown>
#17 0x5556ddcd7b28 <unknown>
#18 0x5556ddc9ebef <unknown>
#19 0x5556ddcfb0e8 <unknown>
#20 0x5556ddcfb2c6 <unknown>
#21 0x5556ddd0d036 <unknown>
#22 0x7f76d15a56ea start_thread

Problem exporting figure TYR-codon_combined_weighted_scaled_overlay. Reason: Message: tab crashed
  (Session info: chrome=139.0.7258.66)
Stacktrace:
#0 0x5556ddd0e05a <unknown>
#1 0x5556dd7ad8c3 <unknown>
#2 0x5556dd795a35 <unknown>
#3 0x5556dd7938ee <unknown>
#4 0x5556dd79423f <unknown>
#5 0x5556dd7a2c03 <unknown>
#6 0x5556dd7bbfce <unknown>
#7 0x5556dd7c27db <unknown>
#8 0x5556dd794980 <unknown>
#9 0x5556dd7bb7d5 <unknown>
#10 0x5556dd84b029 <unknown>
#11 0x5556dd8251b3 <unknown>
#12 0x5556dd7f159b <unknown>
#13 0x5556dd7f2971 <unknown>
#14 0x5556ddcd322b <unknown>
#15 0x5556ddcd6f79 <unknown>
#16 0x5556ddcba309 <unknown>
#17 0x5556ddcd7b28 <unknown>
#18 0x5556ddc9ebef <unknown>
#19 0x5556ddcfb0e8 <unknown>
#20 0x5556ddcfb2c6 <unknown>
#21 0x5556ddd0d036 <unknown>
#22 0x7f76d15a56ea start_thread

Problem exporting figure TYR-codon_combined_weighted_scaled_overlay. Reason: Message: tab crashed
  (Session info: chrome=139.0.7258.66)
Stacktrace:
#0 0x5556ddd0e05a <unknown>
#1 0x5556dd7ad8c3 <unknown>
#2 0x5556dd795a35 <unknown>
#3 0x5556dd7938ee <unknown>
#4 0x5556dd79423f <unknown>
#5 0x5556dd7a2c03 <unknown>
#6 0x5556dd7bbfce <unknown>
#7 0x5556dd7c27db <unknown>
#8 0x5556dd794980 <unknown>
#9 0x5556dd7bb7d5 <unknown>
#10 0x5556dd84b029 <unknown>
#11 0x5556dd8251b3 <unknown>
#12 0x5556dd7f159b <unknown>
#13 0x5556dd7f2971 <unknown>
#14 0x5556ddcd322b <unknown>
#15 0x5556ddcd6f79 <unknown>
#16 0x5556ddcba309 <unknown>
#17 0x5556ddcd7b28 <unknown>
#18 0x5556ddc9ebef <unknown>
#19 0x5556ddcfb0e8 <unknown>
#20 0x5556ddcfb2c6 <unknown>
#21 0x5556ddd0d036 <unknown>
#22 0x7f76d15a56ea start_thread

Problem exporting figure bsub_ht5pseq-VAL-codon_scaled. Reason: Message: tab crashed
  (Session info: chrome=139.0.7258.66)
Stacktrace:
#0 0x5556ddd0e05a <unknown>
#1 0x5556dd7ad8c3 <unknown>
#2 0x5556dd795a35 <unknown>
#3 0x5556dd7938ee <unknown>
#4 0x5556dd79423f <unknown>
#5 0x5556dd7a2c03 <unknown>
#6 0x5556dd7bbfce <unknown>
#7 0x5556dd7c27db <unknown>
#8 0x5556dd794980 <unknown>
#9 0x5556dd7bb7d5 <unknown>
#10 0x5556dd84b029 <unknown>
#11 0x5556dd8251b3 <unknown>
#12 0x5556dd7f159b <unknown>
#13 0x5556dd7f2971 <unknown>
#14 0x5556ddcd322b <unknown>
#15 0x5556ddcd6f79 <unknown>
#16 0x5556ddcba309 <unknown>
#17 0x5556ddcd7b28 <unknown>
#18 0x5556ddc9ebef <unknown>
#19 0x5556ddcfb0e8 <unknown>
#20 0x5556ddcfb2c6 <unknown>
#21 0x5556ddd0d036 <unknown>
#22 0x7f76d15a56ea start_thread

Problem exporting figure bsub_ht5pseq-VAL-codon_scaled. Reason: Message: tab crashed
  (Session info: chrome=139.0.7258.66)
Stacktrace:
#0 0x5556ddd0e05a <unknown>
#1 0x5556dd7ad8c3 <unknown>
#2 0x5556dd795a35 <unknown>
#3 0x5556dd7938ee <unknown>
#4 0x5556dd79423f <unknown>
#5 0x5556dd7a2c03 <unknown>
#6 0x5556dd7bbfce <unknown>
#7 0x5556dd7c27db <unknown>
#8 0x5556dd794980 <unknown>
#9 0x5556dd7bb7d5 <unknown>
#10 0x5556dd84b029 <unknown>
#11 0x5556dd8251b3 <unknown>
#12 0x5556dd7f159b <unknown>
#13 0x5556dd7f2971 <unknown>
#14 0x5556ddcd322b <unknown>
#15 0x5556ddcd6f79 <unknown>
#16 0x5556ddcba309 <unknown>
#17 0x5556ddcd7b28 <unknown>
#18 0x5556ddc9ebef <unknown>
#19 0x5556ddcfb0e8 <unknown>
#20 0x5556ddcfb2c6 <unknown>
#21 0x5556ddd0d036 <unknown>
#22 0x7f76d15a56ea start_thread

Problem exporting figure bsub_s5pseq1-VAL-codon_scaled. Reason: Message: tab crashed
  (Session info: chrome=139.0.7258.66)
Stacktrace:
#0 0x5556ddd0e05a <unknown>
#1 0x5556dd7ad8c3 <unknown>
#2 0x5556dd795a35 <unknown>
#3 0x5556dd7938ee <unknown>
#4 0x5556dd79423f <unknown>
#5 0x5556dd7a2c03 <unknown>
#6 0x5556dd7bbfce <unknown>
#7 0x5556dd7c27db <unknown>
#8 0x5556dd794980 <unknown>
#9 0x5556dd7bb7d5 <unknown>
#10 0x5556dd84b029 <unknown>
#11 0x5556dd8251b3 <unknown>
#12 0x5556dd7f159b <unknown>
#13 0x5556dd7f2971 <unknown>
#14 0x5556ddcd322b <unknown>
#15 0x5556ddcd6f79 <unknown>
#16 0x5556ddcba309 <unknown>
#17 0x5556ddcd7b28 <unknown>
#18 0x5556ddc9ebef <unknown>
#19 0x5556ddcfb0e8 <unknown>
#20 0x5556ddcfb2c6 <unknown>
#21 0x5556ddd0d036 <unknown>
#22 0x7f76d15a56ea start_thread

Problem exporting figure bsub_s5pseq1-VAL-codon_scaled. Reason: Message: tab crashed
  (Session info: chrome=139.0.7258.66)
Stacktrace:
#0 0x5556ddd0e05a <unknown>
#1 0x5556dd7ad8c3 <unknown>
#2 0x5556dd795a35 <unknown>
#3 0x5556dd7938ee <unknown>
#4 0x5556dd79423f <unknown>
#5 0x5556dd7a2c03 <unknown>
#6 0x5556dd7bbfce <unknown>
#7 0x5556dd7c27db <unknown>
#8 0x5556dd794980 <unknown>
#9 0x5556dd7bb7d5 <unknown>
#10 0x5556dd84b029 <unknown>
#11 0x5556dd8251b3 <unknown>
#12 0x5556dd7f159b <unknown>
#13 0x5556dd7f2971 <unknown>
#14 0x5556ddcd322b <unknown>
#15 0x5556ddcd6f79 <unknown>
#16 0x5556ddcba309 <unknown>
#17 0x5556ddcd7b28 <unknown>
#18 0x5556ddc9ebef <unknown>
#19 0x5556ddcfb0e8 <unknown>
#20 0x5556ddcfb2c6 <unknown>
#21 0x5556ddd0d036 <unknown>
#22 0x7f76d15a56ea start_thread

Problem exporting figure bsub_s5pseq2-VAL-codon_scaled. Reason: Message: tab crashed
  (Session info: chrome=139.0.7258.66)
Stacktrace:
#0 0x5556ddd0e05a <unknown>
#1 0x5556dd7ad8c3 <unknown>
#2 0x5556dd795a35 <unknown>
#3 0x5556dd7938ee <unknown>
#4 0x5556dd79423f <unknown>
#5 0x5556dd7a2c03 <unknown>
#6 0x5556dd7bbfce <unknown>
#7 0x5556dd7c27db <unknown>
#8 0x5556dd794980 <unknown>
#9 0x5556dd7bb7d5 <unknown>
#10 0x5556dd84b029 <unknown>
#11 0x5556dd8251b3 <unknown>
#12 0x5556dd7f159b <unknown>
#13 0x5556dd7f2971 <unknown>
#14 0x5556ddcd322b <unknown>
#15 0x5556ddcd6f79 <unknown>
#16 0x5556ddcba309 <unknown>
#17 0x5556ddcd7b28 <unknown>
#18 0x5556ddc9ebef <unknown>
#19 0x5556ddcfb0e8 <unknown>
#20 0x5556ddcfb2c6 <unknown>
#21 0x5556ddd0d036 <unknown>
#22 0x7f76d15a56ea start_thread

Problem exporting figure bsub_s5pseq2-VAL-codon_scaled. Reason: Message: tab crashed
  (Session info: chrome=139.0.7258.66)
Stacktrace:
#0 0x5556ddd0e05a <unknown>
#1 0x5556dd7ad8c3 <unknown>
#2 0x5556dd795a35 <unknown>
#3 0x5556dd7938ee <unknown>
#4 0x5556dd79423f <unknown>
#5 0x5556dd7a2c03 <unknown>
#6 0x5556dd7bbfce <unknown>
#7 0x5556dd7c27db <unknown>
#8 0x5556dd794980 <unknown>
#9 0x5556dd7bb7d5 <unknown>
#10 0x5556dd84b029 <unknown>
#11 0x5556dd8251b3 <unknown>
#12 0x5556dd7f159b <unknown>
#13 0x5556dd7f2971 <unknown>
#14 0x5556ddcd322b <unknown>
#15 0x5556ddcd6f79 <unknown>
#16 0x5556ddcba309 <unknown>
#17 0x5556ddcd7b28 <unknown>
#18 0x5556ddc9ebef <unknown>
#19 0x5556ddcfb0e8 <unknown>
#20 0x5556ddcfb2c6 <unknown>
#21 0x5556ddd0d036 <unknown>
#22 0x7f76d15a56ea start_thread

Problem exporting figure VAL-codon_scaled_overlay. Reason: Message: tab crashed
  (Session info: chrome=139.0.7258.66)
Stacktrace:
#0 0x5556ddd0e05a <unknown>
#1 0x5556dd7ad8c3 <unknown>
#2 0x5556dd795a35 <unknown>
#3 0x5556dd7938ee <unknown>
#4 0x5556dd79423f <unknown>
#5 0x5556dd7a2c03 <unknown>
#6 0x5556dd7bbfce <unknown>
#7 0x5556dd7c27db <unknown>
#8 0x5556dd794980 <unknown>
#9 0x5556dd7bb7d5 <unknown>
#10 0x5556dd84b029 <unknown>
#11 0x5556dd8251b3 <unknown>
#12 0x5556dd7f159b <unknown>
#13 0x5556dd7f2971 <unknown>
#14 0x5556ddcd322b <unknown>
#15 0x5556ddcd6f79 <unknown>
#16 0x5556ddcba309 <unknown>
#17 0x5556ddcd7b28 <unknown>
#18 0x5556ddc9ebef <unknown>
#19 0x5556ddcfb0e8 <unknown>
#20 0x5556ddcfb2c6 <unknown>
#21 0x5556ddd0d036 <unknown>
#22 0x7f76d15a56ea start_thread

Problem exporting figure VAL-codon_scaled_overlay. Reason: Message: tab crashed
  (Session info: chrome=139.0.7258.66)
Stacktrace:
#0 0x5556ddd0e05a <unknown>
#1 0x5556dd7ad8c3 <unknown>
#2 0x5556dd795a35 <unknown>
#3 0x5556dd7938ee <unknown>
#4 0x5556dd79423f <unknown>
#5 0x5556dd7a2c03 <unknown>
#6 0x5556dd7bbfce <unknown>
#7 0x5556dd7c27db <unknown>
#8 0x5556dd794980 <unknown>
#9 0x5556dd7bb7d5 <unknown>
#10 0x5556dd84b029 <unknown>
#11 0x5556dd8251b3 <unknown>
#12 0x5556dd7f159b <unknown>
#13 0x5556dd7f2971 <unknown>
#14 0x5556ddcd322b <unknown>
#15 0x5556ddcd6f79 <unknown>
#16 0x5556ddcba309 <unknown>
#17 0x5556ddcd7b28 <unknown>
#18 0x5556ddc9ebef <unknown>
#19 0x5556ddcfb0e8 <unknown>
#20 0x5556ddcfb2c6 <unknown>
#21 0x5556ddd0d036 <unknown>
#22 0x7f76d15a56ea start_thread

Problem exporting figure combined-weighted-VAL-codon_combined_weighted_scaled. Reason: Message: tab crashed
  (Session info: chrome=139.0.7258.66)
Stacktrace:
#0 0x5556ddd0e05a <unknown>
#1 0x5556dd7ad8c3 <unknown>
#2 0x5556dd795a35 <unknown>
#3 0x5556dd7938ee <unknown>
#4 0x5556dd79423f <unknown>
#5 0x5556dd7a2c03 <unknown>
#6 0x5556dd7bbfce <unknown>
#7 0x5556dd7c27db <unknown>
#8 0x5556dd794980 <unknown>
#9 0x5556dd7bb7d5 <unknown>
#10 0x5556dd84b029 <unknown>
#11 0x5556dd8251b3 <unknown>
#12 0x5556dd7f159b <unknown>
#13 0x5556dd7f2971 <unknown>
#14 0x5556ddcd322b <unknown>
#15 0x5556ddcd6f79 <unknown>
#16 0x5556ddcba309 <unknown>
#17 0x5556ddcd7b28 <unknown>
#18 0x5556ddc9ebef <unknown>
#19 0x5556ddcfb0e8 <unknown>
#20 0x5556ddcfb2c6 <unknown>
#21 0x5556ddd0d036 <unknown>
#22 0x7f76d15a56ea start_thread

Problem exporting figure combined-weighted-VAL-codon_combined_weighted_scaled. Reason: Message: tab crashed
  (Session info: chrome=139.0.7258.66)
Stacktrace:
#0 0x5556ddd0e05a <unknown>
#1 0x5556dd7ad8c3 <unknown>
#2 0x5556dd795a35 <unknown>
#3 0x5556dd7938ee <unknown>
#4 0x5556dd79423f <unknown>
#5 0x5556dd7a2c03 <unknown>
#6 0x5556dd7bbfce <unknown>
#7 0x5556dd7c27db <unknown>
#8 0x5556dd794980 <unknown>
#9 0x5556dd7bb7d5 <unknown>
#10 0x5556dd84b029 <unknown>
#11 0x5556dd8251b3 <unknown>
#12 0x5556dd7f159b <unknown>
#13 0x5556dd7f2971 <unknown>
#14 0x5556ddcd322b <unknown>
#15 0x5556ddcd6f79 <unknown>
#16 0x5556ddcba309 <unknown>
#17 0x5556ddcd7b28 <unknown>
#18 0x5556ddc9ebef <unknown>
#19 0x5556ddcfb0e8 <unknown>
#20 0x5556ddcfb2c6 <unknown>
#21 0x5556ddd0d036 <unknown>
#22 0x7f76d15a56ea start_thread

Problem exporting figure VAL-codon_combined_weighted_scaled_overlay. Reason: Message: tab crashed
  (Session info: chrome=139.0.7258.66)
Stacktrace:
#0 0x5556ddd0e05a <unknown>
#1 0x5556dd7ad8c3 <unknown>
#2 0x5556dd795a35 <unknown>
#3 0x5556dd7938ee <unknown>
#4 0x5556dd79423f <unknown>
#5 0x5556dd7a2c03 <unknown>
#6 0x5556dd7bbfce <unknown>
#7 0x5556dd7c27db <unknown>
#8 0x5556dd794980 <unknown>
#9 0x5556dd7bb7d5 <unknown>
#10 0x5556dd84b029 <unknown>
#11 0x5556dd8251b3 <unknown>
#12 0x5556dd7f159b <unknown>
#13 0x5556dd7f2971 <unknown>
#14 0x5556ddcd322b <unknown>
#15 0x5556ddcd6f79 <unknown>
#16 0x5556ddcba309 <unknown>
#17 0x5556ddcd7b28 <unknown>
#18 0x5556ddc9ebef <unknown>
#19 0x5556ddcfb0e8 <unknown>
#20 0x5556ddcfb2c6 <unknown>
#21 0x5556ddd0d036 <unknown>
#22 0x7f76d15a56ea start_thread

Problem exporting figure VAL-codon_combined_weighted_scaled_overlay. Reason: Message: tab crashed
  (Session info: chrome=139.0.7258.66)
Stacktrace:
#0 0x5556ddd0e05a <unknown>
#1 0x5556dd7ad8c3 <unknown>
#2 0x5556dd795a35 <unknown>
#3 0x5556dd7938ee <unknown>
#4 0x5556dd79423f <unknown>
#5 0x5556dd7a2c03 <unknown>
#6 0x5556dd7bbfce <unknown>
#7 0x5556dd7c27db <unknown>
#8 0x5556dd794980 <unknown>
#9 0x5556dd7bb7d5 <unknown>
#10 0x5556dd84b029 <unknown>
#11 0x5556dd8251b3 <unknown>
#12 0x5556dd7f159b <unknown>
#13 0x5556dd7f2971 <unknown>
#14 0x5556ddcd322b <unknown>
#15 0x5556ddcd6f79 <unknown>
#16 0x5556ddcba309 <unknown>
#17 0x5556ddcd7b28 <unknown>
#18 0x5556ddc9ebef <unknown>
#19 0x5556ddcfb0e8 <unknown>
#20 0x5556ddcfb2c6 <unknown>
#21 0x5556ddd0d036 <unknown>
#22 0x7f76d15a56ea start_thread

Problem exporting figure bsub_ht5pseq-TERM-codon_scaled. Reason: Message: tab crashed
  (Session info: chrome=139.0.7258.66)
Stacktrace:
#0 0x5556ddd0e05a <unknown>
#1 0x5556dd7ad8c3 <unknown>
#2 0x5556dd795a35 <unknown>
#3 0x5556dd7938ee <unknown>
#4 0x5556dd79423f <unknown>
#5 0x5556dd7a2c03 <unknown>
#6 0x5556dd7bbfce <unknown>
#7 0x5556dd7c27db <unknown>
#8 0x5556dd794980 <unknown>
#9 0x5556dd7bb7d5 <unknown>
#10 0x5556dd84b029 <unknown>
#11 0x5556dd8251b3 <unknown>
#12 0x5556dd7f159b <unknown>
#13 0x5556dd7f2971 <unknown>
#14 0x5556ddcd322b <unknown>
#15 0x5556ddcd6f79 <unknown>
#16 0x5556ddcba309 <unknown>
#17 0x5556ddcd7b28 <unknown>
#18 0x5556ddc9ebef <unknown>
#19 0x5556ddcfb0e8 <unknown>
#20 0x5556ddcfb2c6 <unknown>
#21 0x5556ddd0d036 <unknown>
#22 0x7f76d15a56ea start_thread

Problem exporting figure bsub_ht5pseq-TERM-codon_scaled. Reason: Message: tab crashed
  (Session info: chrome=139.0.7258.66)
Stacktrace:
#0 0x5556ddd0e05a <unknown>
#1 0x5556dd7ad8c3 <unknown>
#2 0x5556dd795a35 <unknown>
#3 0x5556dd7938ee <unknown>
#4 0x5556dd79423f <unknown>
#5 0x5556dd7a2c03 <unknown>
#6 0x5556dd7bbfce <unknown>
#7 0x5556dd7c27db <unknown>
#8 0x5556dd794980 <unknown>
#9 0x5556dd7bb7d5 <unknown>
#10 0x5556dd84b029 <unknown>
#11 0x5556dd8251b3 <unknown>
#12 0x5556dd7f159b <unknown>
#13 0x5556dd7f2971 <unknown>
#14 0x5556ddcd322b <unknown>
#15 0x5556ddcd6f79 <unknown>
#16 0x5556ddcba309 <unknown>
#17 0x5556ddcd7b28 <unknown>
#18 0x5556ddc9ebef <unknown>
#19 0x5556ddcfb0e8 <unknown>
#20 0x5556ddcfb2c6 <unknown>
#21 0x5556ddd0d036 <unknown>
#22 0x7f76d15a56ea start_thread

Problem exporting figure bsub_s5pseq1-TERM-codon_scaled. Reason: Message: tab crashed
  (Session info: chrome=139.0.7258.66)
Stacktrace:
#0 0x5556ddd0e05a <unknown>
#1 0x5556dd7ad8c3 <unknown>
#2 0x5556dd795a35 <unknown>
#3 0x5556dd7938ee <unknown>
#4 0x5556dd79423f <unknown>
#5 0x5556dd7a2c03 <unknown>
#6 0x5556dd7bbfce <unknown>
#7 0x5556dd7c27db <unknown>
#8 0x5556dd794980 <unknown>
#9 0x5556dd7bb7d5 <unknown>
#10 0x5556dd84b029 <unknown>
#11 0x5556dd8251b3 <unknown>
#12 0x5556dd7f159b <unknown>
#13 0x5556dd7f2971 <unknown>
#14 0x5556ddcd322b <unknown>
#15 0x5556ddcd6f79 <unknown>
#16 0x5556ddcba309 <unknown>
#17 0x5556ddcd7b28 <unknown>
#18 0x5556ddc9ebef <unknown>
#19 0x5556ddcfb0e8 <unknown>
#20 0x5556ddcfb2c6 <unknown>
#21 0x5556ddd0d036 <unknown>
#22 0x7f76d15a56ea start_thread

Problem exporting figure bsub_s5pseq1-TERM-codon_scaled. Reason: Message: tab crashed
  (Session info: chrome=139.0.7258.66)
Stacktrace:
#0 0x5556ddd0e05a <unknown>
#1 0x5556dd7ad8c3 <unknown>
#2 0x5556dd795a35 <unknown>
#3 0x5556dd7938ee <unknown>
#4 0x5556dd79423f <unknown>
#5 0x5556dd7a2c03 <unknown>
#6 0x5556dd7bbfce <unknown>
#7 0x5556dd7c27db <unknown>
#8 0x5556dd794980 <unknown>
#9 0x5556dd7bb7d5 <unknown>
#10 0x5556dd84b029 <unknown>
#11 0x5556dd8251b3 <unknown>
#12 0x5556dd7f159b <unknown>
#13 0x5556dd7f2971 <unknown>
#14 0x5556ddcd322b <unknown>
#15 0x5556ddcd6f79 <unknown>
#16 0x5556ddcba309 <unknown>
#17 0x5556ddcd7b28 <unknown>
#18 0x5556ddc9ebef <unknown>
#19 0x5556ddcfb0e8 <unknown>
#20 0x5556ddcfb2c6 <unknown>
#21 0x5556ddd0d036 <unknown>
#22 0x7f76d15a56ea start_thread

Problem exporting figure bsub_s5pseq2-TERM-codon_scaled. Reason: Message: tab crashed
  (Session info: chrome=139.0.7258.66)
Stacktrace:
#0 0x5556ddd0e05a <unknown>
#1 0x5556dd7ad8c3 <unknown>
#2 0x5556dd795a35 <unknown>
#3 0x5556dd7938ee <unknown>
#4 0x5556dd79423f <unknown>
#5 0x5556dd7a2c03 <unknown>
#6 0x5556dd7bbfce <unknown>
#7 0x5556dd7c27db <unknown>
#8 0x5556dd794980 <unknown>
#9 0x5556dd7bb7d5 <unknown>
#10 0x5556dd84b029 <unknown>
#11 0x5556dd8251b3 <unknown>
#12 0x5556dd7f159b <unknown>
#13 0x5556dd7f2971 <unknown>
#14 0x5556ddcd322b <unknown>
#15 0x5556ddcd6f79 <unknown>
#16 0x5556ddcba309 <unknown>
#17 0x5556ddcd7b28 <unknown>
#18 0x5556ddc9ebef <unknown>
#19 0x5556ddcfb0e8 <unknown>
#20 0x5556ddcfb2c6 <unknown>
#21 0x5556ddd0d036 <unknown>
#22 0x7f76d15a56ea start_thread

Problem exporting figure bsub_s5pseq2-TERM-codon_scaled. Reason: Message: tab crashed
  (Session info: chrome=139.0.7258.66)
Stacktrace:
#0 0x5556ddd0e05a <unknown>
#1 0x5556dd7ad8c3 <unknown>
#2 0x5556dd795a35 <unknown>
#3 0x5556dd7938ee <unknown>
#4 0x5556dd79423f <unknown>
#5 0x5556dd7a2c03 <unknown>
#6 0x5556dd7bbfce <unknown>
#7 0x5556dd7c27db <unknown>
#8 0x5556dd794980 <unknown>
#9 0x5556dd7bb7d5 <unknown>
#10 0x5556dd84b029 <unknown>
#11 0x5556dd8251b3 <unknown>
#12 0x5556dd7f159b <unknown>
#13 0x5556dd7f2971 <unknown>
#14 0x5556ddcd322b <unknown>
#15 0x5556ddcd6f79 <unknown>
#16 0x5556ddcba309 <unknown>
#17 0x5556ddcd7b28 <unknown>
#18 0x5556ddc9ebef <unknown>
#19 0x5556ddcfb0e8 <unknown>
#20 0x5556ddcfb2c6 <unknown>
#21 0x5556ddd0d036 <unknown>
#22 0x7f76d15a56ea start_thread

Problem exporting figure TERM-codon_scaled_overlay. Reason: Message: tab crashed
  (Session info: chrome=139.0.7258.66)
Stacktrace:
#0 0x5556ddd0e05a <unknown>
#1 0x5556dd7ad8c3 <unknown>
#2 0x5556dd795a35 <unknown>
#3 0x5556dd7938ee <unknown>
#4 0x5556dd79423f <unknown>
#5 0x5556dd7a2c03 <unknown>
#6 0x5556dd7bbfce <unknown>
#7 0x5556dd7c27db <unknown>
#8 0x5556dd794980 <unknown>
#9 0x5556dd7bb7d5 <unknown>
#10 0x5556dd84b029 <unknown>
#11 0x5556dd8251b3 <unknown>
#12 0x5556dd7f159b <unknown>
#13 0x5556dd7f2971 <unknown>
#14 0x5556ddcd322b <unknown>
#15 0x5556ddcd6f79 <unknown>
#16 0x5556ddcba309 <unknown>
#17 0x5556ddcd7b28 <unknown>
#18 0x5556ddc9ebef <unknown>
#19 0x5556ddcfb0e8 <unknown>
#20 0x5556ddcfb2c6 <unknown>
#21 0x5556ddd0d036 <unknown>
#22 0x7f76d15a56ea start_thread

Problem exporting figure TERM-codon_scaled_overlay. Reason: Message: tab crashed
  (Session info: chrome=139.0.7258.66)
Stacktrace:
#0 0x5556ddd0e05a <unknown>
#1 0x5556dd7ad8c3 <unknown>
#2 0x5556dd795a35 <unknown>
#3 0x5556dd7938ee <unknown>
#4 0x5556dd79423f <unknown>
#5 0x5556dd7a2c03 <unknown>
#6 0x5556dd7bbfce <unknown>
#7 0x5556dd7c27db <unknown>
#8 0x5556dd794980 <unknown>
#9 0x5556dd7bb7d5 <unknown>
#10 0x5556dd84b029 <unknown>
#11 0x5556dd8251b3 <unknown>
#12 0x5556dd7f159b <unknown>
#13 0x5556dd7f2971 <unknown>
#14 0x5556ddcd322b <unknown>
#15 0x5556ddcd6f79 <unknown>
#16 0x5556ddcba309 <unknown>
#17 0x5556ddcd7b28 <unknown>
#18 0x5556ddc9ebef <unknown>
#19 0x5556ddcfb0e8 <unknown>
#20 0x5556ddcfb2c6 <unknown>
#21 0x5556ddd0d036 <unknown>
#22 0x7f76d15a56ea start_thread

Problem exporting figure combined-weighted-TERM-codon_combined_weighted_scaled. Reason: Message: tab crashed
  (Session info: chrome=139.0.7258.66)
Stacktrace:
#0 0x5556ddd0e05a <unknown>
#1 0x5556dd7ad8c3 <unknown>
#2 0x5556dd795a35 <unknown>
#3 0x5556dd7938ee <unknown>
#4 0x5556dd79423f <unknown>
#5 0x5556dd7a2c03 <unknown>
#6 0x5556dd7bbfce <unknown>
#7 0x5556dd7c27db <unknown>
#8 0x5556dd794980 <unknown>
#9 0x5556dd7bb7d5 <unknown>
#10 0x5556dd84b029 <unknown>
#11 0x5556dd8251b3 <unknown>
#12 0x5556dd7f159b <unknown>
#13 0x5556dd7f2971 <unknown>
#14 0x5556ddcd322b <unknown>
#15 0x5556ddcd6f79 <unknown>
#16 0x5556ddcba309 <unknown>
#17 0x5556ddcd7b28 <unknown>
#18 0x5556ddc9ebef <unknown>
#19 0x5556ddcfb0e8 <unknown>
#20 0x5556ddcfb2c6 <unknown>
#21 0x5556ddd0d036 <unknown>
#22 0x7f76d15a56ea start_thread

Problem exporting figure combined-weighted-TERM-codon_combined_weighted_scaled. Reason: Message: tab crashed
  (Session info: chrome=139.0.7258.66)
Stacktrace:
#0 0x5556ddd0e05a <unknown>
#1 0x5556dd7ad8c3 <unknown>
#2 0x5556dd795a35 <unknown>
#3 0x5556dd7938ee <unknown>
#4 0x5556dd79423f <unknown>
#5 0x5556dd7a2c03 <unknown>
#6 0x5556dd7bbfce <unknown>
#7 0x5556dd7c27db <unknown>
#8 0x5556dd794980 <unknown>
#9 0x5556dd7bb7d5 <unknown>
#10 0x5556dd84b029 <unknown>
#11 0x5556dd8251b3 <unknown>
#12 0x5556dd7f159b <unknown>
#13 0x5556dd7f2971 <unknown>
#14 0x5556ddcd322b <unknown>
#15 0x5556ddcd6f79 <unknown>
#16 0x5556ddcba309 <unknown>
#17 0x5556ddcd7b28 <unknown>
#18 0x5556ddc9ebef <unknown>
#19 0x5556ddcfb0e8 <unknown>
#20 0x5556ddcfb2c6 <unknown>
#21 0x5556ddd0d036 <unknown>
#22 0x7f76d15a56ea start_thread

Problem exporting figure TERM-codon_combined_weighted_scaled_overlay. Reason: Message: tab crashed
  (Session info: chrome=139.0.7258.66)
Stacktrace:
#0 0x5556ddd0e05a <unknown>
#1 0x5556dd7ad8c3 <unknown>
#2 0x5556dd795a35 <unknown>
#3 0x5556dd7938ee <unknown>
#4 0x5556dd79423f <unknown>
#5 0x5556dd7a2c03 <unknown>
#6 0x5556dd7bbfce <unknown>
#7 0x5556dd7c27db <unknown>
#8 0x5556dd794980 <unknown>
#9 0x5556dd7bb7d5 <unknown>
#10 0x5556dd84b029 <unknown>
#11 0x5556dd8251b3 <unknown>
#12 0x5556dd7f159b <unknown>
#13 0x5556dd7f2971 <unknown>
#14 0x5556ddcd322b <unknown>
#15 0x5556ddcd6f79 <unknown>
#16 0x5556ddcba309 <unknown>
#17 0x5556ddcd7b28 <unknown>
#18 0x5556ddc9ebef <unknown>
#19 0x5556ddcfb0e8 <unknown>
#20 0x5556ddcfb2c6 <unknown>
#21 0x5556ddd0d036 <unknown>
#22 0x7f76d15a56ea start_thread

Problem exporting figure TERM-codon_combined_weighted_scaled_overlay. Reason: Message: tab crashed
  (Session info: chrome=139.0.7258.66)
Stacktrace:
#0 0x5556ddd0e05a <unknown>
#1 0x5556dd7ad8c3 <unknown>
#2 0x5556dd795a35 <unknown>
#3 0x5556dd7938ee <unknown>
#4 0x5556dd79423f <unknown>
#5 0x5556dd7a2c03 <unknown>
#6 0x5556dd7bbfce <unknown>
#7 0x5556dd7c27db <unknown>
#8 0x5556dd794980 <unknown>
#9 0x5556dd7bb7d5 <unknown>
#10 0x5556dd84b029 <unknown>
#11 0x5556dd8251b3 <unknown>
#12 0x5556dd7f159b <unknown>
#13 0x5556dd7f2971 <unknown>
#14 0x5556ddcd322b <unknown>
#15 0x5556ddcd6f79 <unknown>
#16 0x5556ddcba309 <unknown>
#17 0x5556ddcd7b28 <unknown>
#18 0x5556ddc9ebef <unknown>
#19 0x5556ddcfb0e8 <unknown>
#20 0x5556ddcfb2c6 <unknown>
#21 0x5556ddd0d036 <unknown>
#22 0x7f76d15a56ea start_thread

Problem exporting figure bsub_ht5pseq-MET-codon_scaled. Reason: Message: tab crashed
  (Session info: chrome=139.0.7258.66)
Stacktrace:
#0 0x5556ddd0e05a <unknown>
#1 0x5556dd7ad8c3 <unknown>
#2 0x5556dd795a35 <unknown>
#3 0x5556dd7938ee <unknown>
#4 0x5556dd79423f <unknown>
#5 0x5556dd7a2c03 <unknown>
#6 0x5556dd7bbfce <unknown>
#7 0x5556dd7c27db <unknown>
#8 0x5556dd794980 <unknown>
#9 0x5556dd7bb7d5 <unknown>
#10 0x5556dd84b029 <unknown>
#11 0x5556dd8251b3 <unknown>
#12 0x5556dd7f159b <unknown>
#13 0x5556dd7f2971 <unknown>
#14 0x5556ddcd322b <unknown>
#15 0x5556ddcd6f79 <unknown>
#16 0x5556ddcba309 <unknown>
#17 0x5556ddcd7b28 <unknown>
#18 0x5556ddc9ebef <unknown>
#19 0x5556ddcfb0e8 <unknown>
#20 0x5556ddcfb2c6 <unknown>
#21 0x5556ddd0d036 <unknown>
#22 0x7f76d15a56ea start_thread

Problem exporting figure bsub_ht5pseq-MET-codon_scaled. Reason: Message: tab crashed
  (Session info: chrome=139.0.7258.66)
Stacktrace:
#0 0x5556ddd0e05a <unknown>
#1 0x5556dd7ad8c3 <unknown>
#2 0x5556dd795a35 <unknown>
#3 0x5556dd7938ee <unknown>
#4 0x5556dd79423f <unknown>
#5 0x5556dd7a2c03 <unknown>
#6 0x5556dd7bbfce <unknown>
#7 0x5556dd7c27db <unknown>
#8 0x5556dd794980 <unknown>
#9 0x5556dd7bb7d5 <unknown>
#10 0x5556dd84b029 <unknown>
#11 0x5556dd8251b3 <unknown>
#12 0x5556dd7f159b <unknown>
#13 0x5556dd7f2971 <unknown>
#14 0x5556ddcd322b <unknown>
#15 0x5556ddcd6f79 <unknown>
#16 0x5556ddcba309 <unknown>
#17 0x5556ddcd7b28 <unknown>
#18 0x5556ddc9ebef <unknown>
#19 0x5556ddcfb0e8 <unknown>
#20 0x5556ddcfb2c6 <unknown>
#21 0x5556ddd0d036 <unknown>
#22 0x7f76d15a56ea start_thread

Problem exporting figure bsub_s5pseq1-MET-codon_scaled. Reason: Message: tab crashed
  (Session info: chrome=139.0.7258.66)
Stacktrace:
#0 0x5556ddd0e05a <unknown>
#1 0x5556dd7ad8c3 <unknown>
#2 0x5556dd795a35 <unknown>
#3 0x5556dd7938ee <unknown>
#4 0x5556dd79423f <unknown>
#5 0x5556dd7a2c03 <unknown>
#6 0x5556dd7bbfce <unknown>
#7 0x5556dd7c27db <unknown>
#8 0x5556dd794980 <unknown>
#9 0x5556dd7bb7d5 <unknown>
#10 0x5556dd84b029 <unknown>
#11 0x5556dd8251b3 <unknown>
#12 0x5556dd7f159b <unknown>
#13 0x5556dd7f2971 <unknown>
#14 0x5556ddcd322b <unknown>
#15 0x5556ddcd6f79 <unknown>
#16 0x5556ddcba309 <unknown>
#17 0x5556ddcd7b28 <unknown>
#18 0x5556ddc9ebef <unknown>
#19 0x5556ddcfb0e8 <unknown>
#20 0x5556ddcfb2c6 <unknown>
#21 0x5556ddd0d036 <unknown>
#22 0x7f76d15a56ea start_thread

Problem exporting figure bsub_s5pseq1-MET-codon_scaled. Reason: Message: tab crashed
  (Session info: chrome=139.0.7258.66)
Stacktrace:
#0 0x5556ddd0e05a <unknown>
#1 0x5556dd7ad8c3 <unknown>
#2 0x5556dd795a35 <unknown>
#3 0x5556dd7938ee <unknown>
#4 0x5556dd79423f <unknown>
#5 0x5556dd7a2c03 <unknown>
#6 0x5556dd7bbfce <unknown>
#7 0x5556dd7c27db <unknown>
#8 0x5556dd794980 <unknown>
#9 0x5556dd7bb7d5 <unknown>
#10 0x5556dd84b029 <unknown>
#11 0x5556dd8251b3 <unknown>
#12 0x5556dd7f159b <unknown>
#13 0x5556dd7f2971 <unknown>
#14 0x5556ddcd322b <unknown>
#15 0x5556ddcd6f79 <unknown>
#16 0x5556ddcba309 <unknown>
#17 0x5556ddcd7b28 <unknown>
#18 0x5556ddc9ebef <unknown>
#19 0x5556ddcfb0e8 <unknown>
#20 0x5556ddcfb2c6 <unknown>
#21 0x5556ddd0d036 <unknown>
#22 0x7f76d15a56ea start_thread

Problem exporting figure bsub_s5pseq2-MET-codon_scaled. Reason: Message: tab crashed
  (Session info: chrome=139.0.7258.66)
Stacktrace:
#0 0x5556ddd0e05a <unknown>
#1 0x5556dd7ad8c3 <unknown>
#2 0x5556dd795a35 <unknown>
#3 0x5556dd7938ee <unknown>
#4 0x5556dd79423f <unknown>
#5 0x5556dd7a2c03 <unknown>
#6 0x5556dd7bbfce <unknown>
#7 0x5556dd7c27db <unknown>
#8 0x5556dd794980 <unknown>
#9 0x5556dd7bb7d5 <unknown>
#10 0x5556dd84b029 <unknown>
#11 0x5556dd8251b3 <unknown>
#12 0x5556dd7f159b <unknown>
#13 0x5556dd7f2971 <unknown>
#14 0x5556ddcd322b <unknown>
#15 0x5556ddcd6f79 <unknown>
#16 0x5556ddcba309 <unknown>
#17 0x5556ddcd7b28 <unknown>
#18 0x5556ddc9ebef <unknown>
#19 0x5556ddcfb0e8 <unknown>
#20 0x5556ddcfb2c6 <unknown>
#21 0x5556ddd0d036 <unknown>
#22 0x7f76d15a56ea start_thread

Problem exporting figure bsub_s5pseq2-MET-codon_scaled. Reason: Message: tab crashed
  (Session info: chrome=139.0.7258.66)
Stacktrace:
#0 0x5556ddd0e05a <unknown>
#1 0x5556dd7ad8c3 <unknown>
#2 0x5556dd795a35 <unknown>
#3 0x5556dd7938ee <unknown>
#4 0x5556dd79423f <unknown>
#5 0x5556dd7a2c03 <unknown>
#6 0x5556dd7bbfce <unknown>
#7 0x5556dd7c27db <unknown>
#8 0x5556dd794980 <unknown>
#9 0x5556dd7bb7d5 <unknown>
#10 0x5556dd84b029 <unknown>
#11 0x5556dd8251b3 <unknown>
#12 0x5556dd7f159b <unknown>
#13 0x5556dd7f2971 <unknown>
#14 0x5556ddcd322b <unknown>
#15 0x5556ddcd6f79 <unknown>
#16 0x5556ddcba309 <unknown>
#17 0x5556ddcd7b28 <unknown>
#18 0x5556ddc9ebef <unknown>
#19 0x5556ddcfb0e8 <unknown>
#20 0x5556ddcfb2c6 <unknown>
#21 0x5556ddd0d036 <unknown>
#22 0x7f76d15a56ea start_thread

Problem exporting figure MET-codon_scaled_overlay. Reason: Message: tab crashed
  (Session info: chrome=139.0.7258.66)
Stacktrace:
#0 0x5556ddd0e05a <unknown>
#1 0x5556dd7ad8c3 <unknown>
#2 0x5556dd795a35 <unknown>
#3 0x5556dd7938ee <unknown>
#4 0x5556dd79423f <unknown>
#5 0x5556dd7a2c03 <unknown>
#6 0x5556dd7bbfce <unknown>
#7 0x5556dd7c27db <unknown>
#8 0x5556dd794980 <unknown>
#9 0x5556dd7bb7d5 <unknown>
#10 0x5556dd84b029 <unknown>
#11 0x5556dd8251b3 <unknown>
#12 0x5556dd7f159b <unknown>
#13 0x5556dd7f2971 <unknown>
#14 0x5556ddcd322b <unknown>
#15 0x5556ddcd6f79 <unknown>
#16 0x5556ddcba309 <unknown>
#17 0x5556ddcd7b28 <unknown>
#18 0x5556ddc9ebef <unknown>
#19 0x5556ddcfb0e8 <unknown>
#20 0x5556ddcfb2c6 <unknown>
#21 0x5556ddd0d036 <unknown>
#22 0x7f76d15a56ea start_thread

Problem exporting figure MET-codon_scaled_overlay. Reason: Message: tab crashed
  (Session info: chrome=139.0.7258.66)
Stacktrace:
#0 0x5556ddd0e05a <unknown>
#1 0x5556dd7ad8c3 <unknown>
#2 0x5556dd795a35 <unknown>
#3 0x5556dd7938ee <unknown>
#4 0x5556dd79423f <unknown>
#5 0x5556dd7a2c03 <unknown>
#6 0x5556dd7bbfce <unknown>
#7 0x5556dd7c27db <unknown>
#8 0x5556dd794980 <unknown>
#9 0x5556dd7bb7d5 <unknown>
#10 0x5556dd84b029 <unknown>
#11 0x5556dd8251b3 <unknown>
#12 0x5556dd7f159b <unknown>
#13 0x5556dd7f2971 <unknown>
#14 0x5556ddcd322b <unknown>
#15 0x5556ddcd6f79 <unknown>
#16 0x5556ddcba309 <unknown>
#17 0x5556ddcd7b28 <unknown>
#18 0x5556ddc9ebef <unknown>
#19 0x5556ddcfb0e8 <unknown>
#20 0x5556ddcfb2c6 <unknown>
#21 0x5556ddd0d036 <unknown>
#22 0x7f76d15a56ea start_thread

Problem exporting figure combined-weighted-MET-codon_combined_weighted_scaled. Reason: Message: tab crashed
  (Session info: chrome=139.0.7258.66)
Stacktrace:
#0 0x5556ddd0e05a <unknown>
#1 0x5556dd7ad8c3 <unknown>
#2 0x5556dd795a35 <unknown>
#3 0x5556dd7938ee <unknown>
#4 0x5556dd79423f <unknown>
#5 0x5556dd7a2c03 <unknown>
#6 0x5556dd7bbfce <unknown>
#7 0x5556dd7c27db <unknown>
#8 0x5556dd794980 <unknown>
#9 0x5556dd7bb7d5 <unknown>
#10 0x5556dd84b029 <unknown>
#11 0x5556dd8251b3 <unknown>
#12 0x5556dd7f159b <unknown>
#13 0x5556dd7f2971 <unknown>
#14 0x5556ddcd322b <unknown>
#15 0x5556ddcd6f79 <unknown>
#16 0x5556ddcba309 <unknown>
#17 0x5556ddcd7b28 <unknown>
#18 0x5556ddc9ebef <unknown>
#19 0x5556ddcfb0e8 <unknown>
#20 0x5556ddcfb2c6 <unknown>
#21 0x5556ddd0d036 <unknown>
#22 0x7f76d15a56ea start_thread

Problem exporting figure combined-weighted-MET-codon_combined_weighted_scaled. Reason: Message: tab crashed
  (Session info: chrome=139.0.7258.66)
Stacktrace:
#0 0x5556ddd0e05a <unknown>
#1 0x5556dd7ad8c3 <unknown>
#2 0x5556dd795a35 <unknown>
#3 0x5556dd7938ee <unknown>
#4 0x5556dd79423f <unknown>
#5 0x5556dd7a2c03 <unknown>
#6 0x5556dd7bbfce <unknown>
#7 0x5556dd7c27db <unknown>
#8 0x5556dd794980 <unknown>
#9 0x5556dd7bb7d5 <unknown>
#10 0x5556dd84b029 <unknown>
#11 0x5556dd8251b3 <unknown>
#12 0x5556dd7f159b <unknown>
#13 0x5556dd7f2971 <unknown>
#14 0x5556ddcd322b <unknown>
#15 0x5556ddcd6f79 <unknown>
#16 0x5556ddcba309 <unknown>
#17 0x5556ddcd7b28 <unknown>
#18 0x5556ddc9ebef <unknown>
#19 0x5556ddcfb0e8 <unknown>
#20 0x5556ddcfb2c6 <unknown>
#21 0x5556ddd0d036 <unknown>
#22 0x7f76d15a56ea start_thread

Problem exporting figure MET-codon_combined_weighted_scaled_overlay. Reason: Message: tab crashed
  (Session info: chrome=139.0.7258.66)
Stacktrace:
#0 0x5556ddd0e05a <unknown>
#1 0x5556dd7ad8c3 <unknown>
#2 0x5556dd795a35 <unknown>
#3 0x5556dd7938ee <unknown>
#4 0x5556dd79423f <unknown>
#5 0x5556dd7a2c03 <unknown>
#6 0x5556dd7bbfce <unknown>
#7 0x5556dd7c27db <unknown>
#8 0x5556dd794980 <unknown>
#9 0x5556dd7bb7d5 <unknown>
#10 0x5556dd84b029 <unknown>
#11 0x5556dd8251b3 <unknown>
#12 0x5556dd7f159b <unknown>
#13 0x5556dd7f2971 <unknown>
#14 0x5556ddcd322b <unknown>
#15 0x5556ddcd6f79 <unknown>
#16 0x5556ddcba309 <unknown>
#17 0x5556ddcd7b28 <unknown>
#18 0x5556ddc9ebef <unknown>
#19 0x5556ddcfb0e8 <unknown>
#20 0x5556ddcfb2c6 <unknown>
#21 0x5556ddd0d036 <unknown>
#22 0x7f76d15a56ea start_thread

Problem exporting figure MET-codon_combined_weighted_scaled_overlay. Reason: Message: tab crashed
  (Session info: chrome=139.0.7258.66)
Stacktrace:
#0 0x5556ddd0e05a <unknown>
#1 0x5556dd7ad8c3 <unknown>
#2 0x5556dd795a35 <unknown>
#3 0x5556dd7938ee <unknown>
#4 0x5556dd79423f <unknown>
#5 0x5556dd7a2c03 <unknown>
#6 0x5556dd7bbfce <unknown>
#7 0x5556dd7c27db <unknown>
#8 0x5556dd794980 <unknown>
#9 0x5556dd7bb7d5 <unknown>
#10 0x5556dd84b029 <unknown>
#11 0x5556dd8251b3 <unknown>
#12 0x5556dd7f159b <unknown>
#13 0x5556dd7f2971 <unknown>
#14 0x5556ddcd322b <unknown>
#15 0x5556ddcd6f79 <unknown>
#16 0x5556ddcba309 <unknown>
#17 0x5556ddcd7b28 <unknown>
#18 0x5556ddc9ebef <unknown>
#19 0x5556ddcfb0e8 <unknown>
#20 0x5556ddcfb2c6 <unknown>
#21 0x5556ddd0d036 <unknown>
#22 0x7f76d15a56ea start_thread

Making composite plot
Title provided as: bam_amino_acid_linecharts
Number of figures: 42
Number of columns: 2
Generating supplement plots: codon line-charts
Problem exporting figure bsub_ht5pseq-GCT(ALA)-codon_scaled. Reason: Message: tab crashed
  (Session info: chrome=139.0.7258.66)
Stacktrace:
#0 0x5556ddd0e05a <unknown>
#1 0x5556dd7ad8c3 <unknown>
#2 0x5556dd795a35 <unknown>
#3 0x5556dd7938ee <unknown>
#4 0x5556dd79423f <unknown>
#5 0x5556dd7a2c03 <unknown>
#6 0x5556dd7bbfce <unknown>
#7 0x5556dd7c27db <unknown>
#8 0x5556dd794980 <unknown>
#9 0x5556dd7bb7d5 <unknown>
#10 0x5556dd84b029 <unknown>
#11 0x5556dd8251b3 <unknown>
#12 0x5556dd7f159b <unknown>
#13 0x5556dd7f2971 <unknown>
#14 0x5556ddcd322b <unknown>
#15 0x5556ddcd6f79 <unknown>
#16 0x5556ddcba309 <unknown>
#17 0x5556ddcd7b28 <unknown>
#18 0x5556ddc9ebef <unknown>
#19 0x5556ddcfb0e8 <unknown>
#20 0x5556ddcfb2c6 <unknown>
#21 0x5556ddd0d036 <unknown>
#22 0x7f76d15a56ea start_thread

Problem exporting figure bsub_ht5pseq-GCT(ALA)-codon_scaled. Reason: Message: tab crashed
  (Session info: chrome=139.0.7258.66)
Stacktrace:
#0 0x5556ddd0e05a <unknown>
#1 0x5556dd7ad8c3 <unknown>
#2 0x5556dd795a35 <unknown>
#3 0x5556dd7938ee <unknown>
#4 0x5556dd79423f <unknown>
#5 0x5556dd7a2c03 <unknown>
#6 0x5556dd7bbfce <unknown>
#7 0x5556dd7c27db <unknown>
#8 0x5556dd794980 <unknown>
#9 0x5556dd7bb7d5 <unknown>
#10 0x5556dd84b029 <unknown>
#11 0x5556dd8251b3 <unknown>
#12 0x5556dd7f159b <unknown>
#13 0x5556dd7f2971 <unknown>
#14 0x5556ddcd322b <unknown>
#15 0x5556ddcd6f79 <unknown>
#16 0x5556ddcba309 <unknown>
#17 0x5556ddcd7b28 <unknown>
#18 0x5556ddc9ebef <unknown>
#19 0x5556ddcfb0e8 <unknown>
#20 0x5556ddcfb2c6 <unknown>
#21 0x5556ddd0d036 <unknown>
#22 0x7f76d15a56ea start_thread

Problem exporting figure bsub_s5pseq1-GCT(ALA)-codon_scaled. Reason: Message: tab crashed
  (Session info: chrome=139.0.7258.66)
Stacktrace:
#0 0x5556ddd0e05a <unknown>
#1 0x5556dd7ad8c3 <unknown>
#2 0x5556dd795a35 <unknown>
#3 0x5556dd7938ee <unknown>
#4 0x5556dd79423f <unknown>
#5 0x5556dd7a2c03 <unknown>
#6 0x5556dd7bbfce <unknown>
#7 0x5556dd7c27db <unknown>
#8 0x5556dd794980 <unknown>
#9 0x5556dd7bb7d5 <unknown>
#10 0x5556dd84b029 <unknown>
#11 0x5556dd8251b3 <unknown>
#12 0x5556dd7f159b <unknown>
#13 0x5556dd7f2971 <unknown>
#14 0x5556ddcd322b <unknown>
#15 0x5556ddcd6f79 <unknown>
#16 0x5556ddcba309 <unknown>
#17 0x5556ddcd7b28 <unknown>
#18 0x5556ddc9ebef <unknown>
#19 0x5556ddcfb0e8 <unknown>
#20 0x5556ddcfb2c6 <unknown>
#21 0x5556ddd0d036 <unknown>
#22 0x7f76d15a56ea start_thread

Problem exporting figure bsub_s5pseq1-GCT(ALA)-codon_scaled. Reason: Message: tab crashed
  (Session info: chrome=139.0.7258.66)
Stacktrace:
#0 0x5556ddd0e05a <unknown>
#1 0x5556dd7ad8c3 <unknown>
#2 0x5556dd795a35 <unknown>
#3 0x5556dd7938ee <unknown>
#4 0x5556dd79423f <unknown>
#5 0x5556dd7a2c03 <unknown>
#6 0x5556dd7bbfce <unknown>
#7 0x5556dd7c27db <unknown>
#8 0x5556dd794980 <unknown>
#9 0x5556dd7bb7d5 <unknown>
#10 0x5556dd84b029 <unknown>
#11 0x5556dd8251b3 <unknown>
#12 0x5556dd7f159b <unknown>
#13 0x5556dd7f2971 <unknown>
#14 0x5556ddcd322b <unknown>
#15 0x5556ddcd6f79 <unknown>
#16 0x5556ddcba309 <unknown>
#17 0x5556ddcd7b28 <unknown>
#18 0x5556ddc9ebef <unknown>
#19 0x5556ddcfb0e8 <unknown>
#20 0x5556ddcfb2c6 <unknown>
#21 0x5556ddd0d036 <unknown>
#22 0x7f76d15a56ea start_thread

Problem exporting figure bsub_s5pseq2-GCT(ALA)-codon_scaled. Reason: Message: tab crashed
  (Session info: chrome=139.0.7258.66)
Stacktrace:
#0 0x5556ddd0e05a <unknown>
#1 0x5556dd7ad8c3 <unknown>
#2 0x5556dd795a35 <unknown>
#3 0x5556dd7938ee <unknown>
#4 0x5556dd79423f <unknown>
#5 0x5556dd7a2c03 <unknown>
#6 0x5556dd7bbfce <unknown>
#7 0x5556dd7c27db <unknown>
#8 0x5556dd794980 <unknown>
#9 0x5556dd7bb7d5 <unknown>
#10 0x5556dd84b029 <unknown>
#11 0x5556dd8251b3 <unknown>
#12 0x5556dd7f159b <unknown>
#13 0x5556dd7f2971 <unknown>
#14 0x5556ddcd322b <unknown>
#15 0x5556ddcd6f79 <unknown>
#16 0x5556ddcba309 <unknown>
#17 0x5556ddcd7b28 <unknown>
#18 0x5556ddc9ebef <unknown>
#19 0x5556ddcfb0e8 <unknown>
#20 0x5556ddcfb2c6 <unknown>
#21 0x5556ddd0d036 <unknown>
#22 0x7f76d15a56ea start_thread

Problem exporting figure bsub_s5pseq2-GCT(ALA)-codon_scaled. Reason: Message: tab crashed
  (Session info: chrome=139.0.7258.66)
Stacktrace:
#0 0x5556ddd0e05a <unknown>
#1 0x5556dd7ad8c3 <unknown>
#2 0x5556dd795a35 <unknown>
#3 0x5556dd7938ee <unknown>
#4 0x5556dd79423f <unknown>
#5 0x5556dd7a2c03 <unknown>
#6 0x5556dd7bbfce <unknown>
#7 0x5556dd7c27db <unknown>
#8 0x5556dd794980 <unknown>
#9 0x5556dd7bb7d5 <unknown>
#10 0x5556dd84b029 <unknown>
#11 0x5556dd8251b3 <unknown>
#12 0x5556dd7f159b <unknown>
#13 0x5556dd7f2971 <unknown>
#14 0x5556ddcd322b <unknown>
#15 0x5556ddcd6f79 <unknown>
#16 0x5556ddcba309 <unknown>
#17 0x5556ddcd7b28 <unknown>
#18 0x5556ddc9ebef <unknown>
#19 0x5556ddcfb0e8 <unknown>
#20 0x5556ddcfb2c6 <unknown>
#21 0x5556ddd0d036 <unknown>
#22 0x7f76d15a56ea start_thread

Problem exporting figure GCT(ALA)-codon_scaled_overlay. Reason: Message: tab crashed
  (Session info: chrome=139.0.7258.66)
Stacktrace:
#0 0x5556ddd0e05a <unknown>
#1 0x5556dd7ad8c3 <unknown>
#2 0x5556dd795a35 <unknown>
#3 0x5556dd7938ee <unknown>
#4 0x5556dd79423f <unknown>
#5 0x5556dd7a2c03 <unknown>
#6 0x5556dd7bbfce <unknown>
#7 0x5556dd7c27db <unknown>
#8 0x5556dd794980 <unknown>
#9 0x5556dd7bb7d5 <unknown>
#10 0x5556dd84b029 <unknown>
#11 0x5556dd8251b3 <unknown>
#12 0x5556dd7f159b <unknown>
#13 0x5556dd7f2971 <unknown>
#14 0x5556ddcd322b <unknown>
#15 0x5556ddcd6f79 <unknown>
#16 0x5556ddcba309 <unknown>
#17 0x5556ddcd7b28 <unknown>
#18 0x5556ddc9ebef <unknown>
#19 0x5556ddcfb0e8 <unknown>
#20 0x5556ddcfb2c6 <unknown>
#21 0x5556ddd0d036 <unknown>
#22 0x7f76d15a56ea start_thread

Problem exporting figure GCT(ALA)-codon_scaled_overlay. Reason: Message: tab crashed
  (Session info: chrome=139.0.7258.66)
Stacktrace:
#0 0x5556ddd0e05a <unknown>
#1 0x5556dd7ad8c3 <unknown>
#2 0x5556dd795a35 <unknown>
#3 0x5556dd7938ee <unknown>
#4 0x5556dd79423f <unknown>
#5 0x5556dd7a2c03 <unknown>
#6 0x5556dd7bbfce <unknown>
#7 0x5556dd7c27db <unknown>
#8 0x5556dd794980 <unknown>
#9 0x5556dd7bb7d5 <unknown>
#10 0x5556dd84b029 <unknown>
#11 0x5556dd8251b3 <unknown>
#12 0x5556dd7f159b <unknown>
#13 0x5556dd7f2971 <unknown>
#14 0x5556ddcd322b <unknown>
#15 0x5556ddcd6f79 <unknown>
#16 0x5556ddcba309 <unknown>
#17 0x5556ddcd7b28 <unknown>
#18 0x5556ddc9ebef <unknown>
#19 0x5556ddcfb0e8 <unknown>
#20 0x5556ddcfb2c6 <unknown>
#21 0x5556ddd0d036 <unknown>
#22 0x7f76d15a56ea start_thread

Problem exporting figure bsub_ht5pseq-GCC(ALA)-codon_scaled. Reason: Message: tab crashed
  (Session info: chrome=139.0.7258.66)
Stacktrace:
#0 0x5556ddd0e05a <unknown>
#1 0x5556dd7ad8c3 <unknown>
#2 0x5556dd795a35 <unknown>
#3 0x5556dd7938ee <unknown>
#4 0x5556dd79423f <unknown>
#5 0x5556dd7a2c03 <unknown>
#6 0x5556dd7bbfce <unknown>
#7 0x5556dd7c27db <unknown>
#8 0x5556dd794980 <unknown>
#9 0x5556dd7bb7d5 <unknown>
#10 0x5556dd84b029 <unknown>
#11 0x5556dd8251b3 <unknown>
#12 0x5556dd7f159b <unknown>
#13 0x5556dd7f2971 <unknown>
#14 0x5556ddcd322b <unknown>
#15 0x5556ddcd6f79 <unknown>
#16 0x5556ddcba309 <unknown>
#17 0x5556ddcd7b28 <unknown>
#18 0x5556ddc9ebef <unknown>
#19 0x5556ddcfb0e8 <unknown>
#20 0x5556ddcfb2c6 <unknown>
#21 0x5556ddd0d036 <unknown>
#22 0x7f76d15a56ea start_thread

Problem exporting figure bsub_ht5pseq-GCC(ALA)-codon_scaled. Reason: Message: tab crashed
  (Session info: chrome=139.0.7258.66)
Stacktrace:
#0 0x5556ddd0e05a <unknown>
#1 0x5556dd7ad8c3 <unknown>
#2 0x5556dd795a35 <unknown>
#3 0x5556dd7938ee <unknown>
#4 0x5556dd79423f <unknown>
#5 0x5556dd7a2c03 <unknown>
#6 0x5556dd7bbfce <unknown>
#7 0x5556dd7c27db <unknown>
#8 0x5556dd794980 <unknown>
#9 0x5556dd7bb7d5 <unknown>
#10 0x5556dd84b029 <unknown>
#11 0x5556dd8251b3 <unknown>
#12 0x5556dd7f159b <unknown>
#13 0x5556dd7f2971 <unknown>
#14 0x5556ddcd322b <unknown>
#15 0x5556ddcd6f79 <unknown>
#16 0x5556ddcba309 <unknown>
#17 0x5556ddcd7b28 <unknown>
#18 0x5556ddc9ebef <unknown>
#19 0x5556ddcfb0e8 <unknown>
#20 0x5556ddcfb2c6 <unknown>
#21 0x5556ddd0d036 <unknown>
#22 0x7f76d15a56ea start_thread

Problem exporting figure bsub_s5pseq1-GCC(ALA)-codon_scaled. Reason: Message: tab crashed
  (Session info: chrome=139.0.7258.66)
Stacktrace:
#0 0x5556ddd0e05a <unknown>
#1 0x5556dd7ad8c3 <unknown>
#2 0x5556dd795a35 <unknown>
#3 0x5556dd7938ee <unknown>
#4 0x5556dd79423f <unknown>
#5 0x5556dd7a2c03 <unknown>
#6 0x5556dd7bbfce <unknown>
#7 0x5556dd7c27db <unknown>
#8 0x5556dd794980 <unknown>
#9 0x5556dd7bb7d5 <unknown>
#10 0x5556dd84b029 <unknown>
#11 0x5556dd8251b3 <unknown>
#12 0x5556dd7f159b <unknown>
#13 0x5556dd7f2971 <unknown>
#14 0x5556ddcd322b <unknown>
#15 0x5556ddcd6f79 <unknown>
#16 0x5556ddcba309 <unknown>
#17 0x5556ddcd7b28 <unknown>
#18 0x5556ddc9ebef <unknown>
#19 0x5556ddcfb0e8 <unknown>
#20 0x5556ddcfb2c6 <unknown>
#21 0x5556ddd0d036 <unknown>
#22 0x7f76d15a56ea start_thread

Problem exporting figure bsub_s5pseq1-GCC(ALA)-codon_scaled. Reason: Message: tab crashed
  (Session info: chrome=139.0.7258.66)
Stacktrace:
#0 0x5556ddd0e05a <unknown>
#1 0x5556dd7ad8c3 <unknown>
#2 0x5556dd795a35 <unknown>
#3 0x5556dd7938ee <unknown>
#4 0x5556dd79423f <unknown>
#5 0x5556dd7a2c03 <unknown>
#6 0x5556dd7bbfce <unknown>
#7 0x5556dd7c27db <unknown>
#8 0x5556dd794980 <unknown>
#9 0x5556dd7bb7d5 <unknown>
#10 0x5556dd84b029 <unknown>
#11 0x5556dd8251b3 <unknown>
#12 0x5556dd7f159b <unknown>
#13 0x5556dd7f2971 <unknown>
#14 0x5556ddcd322b <unknown>
#15 0x5556ddcd6f79 <unknown>
#16 0x5556ddcba309 <unknown>
#17 0x5556ddcd7b28 <unknown>
#18 0x5556ddc9ebef <unknown>
#19 0x5556ddcfb0e8 <unknown>
#20 0x5556ddcfb2c6 <unknown>
#21 0x5556ddd0d036 <unknown>
#22 0x7f76d15a56ea start_thread

Problem exporting figure bsub_s5pseq2-GCC(ALA)-codon_scaled. Reason: Message: tab crashed
  (Session info: chrome=139.0.7258.66)
Stacktrace:
#0 0x5556ddd0e05a <unknown>
#1 0x5556dd7ad8c3 <unknown>
#2 0x5556dd795a35 <unknown>
#3 0x5556dd7938ee <unknown>
#4 0x5556dd79423f <unknown>
#5 0x5556dd7a2c03 <unknown>
#6 0x5556dd7bbfce <unknown>
#7 0x5556dd7c27db <unknown>
#8 0x5556dd794980 <unknown>
#9 0x5556dd7bb7d5 <unknown>
#10 0x5556dd84b029 <unknown>
#11 0x5556dd8251b3 <unknown>
#12 0x5556dd7f159b <unknown>
#13 0x5556dd7f2971 <unknown>
#14 0x5556ddcd322b <unknown>
#15 0x5556ddcd6f79 <unknown>
#16 0x5556ddcba309 <unknown>
#17 0x5556ddcd7b28 <unknown>
#18 0x5556ddc9ebef <unknown>
#19 0x5556ddcfb0e8 <unknown>
#20 0x5556ddcfb2c6 <unknown>
#21 0x5556ddd0d036 <unknown>
#22 0x7f76d15a56ea start_thread

Problem exporting figure bsub_s5pseq2-GCC(ALA)-codon_scaled. Reason: Message: tab crashed
  (Session info: chrome=139.0.7258.66)
Stacktrace:
#0 0x5556ddd0e05a <unknown>
#1 0x5556dd7ad8c3 <unknown>
#2 0x5556dd795a35 <unknown>
#3 0x5556dd7938ee <unknown>
#4 0x5556dd79423f <unknown>
#5 0x5556dd7a2c03 <unknown>
#6 0x5556dd7bbfce <unknown>
#7 0x5556dd7c27db <unknown>
#8 0x5556dd794980 <unknown>
#9 0x5556dd7bb7d5 <unknown>
#10 0x5556dd84b029 <unknown>
#11 0x5556dd8251b3 <unknown>
#12 0x5556dd7f159b <unknown>
#13 0x5556dd7f2971 <unknown>
#14 0x5556ddcd322b <unknown>
#15 0x5556ddcd6f79 <unknown>
#16 0x5556ddcba309 <unknown>
#17 0x5556ddcd7b28 <unknown>
#18 0x5556ddc9ebef <unknown>
#19 0x5556ddcfb0e8 <unknown>
#20 0x5556ddcfb2c6 <unknown>
#21 0x5556ddd0d036 <unknown>
#22 0x7f76d15a56ea start_thread

Problem exporting figure GCC(ALA)-codon_scaled_overlay. Reason: Message: tab crashed
  (Session info: chrome=139.0.7258.66)
Stacktrace:
#0 0x5556ddd0e05a <unknown>
#1 0x5556dd7ad8c3 <unknown>
#2 0x5556dd795a35 <unknown>
#3 0x5556dd7938ee <unknown>
#4 0x5556dd79423f <unknown>
#5 0x5556dd7a2c03 <unknown>
#6 0x5556dd7bbfce <unknown>
#7 0x5556dd7c27db <unknown>
#8 0x5556dd794980 <unknown>
#9 0x5556dd7bb7d5 <unknown>
#10 0x5556dd84b029 <unknown>
#11 0x5556dd8251b3 <unknown>
#12 0x5556dd7f159b <unknown>
#13 0x5556dd7f2971 <unknown>
#14 0x5556ddcd322b <unknown>
#15 0x5556ddcd6f79 <unknown>
#16 0x5556ddcba309 <unknown>
#17 0x5556ddcd7b28 <unknown>
#18 0x5556ddc9ebef <unknown>
#19 0x5556ddcfb0e8 <unknown>
#20 0x5556ddcfb2c6 <unknown>
#21 0x5556ddd0d036 <unknown>
#22 0x7f76d15a56ea start_thread

Problem exporting figure GCC(ALA)-codon_scaled_overlay. Reason: Message: tab crashed
  (Session info: chrome=139.0.7258.66)
Stacktrace:
#0 0x5556ddd0e05a <unknown>
#1 0x5556dd7ad8c3 <unknown>
#2 0x5556dd795a35 <unknown>
#3 0x5556dd7938ee <unknown>
#4 0x5556dd79423f <unknown>
#5 0x5556dd7a2c03 <unknown>
#6 0x5556dd7bbfce <unknown>
#7 0x5556dd7c27db <unknown>
#8 0x5556dd794980 <unknown>
#9 0x5556dd7bb7d5 <unknown>
#10 0x5556dd84b029 <unknown>
#11 0x5556dd8251b3 <unknown>
#12 0x5556dd7f159b <unknown>
#13 0x5556dd7f2971 <unknown>
#14 0x5556ddcd322b <unknown>
#15 0x5556ddcd6f79 <unknown>
#16 0x5556ddcba309 <unknown>
#17 0x5556ddcd7b28 <unknown>
#18 0x5556ddc9ebef <unknown>
#19 0x5556ddcfb0e8 <unknown>
#20 0x5556ddcfb2c6 <unknown>
#21 0x5556ddd0d036 <unknown>
#22 0x7f76d15a56ea start_thread

Problem exporting figure bsub_ht5pseq-GCA(ALA)-codon_scaled. Reason: Message: tab crashed
  (Session info: chrome=139.0.7258.66)
Stacktrace:
#0 0x5556ddd0e05a <unknown>
#1 0x5556dd7ad8c3 <unknown>
#2 0x5556dd795a35 <unknown>
#3 0x5556dd7938ee <unknown>
#4 0x5556dd79423f <unknown>
#5 0x5556dd7a2c03 <unknown>
#6 0x5556dd7bbfce <unknown>
#7 0x5556dd7c27db <unknown>
#8 0x5556dd794980 <unknown>
#9 0x5556dd7bb7d5 <unknown>
#10 0x5556dd84b029 <unknown>
#11 0x5556dd8251b3 <unknown>
#12 0x5556dd7f159b <unknown>
#13 0x5556dd7f2971 <unknown>
#14 0x5556ddcd322b <unknown>
#15 0x5556ddcd6f79 <unknown>
#16 0x5556ddcba309 <unknown>
#17 0x5556ddcd7b28 <unknown>
#18 0x5556ddc9ebef <unknown>
#19 0x5556ddcfb0e8 <unknown>
#20 0x5556ddcfb2c6 <unknown>
#21 0x5556ddd0d036 <unknown>
#22 0x7f76d15a56ea start_thread

Problem exporting figure bsub_ht5pseq-GCA(ALA)-codon_scaled. Reason: Message: tab crashed
  (Session info: chrome=139.0.7258.66)
Stacktrace:
#0 0x5556ddd0e05a <unknown>
#1 0x5556dd7ad8c3 <unknown>
#2 0x5556dd795a35 <unknown>
#3 0x5556dd7938ee <unknown>
#4 0x5556dd79423f <unknown>
#5 0x5556dd7a2c03 <unknown>
#6 0x5556dd7bbfce <unknown>
#7 0x5556dd7c27db <unknown>
#8 0x5556dd794980 <unknown>
#9 0x5556dd7bb7d5 <unknown>
#10 0x5556dd84b029 <unknown>
#11 0x5556dd8251b3 <unknown>
#12 0x5556dd7f159b <unknown>
#13 0x5556dd7f2971 <unknown>
#14 0x5556ddcd322b <unknown>
#15 0x5556ddcd6f79 <unknown>
#16 0x5556ddcba309 <unknown>
#17 0x5556ddcd7b28 <unknown>
#18 0x5556ddc9ebef <unknown>
#19 0x5556ddcfb0e8 <unknown>
#20 0x5556ddcfb2c6 <unknown>
#21 0x5556ddd0d036 <unknown>
#22 0x7f76d15a56ea start_thread

Problem exporting figure bsub_s5pseq1-GCA(ALA)-codon_scaled. Reason: Message: tab crashed
  (Session info: chrome=139.0.7258.66)
Stacktrace:
#0 0x5556ddd0e05a <unknown>
#1 0x5556dd7ad8c3 <unknown>
#2 0x5556dd795a35 <unknown>
#3 0x5556dd7938ee <unknown>
#4 0x5556dd79423f <unknown>
#5 0x5556dd7a2c03 <unknown>
#6 0x5556dd7bbfce <unknown>
#7 0x5556dd7c27db <unknown>
#8 0x5556dd794980 <unknown>
#9 0x5556dd7bb7d5 <unknown>
#10 0x5556dd84b029 <unknown>
#11 0x5556dd8251b3 <unknown>
#12 0x5556dd7f159b <unknown>
#13 0x5556dd7f2971 <unknown>
#14 0x5556ddcd322b <unknown>
#15 0x5556ddcd6f79 <unknown>
#16 0x5556ddcba309 <unknown>
#17 0x5556ddcd7b28 <unknown>
#18 0x5556ddc9ebef <unknown>
#19 0x5556ddcfb0e8 <unknown>
#20 0x5556ddcfb2c6 <unknown>
#21 0x5556ddd0d036 <unknown>
#22 0x7f76d15a56ea start_thread

Problem exporting figure bsub_s5pseq1-GCA(ALA)-codon_scaled. Reason: Message: tab crashed
  (Session info: chrome=139.0.7258.66)
Stacktrace:
#0 0x5556ddd0e05a <unknown>
#1 0x5556dd7ad8c3 <unknown>
#2 0x5556dd795a35 <unknown>
#3 0x5556dd7938ee <unknown>
#4 0x5556dd79423f <unknown>
#5 0x5556dd7a2c03 <unknown>
#6 0x5556dd7bbfce <unknown>
#7 0x5556dd7c27db <unknown>
#8 0x5556dd794980 <unknown>
#9 0x5556dd7bb7d5 <unknown>
#10 0x5556dd84b029 <unknown>
#11 0x5556dd8251b3 <unknown>
#12 0x5556dd7f159b <unknown>
#13 0x5556dd7f2971 <unknown>
#14 0x5556ddcd322b <unknown>
#15 0x5556ddcd6f79 <unknown>
#16 0x5556ddcba309 <unknown>
#17 0x5556ddcd7b28 <unknown>
#18 0x5556ddc9ebef <unknown>
#19 0x5556ddcfb0e8 <unknown>
#20 0x5556ddcfb2c6 <unknown>
#21 0x5556ddd0d036 <unknown>
#22 0x7f76d15a56ea start_thread

Problem exporting figure bsub_s5pseq2-GCA(ALA)-codon_scaled. Reason: Message: tab crashed
  (Session info: chrome=139.0.7258.66)
Stacktrace:
#0 0x5556ddd0e05a <unknown>
#1 0x5556dd7ad8c3 <unknown>
#2 0x5556dd795a35 <unknown>
#3 0x5556dd7938ee <unknown>
#4 0x5556dd79423f <unknown>
#5 0x5556dd7a2c03 <unknown>
#6 0x5556dd7bbfce <unknown>
#7 0x5556dd7c27db <unknown>
#8 0x5556dd794980 <unknown>
#9 0x5556dd7bb7d5 <unknown>
#10 0x5556dd84b029 <unknown>
#11 0x5556dd8251b3 <unknown>
#12 0x5556dd7f159b <unknown>
#13 0x5556dd7f2971 <unknown>
#14 0x5556ddcd322b <unknown>
#15 0x5556ddcd6f79 <unknown>
#16 0x5556ddcba309 <unknown>
#17 0x5556ddcd7b28 <unknown>
#18 0x5556ddc9ebef <unknown>
#19 0x5556ddcfb0e8 <unknown>
#20 0x5556ddcfb2c6 <unknown>
#21 0x5556ddd0d036 <unknown>
#22 0x7f76d15a56ea start_thread

Problem exporting figure bsub_s5pseq2-GCA(ALA)-codon_scaled. Reason: Message: tab crashed
  (Session info: chrome=139.0.7258.66)
Stacktrace:
#0 0x5556ddd0e05a <unknown>
#1 0x5556dd7ad8c3 <unknown>
#2 0x5556dd795a35 <unknown>
#3 0x5556dd7938ee <unknown>
#4 0x5556dd79423f <unknown>
#5 0x5556dd7a2c03 <unknown>
#6 0x5556dd7bbfce <unknown>
#7 0x5556dd7c27db <unknown>
#8 0x5556dd794980 <unknown>
#9 0x5556dd7bb7d5 <unknown>
#10 0x5556dd84b029 <unknown>
#11 0x5556dd8251b3 <unknown>
#12 0x5556dd7f159b <unknown>
#13 0x5556dd7f2971 <unknown>
#14 0x5556ddcd322b <unknown>
#15 0x5556ddcd6f79 <unknown>
#16 0x5556ddcba309 <unknown>
#17 0x5556ddcd7b28 <unknown>
#18 0x5556ddc9ebef <unknown>
#19 0x5556ddcfb0e8 <unknown>
#20 0x5556ddcfb2c6 <unknown>
#21 0x5556ddd0d036 <unknown>
#22 0x7f76d15a56ea start_thread

Problem exporting figure GCA(ALA)-codon_scaled_overlay. Reason: Message: tab crashed
  (Session info: chrome=139.0.7258.66)
Stacktrace:
#0 0x5556ddd0e05a <unknown>
#1 0x5556dd7ad8c3 <unknown>
#2 0x5556dd795a35 <unknown>
#3 0x5556dd7938ee <unknown>
#4 0x5556dd79423f <unknown>
#5 0x5556dd7a2c03 <unknown>
#6 0x5556dd7bbfce <unknown>
#7 0x5556dd7c27db <unknown>
#8 0x5556dd794980 <unknown>
#9 0x5556dd7bb7d5 <unknown>
#10 0x5556dd84b029 <unknown>
#11 0x5556dd8251b3 <unknown>
#12 0x5556dd7f159b <unknown>
#13 0x5556dd7f2971 <unknown>
#14 0x5556ddcd322b <unknown>
#15 0x5556ddcd6f79 <unknown>
#16 0x5556ddcba309 <unknown>
#17 0x5556ddcd7b28 <unknown>
#18 0x5556ddc9ebef <unknown>
#19 0x5556ddcfb0e8 <unknown>
#20 0x5556ddcfb2c6 <unknown>
#21 0x5556ddd0d036 <unknown>
#22 0x7f76d15a56ea start_thread

Problem exporting figure GCA(ALA)-codon_scaled_overlay. Reason: Message: tab crashed
  (Session info: chrome=139.0.7258.66)
Stacktrace:
#0 0x5556ddd0e05a <unknown>
#1 0x5556dd7ad8c3 <unknown>
#2 0x5556dd795a35 <unknown>
#3 0x5556dd7938ee <unknown>
#4 0x5556dd79423f <unknown>
#5 0x5556dd7a2c03 <unknown>
#6 0x5556dd7bbfce <unknown>
#7 0x5556dd7c27db <unknown>
#8 0x5556dd794980 <unknown>
#9 0x5556dd7bb7d5 <unknown>
#10 0x5556dd84b029 <unknown>
#11 0x5556dd8251b3 <unknown>
#12 0x5556dd7f159b <unknown>
#13 0x5556dd7f2971 <unknown>
#14 0x5556ddcd322b <unknown>
#15 0x5556ddcd6f79 <unknown>
#16 0x5556ddcba309 <unknown>
#17 0x5556ddcd7b28 <unknown>
#18 0x5556ddc9ebef <unknown>
#19 0x5556ddcfb0e8 <unknown>
#20 0x5556ddcfb2c6 <unknown>
#21 0x5556ddd0d036 <unknown>
#22 0x7f76d15a56ea start_thread

Problem exporting figure bsub_ht5pseq-GCG(ALA)-codon_scaled. Reason: Message: tab crashed
  (Session info: chrome=139.0.7258.66)
Stacktrace:
#0 0x5556ddd0e05a <unknown>
#1 0x5556dd7ad8c3 <unknown>
#2 0x5556dd795a35 <unknown>
#3 0x5556dd7938ee <unknown>
#4 0x5556dd79423f <unknown>
#5 0x5556dd7a2c03 <unknown>
#6 0x5556dd7bbfce <unknown>
#7 0x5556dd7c27db <unknown>
#8 0x5556dd794980 <unknown>
#9 0x5556dd7bb7d5 <unknown>
#10 0x5556dd84b029 <unknown>
#11 0x5556dd8251b3 <unknown>
#12 0x5556dd7f159b <unknown>
#13 0x5556dd7f2971 <unknown>
#14 0x5556ddcd322b <unknown>
#15 0x5556ddcd6f79 <unknown>
#16 0x5556ddcba309 <unknown>
#17 0x5556ddcd7b28 <unknown>
#18 0x5556ddc9ebef <unknown>
#19 0x5556ddcfb0e8 <unknown>
#20 0x5556ddcfb2c6 <unknown>
#21 0x5556ddd0d036 <unknown>
#22 0x7f76d15a56ea start_thread

Problem exporting figure bsub_ht5pseq-GCG(ALA)-codon_scaled. Reason: Message: tab crashed
  (Session info: chrome=139.0.7258.66)
Stacktrace:
#0 0x5556ddd0e05a <unknown>
#1 0x5556dd7ad8c3 <unknown>
#2 0x5556dd795a35 <unknown>
#3 0x5556dd7938ee <unknown>
#4 0x5556dd79423f <unknown>
#5 0x5556dd7a2c03 <unknown>
#6 0x5556dd7bbfce <unknown>
#7 0x5556dd7c27db <unknown>
#8 0x5556dd794980 <unknown>
#9 0x5556dd7bb7d5 <unknown>
#10 0x5556dd84b029 <unknown>
#11 0x5556dd8251b3 <unknown>
#12 0x5556dd7f159b <unknown>
#13 0x5556dd7f2971 <unknown>
#14 0x5556ddcd322b <unknown>
#15 0x5556ddcd6f79 <unknown>
#16 0x5556ddcba309 <unknown>
#17 0x5556ddcd7b28 <unknown>
#18 0x5556ddc9ebef <unknown>
#19 0x5556ddcfb0e8 <unknown>
#20 0x5556ddcfb2c6 <unknown>
#21 0x5556ddd0d036 <unknown>
#22 0x7f76d15a56ea start_thread

Problem exporting figure bsub_s5pseq1-GCG(ALA)-codon_scaled. Reason: Message: tab crashed
  (Session info: chrome=139.0.7258.66)
Stacktrace:
#0 0x5556ddd0e05a <unknown>
#1 0x5556dd7ad8c3 <unknown>
#2 0x5556dd795a35 <unknown>
#3 0x5556dd7938ee <unknown>
#4 0x5556dd79423f <unknown>
#5 0x5556dd7a2c03 <unknown>
#6 0x5556dd7bbfce <unknown>
#7 0x5556dd7c27db <unknown>
#8 0x5556dd794980 <unknown>
#9 0x5556dd7bb7d5 <unknown>
#10 0x5556dd84b029 <unknown>
#11 0x5556dd8251b3 <unknown>
#12 0x5556dd7f159b <unknown>
#13 0x5556dd7f2971 <unknown>
#14 0x5556ddcd322b <unknown>
#15 0x5556ddcd6f79 <unknown>
#16 0x5556ddcba309 <unknown>
#17 0x5556ddcd7b28 <unknown>
#18 0x5556ddc9ebef <unknown>
#19 0x5556ddcfb0e8 <unknown>
#20 0x5556ddcfb2c6 <unknown>
#21 0x5556ddd0d036 <unknown>
#22 0x7f76d15a56ea start_thread

Problem exporting figure bsub_s5pseq1-GCG(ALA)-codon_scaled. Reason: Message: tab crashed
  (Session info: chrome=139.0.7258.66)
Stacktrace:
#0 0x5556ddd0e05a <unknown>
#1 0x5556dd7ad8c3 <unknown>
#2 0x5556dd795a35 <unknown>
#3 0x5556dd7938ee <unknown>
#4 0x5556dd79423f <unknown>
#5 0x5556dd7a2c03 <unknown>
#6 0x5556dd7bbfce <unknown>
#7 0x5556dd7c27db <unknown>
#8 0x5556dd794980 <unknown>
#9 0x5556dd7bb7d5 <unknown>
#10 0x5556dd84b029 <unknown>
#11 0x5556dd8251b3 <unknown>
#12 0x5556dd7f159b <unknown>
#13 0x5556dd7f2971 <unknown>
#14 0x5556ddcd322b <unknown>
#15 0x5556ddcd6f79 <unknown>
#16 0x5556ddcba309 <unknown>
#17 0x5556ddcd7b28 <unknown>
#18 0x5556ddc9ebef <unknown>
#19 0x5556ddcfb0e8 <unknown>
#20 0x5556ddcfb2c6 <unknown>
#21 0x5556ddd0d036 <unknown>
#22 0x7f76d15a56ea start_thread

Problem exporting figure bsub_s5pseq2-GCG(ALA)-codon_scaled. Reason: Message: tab crashed
  (Session info: chrome=139.0.7258.66)
Stacktrace:
#0 0x5556ddd0e05a <unknown>
#1 0x5556dd7ad8c3 <unknown>
#2 0x5556dd795a35 <unknown>
#3 0x5556dd7938ee <unknown>
#4 0x5556dd79423f <unknown>
#5 0x5556dd7a2c03 <unknown>
#6 0x5556dd7bbfce <unknown>
#7 0x5556dd7c27db <unknown>
#8 0x5556dd794980 <unknown>
#9 0x5556dd7bb7d5 <unknown>
#10 0x5556dd84b029 <unknown>
#11 0x5556dd8251b3 <unknown>
#12 0x5556dd7f159b <unknown>
#13 0x5556dd7f2971 <unknown>
#14 0x5556ddcd322b <unknown>
#15 0x5556ddcd6f79 <unknown>
#16 0x5556ddcba309 <unknown>
#17 0x5556ddcd7b28 <unknown>
#18 0x5556ddc9ebef <unknown>
#19 0x5556ddcfb0e8 <unknown>
#20 0x5556ddcfb2c6 <unknown>
#21 0x5556ddd0d036 <unknown>
#22 0x7f76d15a56ea start_thread

Problem exporting figure bsub_s5pseq2-GCG(ALA)-codon_scaled. Reason: Message: tab crashed
  (Session info: chrome=139.0.7258.66)
Stacktrace:
#0 0x5556ddd0e05a <unknown>
#1 0x5556dd7ad8c3 <unknown>
#2 0x5556dd795a35 <unknown>
#3 0x5556dd7938ee <unknown>
#4 0x5556dd79423f <unknown>
#5 0x5556dd7a2c03 <unknown>
#6 0x5556dd7bbfce <unknown>
#7 0x5556dd7c27db <unknown>
#8 0x5556dd794980 <unknown>
#9 0x5556dd7bb7d5 <unknown>
#10 0x5556dd84b029 <unknown>
#11 0x5556dd8251b3 <unknown>
#12 0x5556dd7f159b <unknown>
#13 0x5556dd7f2971 <unknown>
#14 0x5556ddcd322b <unknown>
#15 0x5556ddcd6f79 <unknown>
#16 0x5556ddcba309 <unknown>
#17 0x5556ddcd7b28 <unknown>
#18 0x5556ddc9ebef <unknown>
#19 0x5556ddcfb0e8 <unknown>
#20 0x5556ddcfb2c6 <unknown>
#21 0x5556ddd0d036 <unknown>
#22 0x7f76d15a56ea start_thread

Problem exporting figure GCG(ALA)-codon_scaled_overlay. Reason: Message: tab crashed
  (Session info: chrome=139.0.7258.66)
Stacktrace:
#0 0x5556ddd0e05a <unknown>
#1 0x5556dd7ad8c3 <unknown>
#2 0x5556dd795a35 <unknown>
#3 0x5556dd7938ee <unknown>
#4 0x5556dd79423f <unknown>
#5 0x5556dd7a2c03 <unknown>
#6 0x5556dd7bbfce <unknown>
#7 0x5556dd7c27db <unknown>
#8 0x5556dd794980 <unknown>
#9 0x5556dd7bb7d5 <unknown>
#10 0x5556dd84b029 <unknown>
#11 0x5556dd8251b3 <unknown>
#12 0x5556dd7f159b <unknown>
#13 0x5556dd7f2971 <unknown>
#14 0x5556ddcd322b <unknown>
#15 0x5556ddcd6f79 <unknown>
#16 0x5556ddcba309 <unknown>
#17 0x5556ddcd7b28 <unknown>
#18 0x5556ddc9ebef <unknown>
#19 0x5556ddcfb0e8 <unknown>
#20 0x5556ddcfb2c6 <unknown>
#21 0x5556ddd0d036 <unknown>
#22 0x7f76d15a56ea start_thread

Problem exporting figure GCG(ALA)-codon_scaled_overlay. Reason: Message: tab crashed
  (Session info: chrome=139.0.7258.66)
Stacktrace:
#0 0x5556ddd0e05a <unknown>
#1 0x5556dd7ad8c3 <unknown>
#2 0x5556dd795a35 <unknown>
#3 0x5556dd7938ee <unknown>
#4 0x5556dd79423f <unknown>
#5 0x5556dd7a2c03 <unknown>
#6 0x5556dd7bbfce <unknown>
#7 0x5556dd7c27db <unknown>
#8 0x5556dd794980 <unknown>
#9 0x5556dd7bb7d5 <unknown>
#10 0x5556dd84b029 <unknown>
#11 0x5556dd8251b3 <unknown>
#12 0x5556dd7f159b <unknown>
#13 0x5556dd7f2971 <unknown>
#14 0x5556ddcd322b <unknown>
#15 0x5556ddcd6f79 <unknown>
#16 0x5556ddcba309 <unknown>
#17 0x5556ddcd7b28 <unknown>
#18 0x5556ddc9ebef <unknown>
#19 0x5556ddcfb0e8 <unknown>
#20 0x5556ddcfb2c6 <unknown>
#21 0x5556ddd0d036 <unknown>
#22 0x7f76d15a56ea start_thread

Problem exporting figure bsub_ht5pseq-CGT(ARG)-codon_scaled. Reason: Message: tab crashed
  (Session info: chrome=139.0.7258.66)
Stacktrace:
#0 0x5556ddd0e05a <unknown>
#1 0x5556dd7ad8c3 <unknown>
#2 0x5556dd795a35 <unknown>
#3 0x5556dd7938ee <unknown>
#4 0x5556dd79423f <unknown>
#5 0x5556dd7a2c03 <unknown>
#6 0x5556dd7bbfce <unknown>
#7 0x5556dd7c27db <unknown>
#8 0x5556dd794980 <unknown>
#9 0x5556dd7bb7d5 <unknown>
#10 0x5556dd84b029 <unknown>
#11 0x5556dd8251b3 <unknown>
#12 0x5556dd7f159b <unknown>
#13 0x5556dd7f2971 <unknown>
#14 0x5556ddcd322b <unknown>
#15 0x5556ddcd6f79 <unknown>
#16 0x5556ddcba309 <unknown>
#17 0x5556ddcd7b28 <unknown>
#18 0x5556ddc9ebef <unknown>
#19 0x5556ddcfb0e8 <unknown>
#20 0x5556ddcfb2c6 <unknown>
#21 0x5556ddd0d036 <unknown>
#22 0x7f76d15a56ea start_thread

Problem exporting figure bsub_ht5pseq-CGT(ARG)-codon_scaled. Reason: Message: tab crashed
  (Session info: chrome=139.0.7258.66)
Stacktrace:
#0 0x5556ddd0e05a <unknown>
#1 0x5556dd7ad8c3 <unknown>
#2 0x5556dd795a35 <unknown>
#3 0x5556dd7938ee <unknown>
#4 0x5556dd79423f <unknown>
#5 0x5556dd7a2c03 <unknown>
#6 0x5556dd7bbfce <unknown>
#7 0x5556dd7c27db <unknown>
#8 0x5556dd794980 <unknown>
#9 0x5556dd7bb7d5 <unknown>
#10 0x5556dd84b029 <unknown>
#11 0x5556dd8251b3 <unknown>
#12 0x5556dd7f159b <unknown>
#13 0x5556dd7f2971 <unknown>
#14 0x5556ddcd322b <unknown>
#15 0x5556ddcd6f79 <unknown>
#16 0x5556ddcba309 <unknown>
#17 0x5556ddcd7b28 <unknown>
#18 0x5556ddc9ebef <unknown>
#19 0x5556ddcfb0e8 <unknown>
#20 0x5556ddcfb2c6 <unknown>
#21 0x5556ddd0d036 <unknown>
#22 0x7f76d15a56ea start_thread

Problem exporting figure bsub_s5pseq1-CGT(ARG)-codon_scaled. Reason: Message: tab crashed
  (Session info: chrome=139.0.7258.66)
Stacktrace:
#0 0x5556ddd0e05a <unknown>
#1 0x5556dd7ad8c3 <unknown>
#2 0x5556dd795a35 <unknown>
#3 0x5556dd7938ee <unknown>
#4 0x5556dd79423f <unknown>
#5 0x5556dd7a2c03 <unknown>
#6 0x5556dd7bbfce <unknown>
#7 0x5556dd7c27db <unknown>
#8 0x5556dd794980 <unknown>
#9 0x5556dd7bb7d5 <unknown>
#10 0x5556dd84b029 <unknown>
#11 0x5556dd8251b3 <unknown>
#12 0x5556dd7f159b <unknown>
#13 0x5556dd7f2971 <unknown>
#14 0x5556ddcd322b <unknown>
#15 0x5556ddcd6f79 <unknown>
#16 0x5556ddcba309 <unknown>
#17 0x5556ddcd7b28 <unknown>
#18 0x5556ddc9ebef <unknown>
#19 0x5556ddcfb0e8 <unknown>
#20 0x5556ddcfb2c6 <unknown>
#21 0x5556ddd0d036 <unknown>
#22 0x7f76d15a56ea start_thread

Problem exporting figure bsub_s5pseq1-CGT(ARG)-codon_scaled. Reason: Message: tab crashed
  (Session info: chrome=139.0.7258.66)
Stacktrace:
#0 0x5556ddd0e05a <unknown>
#1 0x5556dd7ad8c3 <unknown>
#2 0x5556dd795a35 <unknown>
#3 0x5556dd7938ee <unknown>
#4 0x5556dd79423f <unknown>
#5 0x5556dd7a2c03 <unknown>
#6 0x5556dd7bbfce <unknown>
#7 0x5556dd7c27db <unknown>
#8 0x5556dd794980 <unknown>
#9 0x5556dd7bb7d5 <unknown>
#10 0x5556dd84b029 <unknown>
#11 0x5556dd8251b3 <unknown>
#12 0x5556dd7f159b <unknown>
#13 0x5556dd7f2971 <unknown>
#14 0x5556ddcd322b <unknown>
#15 0x5556ddcd6f79 <unknown>
#16 0x5556ddcba309 <unknown>
#17 0x5556ddcd7b28 <unknown>
#18 0x5556ddc9ebef <unknown>
#19 0x5556ddcfb0e8 <unknown>
#20 0x5556ddcfb2c6 <unknown>
#21 0x5556ddd0d036 <unknown>
#22 0x7f76d15a56ea start_thread

Problem exporting figure bsub_s5pseq2-CGT(ARG)-codon_scaled. Reason: Message: tab crashed
  (Session info: chrome=139.0.7258.66)
Stacktrace:
#0 0x5556ddd0e05a <unknown>
#1 0x5556dd7ad8c3 <unknown>
#2 0x5556dd795a35 <unknown>
#3 0x5556dd7938ee <unknown>
#4 0x5556dd79423f <unknown>
#5 0x5556dd7a2c03 <unknown>
#6 0x5556dd7bbfce <unknown>
#7 0x5556dd7c27db <unknown>
#8 0x5556dd794980 <unknown>
#9 0x5556dd7bb7d5 <unknown>
#10 0x5556dd84b029 <unknown>
#11 0x5556dd8251b3 <unknown>
#12 0x5556dd7f159b <unknown>
#13 0x5556dd7f2971 <unknown>
#14 0x5556ddcd322b <unknown>
#15 0x5556ddcd6f79 <unknown>
#16 0x5556ddcba309 <unknown>
#17 0x5556ddcd7b28 <unknown>
#18 0x5556ddc9ebef <unknown>
#19 0x5556ddcfb0e8 <unknown>
#20 0x5556ddcfb2c6 <unknown>
#21 0x5556ddd0d036 <unknown>
#22 0x7f76d15a56ea start_thread

Problem exporting figure bsub_s5pseq2-CGT(ARG)-codon_scaled. Reason: Message: tab crashed
  (Session info: chrome=139.0.7258.66)
Stacktrace:
#0 0x5556ddd0e05a <unknown>
#1 0x5556dd7ad8c3 <unknown>
#2 0x5556dd795a35 <unknown>
#3 0x5556dd7938ee <unknown>
#4 0x5556dd79423f <unknown>
#5 0x5556dd7a2c03 <unknown>
#6 0x5556dd7bbfce <unknown>
#7 0x5556dd7c27db <unknown>
#8 0x5556dd794980 <unknown>
#9 0x5556dd7bb7d5 <unknown>
#10 0x5556dd84b029 <unknown>
#11 0x5556dd8251b3 <unknown>
#12 0x5556dd7f159b <unknown>
#13 0x5556dd7f2971 <unknown>
#14 0x5556ddcd322b <unknown>
#15 0x5556ddcd6f79 <unknown>
#16 0x5556ddcba309 <unknown>
#17 0x5556ddcd7b28 <unknown>
#18 0x5556ddc9ebef <unknown>
#19 0x5556ddcfb0e8 <unknown>
#20 0x5556ddcfb2c6 <unknown>
#21 0x5556ddd0d036 <unknown>
#22 0x7f76d15a56ea start_thread

Problem exporting figure CGT(ARG)-codon_scaled_overlay. Reason: Message: tab crashed
  (Session info: chrome=139.0.7258.66)
Stacktrace:
#0 0x5556ddd0e05a <unknown>
#1 0x5556dd7ad8c3 <unknown>
#2 0x5556dd795a35 <unknown>
#3 0x5556dd7938ee <unknown>
#4 0x5556dd79423f <unknown>
#5 0x5556dd7a2c03 <unknown>
#6 0x5556dd7bbfce <unknown>
#7 0x5556dd7c27db <unknown>
#8 0x5556dd794980 <unknown>
#9 0x5556dd7bb7d5 <unknown>
#10 0x5556dd84b029 <unknown>
#11 0x5556dd8251b3 <unknown>
#12 0x5556dd7f159b <unknown>
#13 0x5556dd7f2971 <unknown>
#14 0x5556ddcd322b <unknown>
#15 0x5556ddcd6f79 <unknown>
#16 0x5556ddcba309 <unknown>
#17 0x5556ddcd7b28 <unknown>
#18 0x5556ddc9ebef <unknown>
#19 0x5556ddcfb0e8 <unknown>
#20 0x5556ddcfb2c6 <unknown>
#21 0x5556ddd0d036 <unknown>
#22 0x7f76d15a56ea start_thread

Problem exporting figure CGT(ARG)-codon_scaled_overlay. Reason: Message: tab crashed
  (Session info: chrome=139.0.7258.66)
Stacktrace:
#0 0x5556ddd0e05a <unknown>
#1 0x5556dd7ad8c3 <unknown>
#2 0x5556dd795a35 <unknown>
#3 0x5556dd7938ee <unknown>
#4 0x5556dd79423f <unknown>
#5 0x5556dd7a2c03 <unknown>
#6 0x5556dd7bbfce <unknown>
#7 0x5556dd7c27db <unknown>
#8 0x5556dd794980 <unknown>
#9 0x5556dd7bb7d5 <unknown>
#10 0x5556dd84b029 <unknown>
#11 0x5556dd8251b3 <unknown>
#12 0x5556dd7f159b <unknown>
#13 0x5556dd7f2971 <unknown>
#14 0x5556ddcd322b <unknown>
#15 0x5556ddcd6f79 <unknown>
#16 0x5556ddcba309 <unknown>
#17 0x5556ddcd7b28 <unknown>
#18 0x5556ddc9ebef <unknown>
#19 0x5556ddcfb0e8 <unknown>
#20 0x5556ddcfb2c6 <unknown>
#21 0x5556ddd0d036 <unknown>
#22 0x7f76d15a56ea start_thread

Problem exporting figure bsub_ht5pseq-CGC(ARG)-codon_scaled. Reason: Message: tab crashed
  (Session info: chrome=139.0.7258.66)
Stacktrace:
#0 0x5556ddd0e05a <unknown>
#1 0x5556dd7ad8c3 <unknown>
#2 0x5556dd795a35 <unknown>
#3 0x5556dd7938ee <unknown>
#4 0x5556dd79423f <unknown>
#5 0x5556dd7a2c03 <unknown>
#6 0x5556dd7bbfce <unknown>
#7 0x5556dd7c27db <unknown>
#8 0x5556dd794980 <unknown>
#9 0x5556dd7bb7d5 <unknown>
#10 0x5556dd84b029 <unknown>
#11 0x5556dd8251b3 <unknown>
#12 0x5556dd7f159b <unknown>
#13 0x5556dd7f2971 <unknown>
#14 0x5556ddcd322b <unknown>
#15 0x5556ddcd6f79 <unknown>
#16 0x5556ddcba309 <unknown>
#17 0x5556ddcd7b28 <unknown>
#18 0x5556ddc9ebef <unknown>
#19 0x5556ddcfb0e8 <unknown>
#20 0x5556ddcfb2c6 <unknown>
#21 0x5556ddd0d036 <unknown>
#22 0x7f76d15a56ea start_thread

Problem exporting figure bsub_ht5pseq-CGC(ARG)-codon_scaled. Reason: Message: tab crashed
  (Session info: chrome=139.0.7258.66)
Stacktrace:
#0 0x5556ddd0e05a <unknown>
#1 0x5556dd7ad8c3 <unknown>
#2 0x5556dd795a35 <unknown>
#3 0x5556dd7938ee <unknown>
#4 0x5556dd79423f <unknown>
#5 0x5556dd7a2c03 <unknown>
#6 0x5556dd7bbfce <unknown>
#7 0x5556dd7c27db <unknown>
#8 0x5556dd794980 <unknown>
#9 0x5556dd7bb7d5 <unknown>
#10 0x5556dd84b029 <unknown>
#11 0x5556dd8251b3 <unknown>
#12 0x5556dd7f159b <unknown>
#13 0x5556dd7f2971 <unknown>
#14 0x5556ddcd322b <unknown>
#15 0x5556ddcd6f79 <unknown>
#16 0x5556ddcba309 <unknown>
#17 0x5556ddcd7b28 <unknown>
#18 0x5556ddc9ebef <unknown>
#19 0x5556ddcfb0e8 <unknown>
#20 0x5556ddcfb2c6 <unknown>
#21 0x5556ddd0d036 <unknown>
#22 0x7f76d15a56ea start_thread

Problem exporting figure bsub_s5pseq1-CGC(ARG)-codon_scaled. Reason: Message: tab crashed
  (Session info: chrome=139.0.7258.66)
Stacktrace:
#0 0x5556ddd0e05a <unknown>
#1 0x5556dd7ad8c3 <unknown>
#2 0x5556dd795a35 <unknown>
#3 0x5556dd7938ee <unknown>
#4 0x5556dd79423f <unknown>
#5 0x5556dd7a2c03 <unknown>
#6 0x5556dd7bbfce <unknown>
#7 0x5556dd7c27db <unknown>
#8 0x5556dd794980 <unknown>
#9 0x5556dd7bb7d5 <unknown>
#10 0x5556dd84b029 <unknown>
#11 0x5556dd8251b3 <unknown>
#12 0x5556dd7f159b <unknown>
#13 0x5556dd7f2971 <unknown>
#14 0x5556ddcd322b <unknown>
#15 0x5556ddcd6f79 <unknown>
#16 0x5556ddcba309 <unknown>
#17 0x5556ddcd7b28 <unknown>
#18 0x5556ddc9ebef <unknown>
#19 0x5556ddcfb0e8 <unknown>
#20 0x5556ddcfb2c6 <unknown>
#21 0x5556ddd0d036 <unknown>
#22 0x7f76d15a56ea start_thread

Problem exporting figure bsub_s5pseq1-CGC(ARG)-codon_scaled. Reason: Message: tab crashed
  (Session info: chrome=139.0.7258.66)
Stacktrace:
#0 0x5556ddd0e05a <unknown>
#1 0x5556dd7ad8c3 <unknown>
#2 0x5556dd795a35 <unknown>
#3 0x5556dd7938ee <unknown>
#4 0x5556dd79423f <unknown>
#5 0x5556dd7a2c03 <unknown>
#6 0x5556dd7bbfce <unknown>
#7 0x5556dd7c27db <unknown>
#8 0x5556dd794980 <unknown>
#9 0x5556dd7bb7d5 <unknown>
#10 0x5556dd84b029 <unknown>
#11 0x5556dd8251b3 <unknown>
#12 0x5556dd7f159b <unknown>
#13 0x5556dd7f2971 <unknown>
#14 0x5556ddcd322b <unknown>
#15 0x5556ddcd6f79 <unknown>
#16 0x5556ddcba309 <unknown>
#17 0x5556ddcd7b28 <unknown>
#18 0x5556ddc9ebef <unknown>
#19 0x5556ddcfb0e8 <unknown>
#20 0x5556ddcfb2c6 <unknown>
#21 0x5556ddd0d036 <unknown>
#22 0x7f76d15a56ea start_thread

Problem exporting figure bsub_s5pseq2-CGC(ARG)-codon_scaled. Reason: Message: tab crashed
  (Session info: chrome=139.0.7258.66)
Stacktrace:
#0 0x5556ddd0e05a <unknown>
#1 0x5556dd7ad8c3 <unknown>
#2 0x5556dd795a35 <unknown>
#3 0x5556dd7938ee <unknown>
#4 0x5556dd79423f <unknown>
#5 0x5556dd7a2c03 <unknown>
#6 0x5556dd7bbfce <unknown>
#7 0x5556dd7c27db <unknown>
#8 0x5556dd794980 <unknown>
#9 0x5556dd7bb7d5 <unknown>
#10 0x5556dd84b029 <unknown>
#11 0x5556dd8251b3 <unknown>
#12 0x5556dd7f159b <unknown>
#13 0x5556dd7f2971 <unknown>
#14 0x5556ddcd322b <unknown>
#15 0x5556ddcd6f79 <unknown>
#16 0x5556ddcba309 <unknown>
#17 0x5556ddcd7b28 <unknown>
#18 0x5556ddc9ebef <unknown>
#19 0x5556ddcfb0e8 <unknown>
#20 0x5556ddcfb2c6 <unknown>
#21 0x5556ddd0d036 <unknown>
#22 0x7f76d15a56ea start_thread

Problem exporting figure bsub_s5pseq2-CGC(ARG)-codon_scaled. Reason: Message: tab crashed
  (Session info: chrome=139.0.7258.66)
Stacktrace:
#0 0x5556ddd0e05a <unknown>
#1 0x5556dd7ad8c3 <unknown>
#2 0x5556dd795a35 <unknown>
#3 0x5556dd7938ee <unknown>
#4 0x5556dd79423f <unknown>
#5 0x5556dd7a2c03 <unknown>
#6 0x5556dd7bbfce <unknown>
#7 0x5556dd7c27db <unknown>
#8 0x5556dd794980 <unknown>
#9 0x5556dd7bb7d5 <unknown>
#10 0x5556dd84b029 <unknown>
#11 0x5556dd8251b3 <unknown>
#12 0x5556dd7f159b <unknown>
#13 0x5556dd7f2971 <unknown>
#14 0x5556ddcd322b <unknown>
#15 0x5556ddcd6f79 <unknown>
#16 0x5556ddcba309 <unknown>
#17 0x5556ddcd7b28 <unknown>
#18 0x5556ddc9ebef <unknown>
#19 0x5556ddcfb0e8 <unknown>
#20 0x5556ddcfb2c6 <unknown>
#21 0x5556ddd0d036 <unknown>
#22 0x7f76d15a56ea start_thread

Problem exporting figure CGC(ARG)-codon_scaled_overlay. Reason: Message: tab crashed
  (Session info: chrome=139.0.7258.66)
Stacktrace:
#0 0x5556ddd0e05a <unknown>
#1 0x5556dd7ad8c3 <unknown>
#2 0x5556dd795a35 <unknown>
#3 0x5556dd7938ee <unknown>
#4 0x5556dd79423f <unknown>
#5 0x5556dd7a2c03 <unknown>
#6 0x5556dd7bbfce <unknown>
#7 0x5556dd7c27db <unknown>
#8 0x5556dd794980 <unknown>
#9 0x5556dd7bb7d5 <unknown>
#10 0x5556dd84b029 <unknown>
#11 0x5556dd8251b3 <unknown>
#12 0x5556dd7f159b <unknown>
#13 0x5556dd7f2971 <unknown>
#14 0x5556ddcd322b <unknown>
#15 0x5556ddcd6f79 <unknown>
#16 0x5556ddcba309 <unknown>
#17 0x5556ddcd7b28 <unknown>
#18 0x5556ddc9ebef <unknown>
#19 0x5556ddcfb0e8 <unknown>
#20 0x5556ddcfb2c6 <unknown>
#21 0x5556ddd0d036 <unknown>
#22 0x7f76d15a56ea start_thread

Problem exporting figure CGC(ARG)-codon_scaled_overlay. Reason: Message: tab crashed
  (Session info: chrome=139.0.7258.66)
Stacktrace:
#0 0x5556ddd0e05a <unknown>
#1 0x5556dd7ad8c3 <unknown>
#2 0x5556dd795a35 <unknown>
#3 0x5556dd7938ee <unknown>
#4 0x5556dd79423f <unknown>
#5 0x5556dd7a2c03 <unknown>
#6 0x5556dd7bbfce <unknown>
#7 0x5556dd7c27db <unknown>
#8 0x5556dd794980 <unknown>
#9 0x5556dd7bb7d5 <unknown>
#10 0x5556dd84b029 <unknown>
#11 0x5556dd8251b3 <unknown>
#12 0x5556dd7f159b <unknown>
#13 0x5556dd7f2971 <unknown>
#14 0x5556ddcd322b <unknown>
#15 0x5556ddcd6f79 <unknown>
#16 0x5556ddcba309 <unknown>
#17 0x5556ddcd7b28 <unknown>
#18 0x5556ddc9ebef <unknown>
#19 0x5556ddcfb0e8 <unknown>
#20 0x5556ddcfb2c6 <unknown>
#21 0x5556ddd0d036 <unknown>
#22 0x7f76d15a56ea start_thread

Problem exporting figure bsub_ht5pseq-CGA(ARG)-codon_scaled. Reason: Message: tab crashed
  (Session info: chrome=139.0.7258.66)
Stacktrace:
#0 0x5556ddd0e05a <unknown>
#1 0x5556dd7ad8c3 <unknown>
#2 0x5556dd795a35 <unknown>
#3 0x5556dd7938ee <unknown>
#4 0x5556dd79423f <unknown>
#5 0x5556dd7a2c03 <unknown>
#6 0x5556dd7bbfce <unknown>
#7 0x5556dd7c27db <unknown>
#8 0x5556dd794980 <unknown>
#9 0x5556dd7bb7d5 <unknown>
#10 0x5556dd84b029 <unknown>
#11 0x5556dd8251b3 <unknown>
#12 0x5556dd7f159b <unknown>
#13 0x5556dd7f2971 <unknown>
#14 0x5556ddcd322b <unknown>
#15 0x5556ddcd6f79 <unknown>
#16 0x5556ddcba309 <unknown>
#17 0x5556ddcd7b28 <unknown>
#18 0x5556ddc9ebef <unknown>
#19 0x5556ddcfb0e8 <unknown>
#20 0x5556ddcfb2c6 <unknown>
#21 0x5556ddd0d036 <unknown>
#22 0x7f76d15a56ea start_thread

Problem exporting figure bsub_ht5pseq-CGA(ARG)-codon_scaled. Reason: Message: tab crashed
  (Session info: chrome=139.0.7258.66)
Stacktrace:
#0 0x5556ddd0e05a <unknown>
#1 0x5556dd7ad8c3 <unknown>
#2 0x5556dd795a35 <unknown>
#3 0x5556dd7938ee <unknown>
#4 0x5556dd79423f <unknown>
#5 0x5556dd7a2c03 <unknown>
#6 0x5556dd7bbfce <unknown>
#7 0x5556dd7c27db <unknown>
#8 0x5556dd794980 <unknown>
#9 0x5556dd7bb7d5 <unknown>
#10 0x5556dd84b029 <unknown>
#11 0x5556dd8251b3 <unknown>
#12 0x5556dd7f159b <unknown>
#13 0x5556dd7f2971 <unknown>
#14 0x5556ddcd322b <unknown>
#15 0x5556ddcd6f79 <unknown>
#16 0x5556ddcba309 <unknown>
#17 0x5556ddcd7b28 <unknown>
#18 0x5556ddc9ebef <unknown>
#19 0x5556ddcfb0e8 <unknown>
#20 0x5556ddcfb2c6 <unknown>
#21 0x5556ddd0d036 <unknown>
#22 0x7f76d15a56ea start_thread

Problem exporting figure bsub_s5pseq1-CGA(ARG)-codon_scaled. Reason: Message: tab crashed
  (Session info: chrome=139.0.7258.66)
Stacktrace:
#0 0x5556ddd0e05a <unknown>
#1 0x5556dd7ad8c3 <unknown>
#2 0x5556dd795a35 <unknown>
#3 0x5556dd7938ee <unknown>
#4 0x5556dd79423f <unknown>
#5 0x5556dd7a2c03 <unknown>
#6 0x5556dd7bbfce <unknown>
#7 0x5556dd7c27db <unknown>
#8 0x5556dd794980 <unknown>
#9 0x5556dd7bb7d5 <unknown>
#10 0x5556dd84b029 <unknown>
#11 0x5556dd8251b3 <unknown>
#12 0x5556dd7f159b <unknown>
#13 0x5556dd7f2971 <unknown>
#14 0x5556ddcd322b <unknown>
#15 0x5556ddcd6f79 <unknown>
#16 0x5556ddcba309 <unknown>
#17 0x5556ddcd7b28 <unknown>
#18 0x5556ddc9ebef <unknown>
#19 0x5556ddcfb0e8 <unknown>
#20 0x5556ddcfb2c6 <unknown>
#21 0x5556ddd0d036 <unknown>
#22 0x7f76d15a56ea start_thread

Problem exporting figure bsub_s5pseq1-CGA(ARG)-codon_scaled. Reason: Message: tab crashed
  (Session info: chrome=139.0.7258.66)
Stacktrace:
#0 0x5556ddd0e05a <unknown>
#1 0x5556dd7ad8c3 <unknown>
#2 0x5556dd795a35 <unknown>
#3 0x5556dd7938ee <unknown>
#4 0x5556dd79423f <unknown>
#5 0x5556dd7a2c03 <unknown>
#6 0x5556dd7bbfce <unknown>
#7 0x5556dd7c27db <unknown>
#8 0x5556dd794980 <unknown>
#9 0x5556dd7bb7d5 <unknown>
#10 0x5556dd84b029 <unknown>
#11 0x5556dd8251b3 <unknown>
#12 0x5556dd7f159b <unknown>
#13 0x5556dd7f2971 <unknown>
#14 0x5556ddcd322b <unknown>
#15 0x5556ddcd6f79 <unknown>
#16 0x5556ddcba309 <unknown>
#17 0x5556ddcd7b28 <unknown>
#18 0x5556ddc9ebef <unknown>
#19 0x5556ddcfb0e8 <unknown>
#20 0x5556ddcfb2c6 <unknown>
#21 0x5556ddd0d036 <unknown>
#22 0x7f76d15a56ea start_thread

Problem exporting figure bsub_s5pseq2-CGA(ARG)-codon_scaled. Reason: Message: tab crashed
  (Session info: chrome=139.0.7258.66)
Stacktrace:
#0 0x5556ddd0e05a <unknown>
#1 0x5556dd7ad8c3 <unknown>
#2 0x5556dd795a35 <unknown>
#3 0x5556dd7938ee <unknown>
#4 0x5556dd79423f <unknown>
#5 0x5556dd7a2c03 <unknown>
#6 0x5556dd7bbfce <unknown>
#7 0x5556dd7c27db <unknown>
#8 0x5556dd794980 <unknown>
#9 0x5556dd7bb7d5 <unknown>
#10 0x5556dd84b029 <unknown>
#11 0x5556dd8251b3 <unknown>
#12 0x5556dd7f159b <unknown>
#13 0x5556dd7f2971 <unknown>
#14 0x5556ddcd322b <unknown>
#15 0x5556ddcd6f79 <unknown>
#16 0x5556ddcba309 <unknown>
#17 0x5556ddcd7b28 <unknown>
#18 0x5556ddc9ebef <unknown>
#19 0x5556ddcfb0e8 <unknown>
#20 0x5556ddcfb2c6 <unknown>
#21 0x5556ddd0d036 <unknown>
#22 0x7f76d15a56ea start_thread

Problem exporting figure bsub_s5pseq2-CGA(ARG)-codon_scaled. Reason: Message: tab crashed
  (Session info: chrome=139.0.7258.66)
Stacktrace:
#0 0x5556ddd0e05a <unknown>
#1 0x5556dd7ad8c3 <unknown>
#2 0x5556dd795a35 <unknown>
#3 0x5556dd7938ee <unknown>
#4 0x5556dd79423f <unknown>
#5 0x5556dd7a2c03 <unknown>
#6 0x5556dd7bbfce <unknown>
#7 0x5556dd7c27db <unknown>
#8 0x5556dd794980 <unknown>
#9 0x5556dd7bb7d5 <unknown>
#10 0x5556dd84b029 <unknown>
#11 0x5556dd8251b3 <unknown>
#12 0x5556dd7f159b <unknown>
#13 0x5556dd7f2971 <unknown>
#14 0x5556ddcd322b <unknown>
#15 0x5556ddcd6f79 <unknown>
#16 0x5556ddcba309 <unknown>
#17 0x5556ddcd7b28 <unknown>
#18 0x5556ddc9ebef <unknown>
#19 0x5556ddcfb0e8 <unknown>
#20 0x5556ddcfb2c6 <unknown>
#21 0x5556ddd0d036 <unknown>
#22 0x7f76d15a56ea start_thread

Problem exporting figure CGA(ARG)-codon_scaled_overlay. Reason: Message: tab crashed
  (Session info: chrome=139.0.7258.66)
Stacktrace:
#0 0x5556ddd0e05a <unknown>
#1 0x5556dd7ad8c3 <unknown>
#2 0x5556dd795a35 <unknown>
#3 0x5556dd7938ee <unknown>
#4 0x5556dd79423f <unknown>
#5 0x5556dd7a2c03 <unknown>
#6 0x5556dd7bbfce <unknown>
#7 0x5556dd7c27db <unknown>
#8 0x5556dd794980 <unknown>
#9 0x5556dd7bb7d5 <unknown>
#10 0x5556dd84b029 <unknown>
#11 0x5556dd8251b3 <unknown>
#12 0x5556dd7f159b <unknown>
#13 0x5556dd7f2971 <unknown>
#14 0x5556ddcd322b <unknown>
#15 0x5556ddcd6f79 <unknown>
#16 0x5556ddcba309 <unknown>
#17 0x5556ddcd7b28 <unknown>
#18 0x5556ddc9ebef <unknown>
#19 0x5556ddcfb0e8 <unknown>
#20 0x5556ddcfb2c6 <unknown>
#21 0x5556ddd0d036 <unknown>
#22 0x7f76d15a56ea start_thread

Problem exporting figure CGA(ARG)-codon_scaled_overlay. Reason: Message: tab crashed
  (Session info: chrome=139.0.7258.66)
Stacktrace:
#0 0x5556ddd0e05a <unknown>
#1 0x5556dd7ad8c3 <unknown>
#2 0x5556dd795a35 <unknown>
#3 0x5556dd7938ee <unknown>
#4 0x5556dd79423f <unknown>
#5 0x5556dd7a2c03 <unknown>
#6 0x5556dd7bbfce <unknown>
#7 0x5556dd7c27db <unknown>
#8 0x5556dd794980 <unknown>
#9 0x5556dd7bb7d5 <unknown>
#10 0x5556dd84b029 <unknown>
#11 0x5556dd8251b3 <unknown>
#12 0x5556dd7f159b <unknown>
#13 0x5556dd7f2971 <unknown>
#14 0x5556ddcd322b <unknown>
#15 0x5556ddcd6f79 <unknown>
#16 0x5556ddcba309 <unknown>
#17 0x5556ddcd7b28 <unknown>
#18 0x5556ddc9ebef <unknown>
#19 0x5556ddcfb0e8 <unknown>
#20 0x5556ddcfb2c6 <unknown>
#21 0x5556ddd0d036 <unknown>
#22 0x7f76d15a56ea start_thread

Problem exporting figure bsub_ht5pseq-CGG(ARG)-codon_scaled. Reason: Message: tab crashed
  (Session info: chrome=139.0.7258.66)
Stacktrace:
#0 0x5556ddd0e05a <unknown>
#1 0x5556dd7ad8c3 <unknown>
#2 0x5556dd795a35 <unknown>
#3 0x5556dd7938ee <unknown>
#4 0x5556dd79423f <unknown>
#5 0x5556dd7a2c03 <unknown>
#6 0x5556dd7bbfce <unknown>
#7 0x5556dd7c27db <unknown>
#8 0x5556dd794980 <unknown>
#9 0x5556dd7bb7d5 <unknown>
#10 0x5556dd84b029 <unknown>
#11 0x5556dd8251b3 <unknown>
#12 0x5556dd7f159b <unknown>
#13 0x5556dd7f2971 <unknown>
#14 0x5556ddcd322b <unknown>
#15 0x5556ddcd6f79 <unknown>
#16 0x5556ddcba309 <unknown>
#17 0x5556ddcd7b28 <unknown>
#18 0x5556ddc9ebef <unknown>
#19 0x5556ddcfb0e8 <unknown>
#20 0x5556ddcfb2c6 <unknown>
#21 0x5556ddd0d036 <unknown>
#22 0x7f76d15a56ea start_thread

Problem exporting figure bsub_ht5pseq-CGG(ARG)-codon_scaled. Reason: Message: tab crashed
  (Session info: chrome=139.0.7258.66)
Stacktrace:
#0 0x5556ddd0e05a <unknown>
#1 0x5556dd7ad8c3 <unknown>
#2 0x5556dd795a35 <unknown>
#3 0x5556dd7938ee <unknown>
#4 0x5556dd79423f <unknown>
#5 0x5556dd7a2c03 <unknown>
#6 0x5556dd7bbfce <unknown>
#7 0x5556dd7c27db <unknown>
#8 0x5556dd794980 <unknown>
#9 0x5556dd7bb7d5 <unknown>
#10 0x5556dd84b029 <unknown>
#11 0x5556dd8251b3 <unknown>
#12 0x5556dd7f159b <unknown>
#13 0x5556dd7f2971 <unknown>
#14 0x5556ddcd322b <unknown>
#15 0x5556ddcd6f79 <unknown>
#16 0x5556ddcba309 <unknown>
#17 0x5556ddcd7b28 <unknown>
#18 0x5556ddc9ebef <unknown>
#19 0x5556ddcfb0e8 <unknown>
#20 0x5556ddcfb2c6 <unknown>
#21 0x5556ddd0d036 <unknown>
#22 0x7f76d15a56ea start_thread

Problem exporting figure bsub_s5pseq1-CGG(ARG)-codon_scaled. Reason: Message: tab crashed
  (Session info: chrome=139.0.7258.66)
Stacktrace:
#0 0x5556ddd0e05a <unknown>
#1 0x5556dd7ad8c3 <unknown>
#2 0x5556dd795a35 <unknown>
#3 0x5556dd7938ee <unknown>
#4 0x5556dd79423f <unknown>
#5 0x5556dd7a2c03 <unknown>
#6 0x5556dd7bbfce <unknown>
#7 0x5556dd7c27db <unknown>
#8 0x5556dd794980 <unknown>
#9 0x5556dd7bb7d5 <unknown>
#10 0x5556dd84b029 <unknown>
#11 0x5556dd8251b3 <unknown>
#12 0x5556dd7f159b <unknown>
#13 0x5556dd7f2971 <unknown>
#14 0x5556ddcd322b <unknown>
#15 0x5556ddcd6f79 <unknown>
#16 0x5556ddcba309 <unknown>
#17 0x5556ddcd7b28 <unknown>
#18 0x5556ddc9ebef <unknown>
#19 0x5556ddcfb0e8 <unknown>
#20 0x5556ddcfb2c6 <unknown>
#21 0x5556ddd0d036 <unknown>
#22 0x7f76d15a56ea start_thread

Problem exporting figure bsub_s5pseq1-CGG(ARG)-codon_scaled. Reason: Message: tab crashed
  (Session info: chrome=139.0.7258.66)
Stacktrace:
#0 0x5556ddd0e05a <unknown>
#1 0x5556dd7ad8c3 <unknown>
#2 0x5556dd795a35 <unknown>
#3 0x5556dd7938ee <unknown>
#4 0x5556dd79423f <unknown>
#5 0x5556dd7a2c03 <unknown>
#6 0x5556dd7bbfce <unknown>
#7 0x5556dd7c27db <unknown>
#8 0x5556dd794980 <unknown>
#9 0x5556dd7bb7d5 <unknown>
#10 0x5556dd84b029 <unknown>
#11 0x5556dd8251b3 <unknown>
#12 0x5556dd7f159b <unknown>
#13 0x5556dd7f2971 <unknown>
#14 0x5556ddcd322b <unknown>
#15 0x5556ddcd6f79 <unknown>
#16 0x5556ddcba309 <unknown>
#17 0x5556ddcd7b28 <unknown>
#18 0x5556ddc9ebef <unknown>
#19 0x5556ddcfb0e8 <unknown>
#20 0x5556ddcfb2c6 <unknown>
#21 0x5556ddd0d036 <unknown>
#22 0x7f76d15a56ea start_thread

Problem exporting figure bsub_s5pseq2-CGG(ARG)-codon_scaled. Reason: Message: tab crashed
  (Session info: chrome=139.0.7258.66)
Stacktrace:
#0 0x5556ddd0e05a <unknown>
#1 0x5556dd7ad8c3 <unknown>
#2 0x5556dd795a35 <unknown>
#3 0x5556dd7938ee <unknown>
#4 0x5556dd79423f <unknown>
#5 0x5556dd7a2c03 <unknown>
#6 0x5556dd7bbfce <unknown>
#7 0x5556dd7c27db <unknown>
#8 0x5556dd794980 <unknown>
#9 0x5556dd7bb7d5 <unknown>
#10 0x5556dd84b029 <unknown>
#11 0x5556dd8251b3 <unknown>
#12 0x5556dd7f159b <unknown>
#13 0x5556dd7f2971 <unknown>
#14 0x5556ddcd322b <unknown>
#15 0x5556ddcd6f79 <unknown>
#16 0x5556ddcba309 <unknown>
#17 0x5556ddcd7b28 <unknown>
#18 0x5556ddc9ebef <unknown>
#19 0x5556ddcfb0e8 <unknown>
#20 0x5556ddcfb2c6 <unknown>
#21 0x5556ddd0d036 <unknown>
#22 0x7f76d15a56ea start_thread

Problem exporting figure bsub_s5pseq2-CGG(ARG)-codon_scaled. Reason: Message: tab crashed
  (Session info: chrome=139.0.7258.66)
Stacktrace:
#0 0x5556ddd0e05a <unknown>
#1 0x5556dd7ad8c3 <unknown>
#2 0x5556dd795a35 <unknown>
#3 0x5556dd7938ee <unknown>
#4 0x5556dd79423f <unknown>
#5 0x5556dd7a2c03 <unknown>
#6 0x5556dd7bbfce <unknown>
#7 0x5556dd7c27db <unknown>
#8 0x5556dd794980 <unknown>
#9 0x5556dd7bb7d5 <unknown>
#10 0x5556dd84b029 <unknown>
#11 0x5556dd8251b3 <unknown>
#12 0x5556dd7f159b <unknown>
#13 0x5556dd7f2971 <unknown>
#14 0x5556ddcd322b <unknown>
#15 0x5556ddcd6f79 <unknown>
#16 0x5556ddcba309 <unknown>
#17 0x5556ddcd7b28 <unknown>
#18 0x5556ddc9ebef <unknown>
#19 0x5556ddcfb0e8 <unknown>
#20 0x5556ddcfb2c6 <unknown>
#21 0x5556ddd0d036 <unknown>
#22 0x7f76d15a56ea start_thread

Problem exporting figure CGG(ARG)-codon_scaled_overlay. Reason: Message: tab crashed
  (Session info: chrome=139.0.7258.66)
Stacktrace:
#0 0x5556ddd0e05a <unknown>
#1 0x5556dd7ad8c3 <unknown>
#2 0x5556dd795a35 <unknown>
#3 0x5556dd7938ee <unknown>
#4 0x5556dd79423f <unknown>
#5 0x5556dd7a2c03 <unknown>
#6 0x5556dd7bbfce <unknown>
#7 0x5556dd7c27db <unknown>
#8 0x5556dd794980 <unknown>
#9 0x5556dd7bb7d5 <unknown>
#10 0x5556dd84b029 <unknown>
#11 0x5556dd8251b3 <unknown>
#12 0x5556dd7f159b <unknown>
#13 0x5556dd7f2971 <unknown>
#14 0x5556ddcd322b <unknown>
#15 0x5556ddcd6f79 <unknown>
#16 0x5556ddcba309 <unknown>
#17 0x5556ddcd7b28 <unknown>
#18 0x5556ddc9ebef <unknown>
#19 0x5556ddcfb0e8 <unknown>
#20 0x5556ddcfb2c6 <unknown>
#21 0x5556ddd0d036 <unknown>
#22 0x7f76d15a56ea start_thread

Problem exporting figure CGG(ARG)-codon_scaled_overlay. Reason: Message: tab crashed
  (Session info: chrome=139.0.7258.66)
Stacktrace:
#0 0x5556ddd0e05a <unknown>
#1 0x5556dd7ad8c3 <unknown>
#2 0x5556dd795a35 <unknown>
#3 0x5556dd7938ee <unknown>
#4 0x5556dd79423f <unknown>
#5 0x5556dd7a2c03 <unknown>
#6 0x5556dd7bbfce <unknown>
#7 0x5556dd7c27db <unknown>
#8 0x5556dd794980 <unknown>
#9 0x5556dd7bb7d5 <unknown>
#10 0x5556dd84b029 <unknown>
#11 0x5556dd8251b3 <unknown>
#12 0x5556dd7f159b <unknown>
#13 0x5556dd7f2971 <unknown>
#14 0x5556ddcd322b <unknown>
#15 0x5556ddcd6f79 <unknown>
#16 0x5556ddcba309 <unknown>
#17 0x5556ddcd7b28 <unknown>
#18 0x5556ddc9ebef <unknown>
#19 0x5556ddcfb0e8 <unknown>
#20 0x5556ddcfb2c6 <unknown>
#21 0x5556ddd0d036 <unknown>
#22 0x7f76d15a56ea start_thread

Problem exporting figure bsub_ht5pseq-AGA(ARG)-codon_scaled. Reason: Message: tab crashed
  (Session info: chrome=139.0.7258.66)
Stacktrace:
#0 0x5556ddd0e05a <unknown>
#1 0x5556dd7ad8c3 <unknown>
#2 0x5556dd795a35 <unknown>
#3 0x5556dd7938ee <unknown>
#4 0x5556dd79423f <unknown>
#5 0x5556dd7a2c03 <unknown>
#6 0x5556dd7bbfce <unknown>
#7 0x5556dd7c27db <unknown>
#8 0x5556dd794980 <unknown>
#9 0x5556dd7bb7d5 <unknown>
#10 0x5556dd84b029 <unknown>
#11 0x5556dd8251b3 <unknown>
#12 0x5556dd7f159b <unknown>
#13 0x5556dd7f2971 <unknown>
#14 0x5556ddcd322b <unknown>
#15 0x5556ddcd6f79 <unknown>
#16 0x5556ddcba309 <unknown>
#17 0x5556ddcd7b28 <unknown>
#18 0x5556ddc9ebef <unknown>
#19 0x5556ddcfb0e8 <unknown>
#20 0x5556ddcfb2c6 <unknown>
#21 0x5556ddd0d036 <unknown>
#22 0x7f76d15a56ea start_thread

Problem exporting figure bsub_ht5pseq-AGA(ARG)-codon_scaled. Reason: Message: tab crashed
  (Session info: chrome=139.0.7258.66)
Stacktrace:
#0 0x5556ddd0e05a <unknown>
#1 0x5556dd7ad8c3 <unknown>
#2 0x5556dd795a35 <unknown>
#3 0x5556dd7938ee <unknown>
#4 0x5556dd79423f <unknown>
#5 0x5556dd7a2c03 <unknown>
#6 0x5556dd7bbfce <unknown>
#7 0x5556dd7c27db <unknown>
#8 0x5556dd794980 <unknown>
#9 0x5556dd7bb7d5 <unknown>
#10 0x5556dd84b029 <unknown>
#11 0x5556dd8251b3 <unknown>
#12 0x5556dd7f159b <unknown>
#13 0x5556dd7f2971 <unknown>
#14 0x5556ddcd322b <unknown>
#15 0x5556ddcd6f79 <unknown>
#16 0x5556ddcba309 <unknown>
#17 0x5556ddcd7b28 <unknown>
#18 0x5556ddc9ebef <unknown>
#19 0x5556ddcfb0e8 <unknown>
#20 0x5556ddcfb2c6 <unknown>
#21 0x5556ddd0d036 <unknown>
#22 0x7f76d15a56ea start_thread

Problem exporting figure bsub_s5pseq1-AGA(ARG)-codon_scaled. Reason: Message: tab crashed
  (Session info: chrome=139.0.7258.66)
Stacktrace:
#0 0x5556ddd0e05a <unknown>
#1 0x5556dd7ad8c3 <unknown>
#2 0x5556dd795a35 <unknown>
#3 0x5556dd7938ee <unknown>
#4 0x5556dd79423f <unknown>
#5 0x5556dd7a2c03 <unknown>
#6 0x5556dd7bbfce <unknown>
#7 0x5556dd7c27db <unknown>
#8 0x5556dd794980 <unknown>
#9 0x5556dd7bb7d5 <unknown>
#10 0x5556dd84b029 <unknown>
#11 0x5556dd8251b3 <unknown>
#12 0x5556dd7f159b <unknown>
#13 0x5556dd7f2971 <unknown>
#14 0x5556ddcd322b <unknown>
#15 0x5556ddcd6f79 <unknown>
#16 0x5556ddcba309 <unknown>
#17 0x5556ddcd7b28 <unknown>
#18 0x5556ddc9ebef <unknown>
#19 0x5556ddcfb0e8 <unknown>
#20 0x5556ddcfb2c6 <unknown>
#21 0x5556ddd0d036 <unknown>
#22 0x7f76d15a56ea start_thread

Problem exporting figure bsub_s5pseq1-AGA(ARG)-codon_scaled. Reason: Message: tab crashed
  (Session info: chrome=139.0.7258.66)
Stacktrace:
#0 0x5556ddd0e05a <unknown>
#1 0x5556dd7ad8c3 <unknown>
#2 0x5556dd795a35 <unknown>
#3 0x5556dd7938ee <unknown>
#4 0x5556dd79423f <unknown>
#5 0x5556dd7a2c03 <unknown>
#6 0x5556dd7bbfce <unknown>
#7 0x5556dd7c27db <unknown>
#8 0x5556dd794980 <unknown>
#9 0x5556dd7bb7d5 <unknown>
#10 0x5556dd84b029 <unknown>
#11 0x5556dd8251b3 <unknown>
#12 0x5556dd7f159b <unknown>
#13 0x5556dd7f2971 <unknown>
#14 0x5556ddcd322b <unknown>
#15 0x5556ddcd6f79 <unknown>
#16 0x5556ddcba309 <unknown>
#17 0x5556ddcd7b28 <unknown>
#18 0x5556ddc9ebef <unknown>
#19 0x5556ddcfb0e8 <unknown>
#20 0x5556ddcfb2c6 <unknown>
#21 0x5556ddd0d036 <unknown>
#22 0x7f76d15a56ea start_thread

Problem exporting figure bsub_s5pseq2-AGA(ARG)-codon_scaled. Reason: Message: tab crashed
  (Session info: chrome=139.0.7258.66)
Stacktrace:
#0 0x5556ddd0e05a <unknown>
#1 0x5556dd7ad8c3 <unknown>
#2 0x5556dd795a35 <unknown>
#3 0x5556dd7938ee <unknown>
#4 0x5556dd79423f <unknown>
#5 0x5556dd7a2c03 <unknown>
#6 0x5556dd7bbfce <unknown>
#7 0x5556dd7c27db <unknown>
#8 0x5556dd794980 <unknown>
#9 0x5556dd7bb7d5 <unknown>
#10 0x5556dd84b029 <unknown>
#11 0x5556dd8251b3 <unknown>
#12 0x5556dd7f159b <unknown>
#13 0x5556dd7f2971 <unknown>
#14 0x5556ddcd322b <unknown>
#15 0x5556ddcd6f79 <unknown>
#16 0x5556ddcba309 <unknown>
#17 0x5556ddcd7b28 <unknown>
#18 0x5556ddc9ebef <unknown>
#19 0x5556ddcfb0e8 <unknown>
#20 0x5556ddcfb2c6 <unknown>
#21 0x5556ddd0d036 <unknown>
#22 0x7f76d15a56ea start_thread

Problem exporting figure bsub_s5pseq2-AGA(ARG)-codon_scaled. Reason: Message: tab crashed
  (Session info: chrome=139.0.7258.66)
Stacktrace:
#0 0x5556ddd0e05a <unknown>
#1 0x5556dd7ad8c3 <unknown>
#2 0x5556dd795a35 <unknown>
#3 0x5556dd7938ee <unknown>
#4 0x5556dd79423f <unknown>
#5 0x5556dd7a2c03 <unknown>
#6 0x5556dd7bbfce <unknown>
#7 0x5556dd7c27db <unknown>
#8 0x5556dd794980 <unknown>
#9 0x5556dd7bb7d5 <unknown>
#10 0x5556dd84b029 <unknown>
#11 0x5556dd8251b3 <unknown>
#12 0x5556dd7f159b <unknown>
#13 0x5556dd7f2971 <unknown>
#14 0x5556ddcd322b <unknown>
#15 0x5556ddcd6f79 <unknown>
#16 0x5556ddcba309 <unknown>
#17 0x5556ddcd7b28 <unknown>
#18 0x5556ddc9ebef <unknown>
#19 0x5556ddcfb0e8 <unknown>
#20 0x5556ddcfb2c6 <unknown>
#21 0x5556ddd0d036 <unknown>
#22 0x7f76d15a56ea start_thread

Problem exporting figure AGA(ARG)-codon_scaled_overlay. Reason: Message: tab crashed
  (Session info: chrome=139.0.7258.66)
Stacktrace:
#0 0x5556ddd0e05a <unknown>
#1 0x5556dd7ad8c3 <unknown>
#2 0x5556dd795a35 <unknown>
#3 0x5556dd7938ee <unknown>
#4 0x5556dd79423f <unknown>
#5 0x5556dd7a2c03 <unknown>
#6 0x5556dd7bbfce <unknown>
#7 0x5556dd7c27db <unknown>
#8 0x5556dd794980 <unknown>
#9 0x5556dd7bb7d5 <unknown>
#10 0x5556dd84b029 <unknown>
#11 0x5556dd8251b3 <unknown>
#12 0x5556dd7f159b <unknown>
#13 0x5556dd7f2971 <unknown>
#14 0x5556ddcd322b <unknown>
#15 0x5556ddcd6f79 <unknown>
#16 0x5556ddcba309 <unknown>
#17 0x5556ddcd7b28 <unknown>
#18 0x5556ddc9ebef <unknown>
#19 0x5556ddcfb0e8 <unknown>
#20 0x5556ddcfb2c6 <unknown>
#21 0x5556ddd0d036 <unknown>
#22 0x7f76d15a56ea start_thread

Problem exporting figure AGA(ARG)-codon_scaled_overlay. Reason: Message: tab crashed
  (Session info: chrome=139.0.7258.66)
Stacktrace:
#0 0x5556ddd0e05a <unknown>
#1 0x5556dd7ad8c3 <unknown>
#2 0x5556dd795a35 <unknown>
#3 0x5556dd7938ee <unknown>
#4 0x5556dd79423f <unknown>
#5 0x5556dd7a2c03 <unknown>
#6 0x5556dd7bbfce <unknown>
#7 0x5556dd7c27db <unknown>
#8 0x5556dd794980 <unknown>
#9 0x5556dd7bb7d5 <unknown>
#10 0x5556dd84b029 <unknown>
#11 0x5556dd8251b3 <unknown>
#12 0x5556dd7f159b <unknown>
#13 0x5556dd7f2971 <unknown>
#14 0x5556ddcd322b <unknown>
#15 0x5556ddcd6f79 <unknown>
#16 0x5556ddcba309 <unknown>
#17 0x5556ddcd7b28 <unknown>
#18 0x5556ddc9ebef <unknown>
#19 0x5556ddcfb0e8 <unknown>
#20 0x5556ddcfb2c6 <unknown>
#21 0x5556ddd0d036 <unknown>
#22 0x7f76d15a56ea start_thread

Problem exporting figure bsub_ht5pseq-AGG(ARG)-codon_scaled. Reason: Message: tab crashed
  (Session info: chrome=139.0.7258.66)
Stacktrace:
#0 0x5556ddd0e05a <unknown>
#1 0x5556dd7ad8c3 <unknown>
#2 0x5556dd795a35 <unknown>
#3 0x5556dd7938ee <unknown>
#4 0x5556dd79423f <unknown>
#5 0x5556dd7a2c03 <unknown>
#6 0x5556dd7bbfce <unknown>
#7 0x5556dd7c27db <unknown>
#8 0x5556dd794980 <unknown>
#9 0x5556dd7bb7d5 <unknown>
#10 0x5556dd84b029 <unknown>
#11 0x5556dd8251b3 <unknown>
#12 0x5556dd7f159b <unknown>
#13 0x5556dd7f2971 <unknown>
#14 0x5556ddcd322b <unknown>
#15 0x5556ddcd6f79 <unknown>
#16 0x5556ddcba309 <unknown>
#17 0x5556ddcd7b28 <unknown>
#18 0x5556ddc9ebef <unknown>
#19 0x5556ddcfb0e8 <unknown>
#20 0x5556ddcfb2c6 <unknown>
#21 0x5556ddd0d036 <unknown>
#22 0x7f76d15a56ea start_thread

Problem exporting figure bsub_ht5pseq-AGG(ARG)-codon_scaled. Reason: Message: tab crashed
  (Session info: chrome=139.0.7258.66)
Stacktrace:
#0 0x5556ddd0e05a <unknown>
#1 0x5556dd7ad8c3 <unknown>
#2 0x5556dd795a35 <unknown>
#3 0x5556dd7938ee <unknown>
#4 0x5556dd79423f <unknown>
#5 0x5556dd7a2c03 <unknown>
#6 0x5556dd7bbfce <unknown>
#7 0x5556dd7c27db <unknown>
#8 0x5556dd794980 <unknown>
#9 0x5556dd7bb7d5 <unknown>
#10 0x5556dd84b029 <unknown>
#11 0x5556dd8251b3 <unknown>
#12 0x5556dd7f159b <unknown>
#13 0x5556dd7f2971 <unknown>
#14 0x5556ddcd322b <unknown>
#15 0x5556ddcd6f79 <unknown>
#16 0x5556ddcba309 <unknown>
#17 0x5556ddcd7b28 <unknown>
#18 0x5556ddc9ebef <unknown>
#19 0x5556ddcfb0e8 <unknown>
#20 0x5556ddcfb2c6 <unknown>
#21 0x5556ddd0d036 <unknown>
#22 0x7f76d15a56ea start_thread

Problem exporting figure bsub_s5pseq1-AGG(ARG)-codon_scaled. Reason: Message: tab crashed
  (Session info: chrome=139.0.7258.66)
Stacktrace:
#0 0x5556ddd0e05a <unknown>
#1 0x5556dd7ad8c3 <unknown>
#2 0x5556dd795a35 <unknown>
#3 0x5556dd7938ee <unknown>
#4 0x5556dd79423f <unknown>
#5 0x5556dd7a2c03 <unknown>
#6 0x5556dd7bbfce <unknown>
#7 0x5556dd7c27db <unknown>
#8 0x5556dd794980 <unknown>
#9 0x5556dd7bb7d5 <unknown>
#10 0x5556dd84b029 <unknown>
#11 0x5556dd8251b3 <unknown>
#12 0x5556dd7f159b <unknown>
#13 0x5556dd7f2971 <unknown>
#14 0x5556ddcd322b <unknown>
#15 0x5556ddcd6f79 <unknown>
#16 0x5556ddcba309 <unknown>
#17 0x5556ddcd7b28 <unknown>
#18 0x5556ddc9ebef <unknown>
#19 0x5556ddcfb0e8 <unknown>
#20 0x5556ddcfb2c6 <unknown>
#21 0x5556ddd0d036 <unknown>
#22 0x7f76d15a56ea start_thread

Problem exporting figure bsub_s5pseq1-AGG(ARG)-codon_scaled. Reason: Message: tab crashed
  (Session info: chrome=139.0.7258.66)
Stacktrace:
#0 0x5556ddd0e05a <unknown>
#1 0x5556dd7ad8c3 <unknown>
#2 0x5556dd795a35 <unknown>
#3 0x5556dd7938ee <unknown>
#4 0x5556dd79423f <unknown>
#5 0x5556dd7a2c03 <unknown>
#6 0x5556dd7bbfce <unknown>
#7 0x5556dd7c27db <unknown>
#8 0x5556dd794980 <unknown>
#9 0x5556dd7bb7d5 <unknown>
#10 0x5556dd84b029 <unknown>
#11 0x5556dd8251b3 <unknown>
#12 0x5556dd7f159b <unknown>
#13 0x5556dd7f2971 <unknown>
#14 0x5556ddcd322b <unknown>
#15 0x5556ddcd6f79 <unknown>
#16 0x5556ddcba309 <unknown>
#17 0x5556ddcd7b28 <unknown>
#18 0x5556ddc9ebef <unknown>
#19 0x5556ddcfb0e8 <unknown>
#20 0x5556ddcfb2c6 <unknown>
#21 0x5556ddd0d036 <unknown>
#22 0x7f76d15a56ea start_thread

Problem exporting figure bsub_s5pseq2-AGG(ARG)-codon_scaled. Reason: Message: tab crashed
  (Session info: chrome=139.0.7258.66)
Stacktrace:
#0 0x5556ddd0e05a <unknown>
#1 0x5556dd7ad8c3 <unknown>
#2 0x5556dd795a35 <unknown>
#3 0x5556dd7938ee <unknown>
#4 0x5556dd79423f <unknown>
#5 0x5556dd7a2c03 <unknown>
#6 0x5556dd7bbfce <unknown>
#7 0x5556dd7c27db <unknown>
#8 0x5556dd794980 <unknown>
#9 0x5556dd7bb7d5 <unknown>
#10 0x5556dd84b029 <unknown>
#11 0x5556dd8251b3 <unknown>
#12 0x5556dd7f159b <unknown>
#13 0x5556dd7f2971 <unknown>
#14 0x5556ddcd322b <unknown>
#15 0x5556ddcd6f79 <unknown>
#16 0x5556ddcba309 <unknown>
#17 0x5556ddcd7b28 <unknown>
#18 0x5556ddc9ebef <unknown>
#19 0x5556ddcfb0e8 <unknown>
#20 0x5556ddcfb2c6 <unknown>
#21 0x5556ddd0d036 <unknown>
#22 0x7f76d15a56ea start_thread

Problem exporting figure bsub_s5pseq2-AGG(ARG)-codon_scaled. Reason: Message: tab crashed
  (Session info: chrome=139.0.7258.66)
Stacktrace:
#0 0x5556ddd0e05a <unknown>
#1 0x5556dd7ad8c3 <unknown>
#2 0x5556dd795a35 <unknown>
#3 0x5556dd7938ee <unknown>
#4 0x5556dd79423f <unknown>
#5 0x5556dd7a2c03 <unknown>
#6 0x5556dd7bbfce <unknown>
#7 0x5556dd7c27db <unknown>
#8 0x5556dd794980 <unknown>
#9 0x5556dd7bb7d5 <unknown>
#10 0x5556dd84b029 <unknown>
#11 0x5556dd8251b3 <unknown>
#12 0x5556dd7f159b <unknown>
#13 0x5556dd7f2971 <unknown>
#14 0x5556ddcd322b <unknown>
#15 0x5556ddcd6f79 <unknown>
#16 0x5556ddcba309 <unknown>
#17 0x5556ddcd7b28 <unknown>
#18 0x5556ddc9ebef <unknown>
#19 0x5556ddcfb0e8 <unknown>
#20 0x5556ddcfb2c6 <unknown>
#21 0x5556ddd0d036 <unknown>
#22 0x7f76d15a56ea start_thread

Problem exporting figure AGG(ARG)-codon_scaled_overlay. Reason: Message: tab crashed
  (Session info: chrome=139.0.7258.66)
Stacktrace:
#0 0x5556ddd0e05a <unknown>
#1 0x5556dd7ad8c3 <unknown>
#2 0x5556dd795a35 <unknown>
#3 0x5556dd7938ee <unknown>
#4 0x5556dd79423f <unknown>
#5 0x5556dd7a2c03 <unknown>
#6 0x5556dd7bbfce <unknown>
#7 0x5556dd7c27db <unknown>
#8 0x5556dd794980 <unknown>
#9 0x5556dd7bb7d5 <unknown>
#10 0x5556dd84b029 <unknown>
#11 0x5556dd8251b3 <unknown>
#12 0x5556dd7f159b <unknown>
#13 0x5556dd7f2971 <unknown>
#14 0x5556ddcd322b <unknown>
#15 0x5556ddcd6f79 <unknown>
#16 0x5556ddcba309 <unknown>
#17 0x5556ddcd7b28 <unknown>
#18 0x5556ddc9ebef <unknown>
#19 0x5556ddcfb0e8 <unknown>
#20 0x5556ddcfb2c6 <unknown>
#21 0x5556ddd0d036 <unknown>
#22 0x7f76d15a56ea start_thread

Problem exporting figure AGG(ARG)-codon_scaled_overlay. Reason: Message: tab crashed
  (Session info: chrome=139.0.7258.66)
Stacktrace:
#0 0x5556ddd0e05a <unknown>
#1 0x5556dd7ad8c3 <unknown>
#2 0x5556dd795a35 <unknown>
#3 0x5556dd7938ee <unknown>
#4 0x5556dd79423f <unknown>
#5 0x5556dd7a2c03 <unknown>
#6 0x5556dd7bbfce <unknown>
#7 0x5556dd7c27db <unknown>
#8 0x5556dd794980 <unknown>
#9 0x5556dd7bb7d5 <unknown>
#10 0x5556dd84b029 <unknown>
#11 0x5556dd8251b3 <unknown>
#12 0x5556dd7f159b <unknown>
#13 0x5556dd7f2971 <unknown>
#14 0x5556ddcd322b <unknown>
#15 0x5556ddcd6f79 <unknown>
#16 0x5556ddcba309 <unknown>
#17 0x5556ddcd7b28 <unknown>
#18 0x5556ddc9ebef <unknown>
#19 0x5556ddcfb0e8 <unknown>
#20 0x5556ddcfb2c6 <unknown>
#21 0x5556ddd0d036 <unknown>
#22 0x7f76d15a56ea start_thread

Problem exporting figure bsub_ht5pseq-AAT(ASN)-codon_scaled. Reason: Message: tab crashed
  (Session info: chrome=139.0.7258.66)
Stacktrace:
#0 0x5556ddd0e05a <unknown>
#1 0x5556dd7ad8c3 <unknown>
#2 0x5556dd795a35 <unknown>
#3 0x5556dd7938ee <unknown>
#4 0x5556dd79423f <unknown>
#5 0x5556dd7a2c03 <unknown>
#6 0x5556dd7bbfce <unknown>
#7 0x5556dd7c27db <unknown>
#8 0x5556dd794980 <unknown>
#9 0x5556dd7bb7d5 <unknown>
#10 0x5556dd84b029 <unknown>
#11 0x5556dd8251b3 <unknown>
#12 0x5556dd7f159b <unknown>
#13 0x5556dd7f2971 <unknown>
#14 0x5556ddcd322b <unknown>
#15 0x5556ddcd6f79 <unknown>
#16 0x5556ddcba309 <unknown>
#17 0x5556ddcd7b28 <unknown>
#18 0x5556ddc9ebef <unknown>
#19 0x5556ddcfb0e8 <unknown>
#20 0x5556ddcfb2c6 <unknown>
#21 0x5556ddd0d036 <unknown>
#22 0x7f76d15a56ea start_thread

Problem exporting figure bsub_ht5pseq-AAT(ASN)-codon_scaled. Reason: Message: tab crashed
  (Session info: chrome=139.0.7258.66)
Stacktrace:
#0 0x5556ddd0e05a <unknown>
#1 0x5556dd7ad8c3 <unknown>
#2 0x5556dd795a35 <unknown>
#3 0x5556dd7938ee <unknown>
#4 0x5556dd79423f <unknown>
#5 0x5556dd7a2c03 <unknown>
#6 0x5556dd7bbfce <unknown>
#7 0x5556dd7c27db <unknown>
#8 0x5556dd794980 <unknown>
#9 0x5556dd7bb7d5 <unknown>
#10 0x5556dd84b029 <unknown>
#11 0x5556dd8251b3 <unknown>
#12 0x5556dd7f159b <unknown>
#13 0x5556dd7f2971 <unknown>
#14 0x5556ddcd322b <unknown>
#15 0x5556ddcd6f79 <unknown>
#16 0x5556ddcba309 <unknown>
#17 0x5556ddcd7b28 <unknown>
#18 0x5556ddc9ebef <unknown>
#19 0x5556ddcfb0e8 <unknown>
#20 0x5556ddcfb2c6 <unknown>
#21 0x5556ddd0d036 <unknown>
#22 0x7f76d15a56ea start_thread

Problem exporting figure bsub_s5pseq1-AAT(ASN)-codon_scaled. Reason: Message: tab crashed
  (Session info: chrome=139.0.7258.66)
Stacktrace:
#0 0x5556ddd0e05a <unknown>
#1 0x5556dd7ad8c3 <unknown>
#2 0x5556dd795a35 <unknown>
#3 0x5556dd7938ee <unknown>
#4 0x5556dd79423f <unknown>
#5 0x5556dd7a2c03 <unknown>
#6 0x5556dd7bbfce <unknown>
#7 0x5556dd7c27db <unknown>
#8 0x5556dd794980 <unknown>
#9 0x5556dd7bb7d5 <unknown>
#10 0x5556dd84b029 <unknown>
#11 0x5556dd8251b3 <unknown>
#12 0x5556dd7f159b <unknown>
#13 0x5556dd7f2971 <unknown>
#14 0x5556ddcd322b <unknown>
#15 0x5556ddcd6f79 <unknown>
#16 0x5556ddcba309 <unknown>
#17 0x5556ddcd7b28 <unknown>
#18 0x5556ddc9ebef <unknown>
#19 0x5556ddcfb0e8 <unknown>
#20 0x5556ddcfb2c6 <unknown>
#21 0x5556ddd0d036 <unknown>
#22 0x7f76d15a56ea start_thread

Problem exporting figure bsub_s5pseq1-AAT(ASN)-codon_scaled. Reason: Message: tab crashed
  (Session info: chrome=139.0.7258.66)
Stacktrace:
#0 0x5556ddd0e05a <unknown>
#1 0x5556dd7ad8c3 <unknown>
#2 0x5556dd795a35 <unknown>
#3 0x5556dd7938ee <unknown>
#4 0x5556dd79423f <unknown>
#5 0x5556dd7a2c03 <unknown>
#6 0x5556dd7bbfce <unknown>
#7 0x5556dd7c27db <unknown>
#8 0x5556dd794980 <unknown>
#9 0x5556dd7bb7d5 <unknown>
#10 0x5556dd84b029 <unknown>
#11 0x5556dd8251b3 <unknown>
#12 0x5556dd7f159b <unknown>
#13 0x5556dd7f2971 <unknown>
#14 0x5556ddcd322b <unknown>
#15 0x5556ddcd6f79 <unknown>
#16 0x5556ddcba309 <unknown>
#17 0x5556ddcd7b28 <unknown>
#18 0x5556ddc9ebef <unknown>
#19 0x5556ddcfb0e8 <unknown>
#20 0x5556ddcfb2c6 <unknown>
#21 0x5556ddd0d036 <unknown>
#22 0x7f76d15a56ea start_thread

Problem exporting figure bsub_s5pseq2-AAT(ASN)-codon_scaled. Reason: Message: tab crashed
  (Session info: chrome=139.0.7258.66)
Stacktrace:
#0 0x5556ddd0e05a <unknown>
#1 0x5556dd7ad8c3 <unknown>
#2 0x5556dd795a35 <unknown>
#3 0x5556dd7938ee <unknown>
#4 0x5556dd79423f <unknown>
#5 0x5556dd7a2c03 <unknown>
#6 0x5556dd7bbfce <unknown>
#7 0x5556dd7c27db <unknown>
#8 0x5556dd794980 <unknown>
#9 0x5556dd7bb7d5 <unknown>
#10 0x5556dd84b029 <unknown>
#11 0x5556dd8251b3 <unknown>
#12 0x5556dd7f159b <unknown>
#13 0x5556dd7f2971 <unknown>
#14 0x5556ddcd322b <unknown>
#15 0x5556ddcd6f79 <unknown>
#16 0x5556ddcba309 <unknown>
#17 0x5556ddcd7b28 <unknown>
#18 0x5556ddc9ebef <unknown>
#19 0x5556ddcfb0e8 <unknown>
#20 0x5556ddcfb2c6 <unknown>
#21 0x5556ddd0d036 <unknown>
#22 0x7f76d15a56ea start_thread

Problem exporting figure bsub_s5pseq2-AAT(ASN)-codon_scaled. Reason: Message: tab crashed
  (Session info: chrome=139.0.7258.66)
Stacktrace:
#0 0x5556ddd0e05a <unknown>
#1 0x5556dd7ad8c3 <unknown>
#2 0x5556dd795a35 <unknown>
#3 0x5556dd7938ee <unknown>
#4 0x5556dd79423f <unknown>
#5 0x5556dd7a2c03 <unknown>
#6 0x5556dd7bbfce <unknown>
#7 0x5556dd7c27db <unknown>
#8 0x5556dd794980 <unknown>
#9 0x5556dd7bb7d5 <unknown>
#10 0x5556dd84b029 <unknown>
#11 0x5556dd8251b3 <unknown>
#12 0x5556dd7f159b <unknown>
#13 0x5556dd7f2971 <unknown>
#14 0x5556ddcd322b <unknown>
#15 0x5556ddcd6f79 <unknown>
#16 0x5556ddcba309 <unknown>
#17 0x5556ddcd7b28 <unknown>
#18 0x5556ddc9ebef <unknown>
#19 0x5556ddcfb0e8 <unknown>
#20 0x5556ddcfb2c6 <unknown>
#21 0x5556ddd0d036 <unknown>
#22 0x7f76d15a56ea start_thread

Problem exporting figure AAT(ASN)-codon_scaled_overlay. Reason: Message: tab crashed
  (Session info: chrome=139.0.7258.66)
Stacktrace:
#0 0x5556ddd0e05a <unknown>
#1 0x5556dd7ad8c3 <unknown>
#2 0x5556dd795a35 <unknown>
#3 0x5556dd7938ee <unknown>
#4 0x5556dd79423f <unknown>
#5 0x5556dd7a2c03 <unknown>
#6 0x5556dd7bbfce <unknown>
#7 0x5556dd7c27db <unknown>
#8 0x5556dd794980 <unknown>
#9 0x5556dd7bb7d5 <unknown>
#10 0x5556dd84b029 <unknown>
#11 0x5556dd8251b3 <unknown>
#12 0x5556dd7f159b <unknown>
#13 0x5556dd7f2971 <unknown>
#14 0x5556ddcd322b <unknown>
#15 0x5556ddcd6f79 <unknown>
#16 0x5556ddcba309 <unknown>
#17 0x5556ddcd7b28 <unknown>
#18 0x5556ddc9ebef <unknown>
#19 0x5556ddcfb0e8 <unknown>
#20 0x5556ddcfb2c6 <unknown>
#21 0x5556ddd0d036 <unknown>
#22 0x7f76d15a56ea start_thread

Problem exporting figure AAT(ASN)-codon_scaled_overlay. Reason: Message: tab crashed
  (Session info: chrome=139.0.7258.66)
Stacktrace:
#0 0x5556ddd0e05a <unknown>
#1 0x5556dd7ad8c3 <unknown>
#2 0x5556dd795a35 <unknown>
#3 0x5556dd7938ee <unknown>
#4 0x5556dd79423f <unknown>
#5 0x5556dd7a2c03 <unknown>
#6 0x5556dd7bbfce <unknown>
#7 0x5556dd7c27db <unknown>
#8 0x5556dd794980 <unknown>
#9 0x5556dd7bb7d5 <unknown>
#10 0x5556dd84b029 <unknown>
#11 0x5556dd8251b3 <unknown>
#12 0x5556dd7f159b <unknown>
#13 0x5556dd7f2971 <unknown>
#14 0x5556ddcd322b <unknown>
#15 0x5556ddcd6f79 <unknown>
#16 0x5556ddcba309 <unknown>
#17 0x5556ddcd7b28 <unknown>
#18 0x5556ddc9ebef <unknown>
#19 0x5556ddcfb0e8 <unknown>
#20 0x5556ddcfb2c6 <unknown>
#21 0x5556ddd0d036 <unknown>
#22 0x7f76d15a56ea start_thread

Problem exporting figure bsub_ht5pseq-AAC(ASN)-codon_scaled. Reason: Message: tab crashed
  (Session info: chrome=139.0.7258.66)
Stacktrace:
#0 0x5556ddd0e05a <unknown>
#1 0x5556dd7ad8c3 <unknown>
#2 0x5556dd795a35 <unknown>
#3 0x5556dd7938ee <unknown>
#4 0x5556dd79423f <unknown>
#5 0x5556dd7a2c03 <unknown>
#6 0x5556dd7bbfce <unknown>
#7 0x5556dd7c27db <unknown>
#8 0x5556dd794980 <unknown>
#9 0x5556dd7bb7d5 <unknown>
#10 0x5556dd84b029 <unknown>
#11 0x5556dd8251b3 <unknown>
#12 0x5556dd7f159b <unknown>
#13 0x5556dd7f2971 <unknown>
#14 0x5556ddcd322b <unknown>
#15 0x5556ddcd6f79 <unknown>
#16 0x5556ddcba309 <unknown>
#17 0x5556ddcd7b28 <unknown>
#18 0x5556ddc9ebef <unknown>
#19 0x5556ddcfb0e8 <unknown>
#20 0x5556ddcfb2c6 <unknown>
#21 0x5556ddd0d036 <unknown>
#22 0x7f76d15a56ea start_thread

Problem exporting figure bsub_ht5pseq-AAC(ASN)-codon_scaled. Reason: Message: tab crashed
  (Session info: chrome=139.0.7258.66)
Stacktrace:
#0 0x5556ddd0e05a <unknown>
#1 0x5556dd7ad8c3 <unknown>
#2 0x5556dd795a35 <unknown>
#3 0x5556dd7938ee <unknown>
#4 0x5556dd79423f <unknown>
#5 0x5556dd7a2c03 <unknown>
#6 0x5556dd7bbfce <unknown>
#7 0x5556dd7c27db <unknown>
#8 0x5556dd794980 <unknown>
#9 0x5556dd7bb7d5 <unknown>
#10 0x5556dd84b029 <unknown>
#11 0x5556dd8251b3 <unknown>
#12 0x5556dd7f159b <unknown>
#13 0x5556dd7f2971 <unknown>
#14 0x5556ddcd322b <unknown>
#15 0x5556ddcd6f79 <unknown>
#16 0x5556ddcba309 <unknown>
#17 0x5556ddcd7b28 <unknown>
#18 0x5556ddc9ebef <unknown>
#19 0x5556ddcfb0e8 <unknown>
#20 0x5556ddcfb2c6 <unknown>
#21 0x5556ddd0d036 <unknown>
#22 0x7f76d15a56ea start_thread

Problem exporting figure bsub_s5pseq1-AAC(ASN)-codon_scaled. Reason: Message: tab crashed
  (Session info: chrome=139.0.7258.66)
Stacktrace:
#0 0x5556ddd0e05a <unknown>
#1 0x5556dd7ad8c3 <unknown>
#2 0x5556dd795a35 <unknown>
#3 0x5556dd7938ee <unknown>
#4 0x5556dd79423f <unknown>
#5 0x5556dd7a2c03 <unknown>
#6 0x5556dd7bbfce <unknown>
#7 0x5556dd7c27db <unknown>
#8 0x5556dd794980 <unknown>
#9 0x5556dd7bb7d5 <unknown>
#10 0x5556dd84b029 <unknown>
#11 0x5556dd8251b3 <unknown>
#12 0x5556dd7f159b <unknown>
#13 0x5556dd7f2971 <unknown>
#14 0x5556ddcd322b <unknown>
#15 0x5556ddcd6f79 <unknown>
#16 0x5556ddcba309 <unknown>
#17 0x5556ddcd7b28 <unknown>
#18 0x5556ddc9ebef <unknown>
#19 0x5556ddcfb0e8 <unknown>
#20 0x5556ddcfb2c6 <unknown>
#21 0x5556ddd0d036 <unknown>
#22 0x7f76d15a56ea start_thread

Problem exporting figure bsub_s5pseq1-AAC(ASN)-codon_scaled. Reason: Message: tab crashed
  (Session info: chrome=139.0.7258.66)
Stacktrace:
#0 0x5556ddd0e05a <unknown>
#1 0x5556dd7ad8c3 <unknown>
#2 0x5556dd795a35 <unknown>
#3 0x5556dd7938ee <unknown>
#4 0x5556dd79423f <unknown>
#5 0x5556dd7a2c03 <unknown>
#6 0x5556dd7bbfce <unknown>
#7 0x5556dd7c27db <unknown>
#8 0x5556dd794980 <unknown>
#9 0x5556dd7bb7d5 <unknown>
#10 0x5556dd84b029 <unknown>
#11 0x5556dd8251b3 <unknown>
#12 0x5556dd7f159b <unknown>
#13 0x5556dd7f2971 <unknown>
#14 0x5556ddcd322b <unknown>
#15 0x5556ddcd6f79 <unknown>
#16 0x5556ddcba309 <unknown>
#17 0x5556ddcd7b28 <unknown>
#18 0x5556ddc9ebef <unknown>
#19 0x5556ddcfb0e8 <unknown>
#20 0x5556ddcfb2c6 <unknown>
#21 0x5556ddd0d036 <unknown>
#22 0x7f76d15a56ea start_thread

Problem exporting figure bsub_s5pseq2-AAC(ASN)-codon_scaled. Reason: Message: tab crashed
  (Session info: chrome=139.0.7258.66)
Stacktrace:
#0 0x5556ddd0e05a <unknown>
#1 0x5556dd7ad8c3 <unknown>
#2 0x5556dd795a35 <unknown>
#3 0x5556dd7938ee <unknown>
#4 0x5556dd79423f <unknown>
#5 0x5556dd7a2c03 <unknown>
#6 0x5556dd7bbfce <unknown>
#7 0x5556dd7c27db <unknown>
#8 0x5556dd794980 <unknown>
#9 0x5556dd7bb7d5 <unknown>
#10 0x5556dd84b029 <unknown>
#11 0x5556dd8251b3 <unknown>
#12 0x5556dd7f159b <unknown>
#13 0x5556dd7f2971 <unknown>
#14 0x5556ddcd322b <unknown>
#15 0x5556ddcd6f79 <unknown>
#16 0x5556ddcba309 <unknown>
#17 0x5556ddcd7b28 <unknown>
#18 0x5556ddc9ebef <unknown>
#19 0x5556ddcfb0e8 <unknown>
#20 0x5556ddcfb2c6 <unknown>
#21 0x5556ddd0d036 <unknown>
#22 0x7f76d15a56ea start_thread

Problem exporting figure bsub_s5pseq2-AAC(ASN)-codon_scaled. Reason: Message: tab crashed
  (Session info: chrome=139.0.7258.66)
Stacktrace:
#0 0x5556ddd0e05a <unknown>
#1 0x5556dd7ad8c3 <unknown>
#2 0x5556dd795a35 <unknown>
#3 0x5556dd7938ee <unknown>
#4 0x5556dd79423f <unknown>
#5 0x5556dd7a2c03 <unknown>
#6 0x5556dd7bbfce <unknown>
#7 0x5556dd7c27db <unknown>
#8 0x5556dd794980 <unknown>
#9 0x5556dd7bb7d5 <unknown>
#10 0x5556dd84b029 <unknown>
#11 0x5556dd8251b3 <unknown>
#12 0x5556dd7f159b <unknown>
#13 0x5556dd7f2971 <unknown>
#14 0x5556ddcd322b <unknown>
#15 0x5556ddcd6f79 <unknown>
#16 0x5556ddcba309 <unknown>
#17 0x5556ddcd7b28 <unknown>
#18 0x5556ddc9ebef <unknown>
#19 0x5556ddcfb0e8 <unknown>
#20 0x5556ddcfb2c6 <unknown>
#21 0x5556ddd0d036 <unknown>
#22 0x7f76d15a56ea start_thread

Problem exporting figure AAC(ASN)-codon_scaled_overlay. Reason: Message: tab crashed
  (Session info: chrome=139.0.7258.66)
Stacktrace:
#0 0x5556ddd0e05a <unknown>
#1 0x5556dd7ad8c3 <unknown>
#2 0x5556dd795a35 <unknown>
#3 0x5556dd7938ee <unknown>
#4 0x5556dd79423f <unknown>
#5 0x5556dd7a2c03 <unknown>
#6 0x5556dd7bbfce <unknown>
#7 0x5556dd7c27db <unknown>
#8 0x5556dd794980 <unknown>
#9 0x5556dd7bb7d5 <unknown>
#10 0x5556dd84b029 <unknown>
#11 0x5556dd8251b3 <unknown>
#12 0x5556dd7f159b <unknown>
#13 0x5556dd7f2971 <unknown>
#14 0x5556ddcd322b <unknown>
#15 0x5556ddcd6f79 <unknown>
#16 0x5556ddcba309 <unknown>
#17 0x5556ddcd7b28 <unknown>
#18 0x5556ddc9ebef <unknown>
#19 0x5556ddcfb0e8 <unknown>
#20 0x5556ddcfb2c6 <unknown>
#21 0x5556ddd0d036 <unknown>
#22 0x7f76d15a56ea start_thread

Problem exporting figure AAC(ASN)-codon_scaled_overlay. Reason: Message: tab crashed
  (Session info: chrome=139.0.7258.66)
Stacktrace:
#0 0x5556ddd0e05a <unknown>
#1 0x5556dd7ad8c3 <unknown>
#2 0x5556dd795a35 <unknown>
#3 0x5556dd7938ee <unknown>
#4 0x5556dd79423f <unknown>
#5 0x5556dd7a2c03 <unknown>
#6 0x5556dd7bbfce <unknown>
#7 0x5556dd7c27db <unknown>
#8 0x5556dd794980 <unknown>
#9 0x5556dd7bb7d5 <unknown>
#10 0x5556dd84b029 <unknown>
#11 0x5556dd8251b3 <unknown>
#12 0x5556dd7f159b <unknown>
#13 0x5556dd7f2971 <unknown>
#14 0x5556ddcd322b <unknown>
#15 0x5556ddcd6f79 <unknown>
#16 0x5556ddcba309 <unknown>
#17 0x5556ddcd7b28 <unknown>
#18 0x5556ddc9ebef <unknown>
#19 0x5556ddcfb0e8 <unknown>
#20 0x5556ddcfb2c6 <unknown>
#21 0x5556ddd0d036 <unknown>
#22 0x7f76d15a56ea start_thread

Problem exporting figure bsub_ht5pseq-GAT(ASP)-codon_scaled. Reason: Message: tab crashed
  (Session info: chrome=139.0.7258.66)
Stacktrace:
#0 0x5556ddd0e05a <unknown>
#1 0x5556dd7ad8c3 <unknown>
#2 0x5556dd795a35 <unknown>
#3 0x5556dd7938ee <unknown>
#4 0x5556dd79423f <unknown>
#5 0x5556dd7a2c03 <unknown>
#6 0x5556dd7bbfce <unknown>
#7 0x5556dd7c27db <unknown>
#8 0x5556dd794980 <unknown>
#9 0x5556dd7bb7d5 <unknown>
#10 0x5556dd84b029 <unknown>
#11 0x5556dd8251b3 <unknown>
#12 0x5556dd7f159b <unknown>
#13 0x5556dd7f2971 <unknown>
#14 0x5556ddcd322b <unknown>
#15 0x5556ddcd6f79 <unknown>
#16 0x5556ddcba309 <unknown>
#17 0x5556ddcd7b28 <unknown>
#18 0x5556ddc9ebef <unknown>
#19 0x5556ddcfb0e8 <unknown>
#20 0x5556ddcfb2c6 <unknown>
#21 0x5556ddd0d036 <unknown>
#22 0x7f76d15a56ea start_thread

Problem exporting figure bsub_ht5pseq-GAT(ASP)-codon_scaled. Reason: Message: tab crashed
  (Session info: chrome=139.0.7258.66)
Stacktrace:
#0 0x5556ddd0e05a <unknown>
#1 0x5556dd7ad8c3 <unknown>
#2 0x5556dd795a35 <unknown>
#3 0x5556dd7938ee <unknown>
#4 0x5556dd79423f <unknown>
#5 0x5556dd7a2c03 <unknown>
#6 0x5556dd7bbfce <unknown>
#7 0x5556dd7c27db <unknown>
#8 0x5556dd794980 <unknown>
#9 0x5556dd7bb7d5 <unknown>
#10 0x5556dd84b029 <unknown>
#11 0x5556dd8251b3 <unknown>
#12 0x5556dd7f159b <unknown>
#13 0x5556dd7f2971 <unknown>
#14 0x5556ddcd322b <unknown>
#15 0x5556ddcd6f79 <unknown>
#16 0x5556ddcba309 <unknown>
#17 0x5556ddcd7b28 <unknown>
#18 0x5556ddc9ebef <unknown>
#19 0x5556ddcfb0e8 <unknown>
#20 0x5556ddcfb2c6 <unknown>
#21 0x5556ddd0d036 <unknown>
#22 0x7f76d15a56ea start_thread

Problem exporting figure bsub_s5pseq1-GAT(ASP)-codon_scaled. Reason: Message: tab crashed
  (Session info: chrome=139.0.7258.66)
Stacktrace:
#0 0x5556ddd0e05a <unknown>
#1 0x5556dd7ad8c3 <unknown>
#2 0x5556dd795a35 <unknown>
#3 0x5556dd7938ee <unknown>
#4 0x5556dd79423f <unknown>
#5 0x5556dd7a2c03 <unknown>
#6 0x5556dd7bbfce <unknown>
#7 0x5556dd7c27db <unknown>
#8 0x5556dd794980 <unknown>
#9 0x5556dd7bb7d5 <unknown>
#10 0x5556dd84b029 <unknown>
#11 0x5556dd8251b3 <unknown>
#12 0x5556dd7f159b <unknown>
#13 0x5556dd7f2971 <unknown>
#14 0x5556ddcd322b <unknown>
#15 0x5556ddcd6f79 <unknown>
#16 0x5556ddcba309 <unknown>
#17 0x5556ddcd7b28 <unknown>
#18 0x5556ddc9ebef <unknown>
#19 0x5556ddcfb0e8 <unknown>
#20 0x5556ddcfb2c6 <unknown>
#21 0x5556ddd0d036 <unknown>
#22 0x7f76d15a56ea start_thread

Problem exporting figure bsub_s5pseq1-GAT(ASP)-codon_scaled. Reason: Message: tab crashed
  (Session info: chrome=139.0.7258.66)
Stacktrace:
#0 0x5556ddd0e05a <unknown>
#1 0x5556dd7ad8c3 <unknown>
#2 0x5556dd795a35 <unknown>
#3 0x5556dd7938ee <unknown>
#4 0x5556dd79423f <unknown>
#5 0x5556dd7a2c03 <unknown>
#6 0x5556dd7bbfce <unknown>
#7 0x5556dd7c27db <unknown>
#8 0x5556dd794980 <unknown>
#9 0x5556dd7bb7d5 <unknown>
#10 0x5556dd84b029 <unknown>
#11 0x5556dd8251b3 <unknown>
#12 0x5556dd7f159b <unknown>
#13 0x5556dd7f2971 <unknown>
#14 0x5556ddcd322b <unknown>
#15 0x5556ddcd6f79 <unknown>
#16 0x5556ddcba309 <unknown>
#17 0x5556ddcd7b28 <unknown>
#18 0x5556ddc9ebef <unknown>
#19 0x5556ddcfb0e8 <unknown>
#20 0x5556ddcfb2c6 <unknown>
#21 0x5556ddd0d036 <unknown>
#22 0x7f76d15a56ea start_thread

Problem exporting figure bsub_s5pseq2-GAT(ASP)-codon_scaled. Reason: Message: tab crashed
  (Session info: chrome=139.0.7258.66)
Stacktrace:
#0 0x5556ddd0e05a <unknown>
#1 0x5556dd7ad8c3 <unknown>
#2 0x5556dd795a35 <unknown>
#3 0x5556dd7938ee <unknown>
#4 0x5556dd79423f <unknown>
#5 0x5556dd7a2c03 <unknown>
#6 0x5556dd7bbfce <unknown>
#7 0x5556dd7c27db <unknown>
#8 0x5556dd794980 <unknown>
#9 0x5556dd7bb7d5 <unknown>
#10 0x5556dd84b029 <unknown>
#11 0x5556dd8251b3 <unknown>
#12 0x5556dd7f159b <unknown>
#13 0x5556dd7f2971 <unknown>
#14 0x5556ddcd322b <unknown>
#15 0x5556ddcd6f79 <unknown>
#16 0x5556ddcba309 <unknown>
#17 0x5556ddcd7b28 <unknown>
#18 0x5556ddc9ebef <unknown>
#19 0x5556ddcfb0e8 <unknown>
#20 0x5556ddcfb2c6 <unknown>
#21 0x5556ddd0d036 <unknown>
#22 0x7f76d15a56ea start_thread

Problem exporting figure bsub_s5pseq2-GAT(ASP)-codon_scaled. Reason: Message: tab crashed
  (Session info: chrome=139.0.7258.66)
Stacktrace:
#0 0x5556ddd0e05a <unknown>
#1 0x5556dd7ad8c3 <unknown>
#2 0x5556dd795a35 <unknown>
#3 0x5556dd7938ee <unknown>
#4 0x5556dd79423f <unknown>
#5 0x5556dd7a2c03 <unknown>
#6 0x5556dd7bbfce <unknown>
#7 0x5556dd7c27db <unknown>
#8 0x5556dd794980 <unknown>
#9 0x5556dd7bb7d5 <unknown>
#10 0x5556dd84b029 <unknown>
#11 0x5556dd8251b3 <unknown>
#12 0x5556dd7f159b <unknown>
#13 0x5556dd7f2971 <unknown>
#14 0x5556ddcd322b <unknown>
#15 0x5556ddcd6f79 <unknown>
#16 0x5556ddcba309 <unknown>
#17 0x5556ddcd7b28 <unknown>
#18 0x5556ddc9ebef <unknown>
#19 0x5556ddcfb0e8 <unknown>
#20 0x5556ddcfb2c6 <unknown>
#21 0x5556ddd0d036 <unknown>
#22 0x7f76d15a56ea start_thread

Problem exporting figure GAT(ASP)-codon_scaled_overlay. Reason: Message: tab crashed
  (Session info: chrome=139.0.7258.66)
Stacktrace:
#0 0x5556ddd0e05a <unknown>
#1 0x5556dd7ad8c3 <unknown>
#2 0x5556dd795a35 <unknown>
#3 0x5556dd7938ee <unknown>
#4 0x5556dd79423f <unknown>
#5 0x5556dd7a2c03 <unknown>
#6 0x5556dd7bbfce <unknown>
#7 0x5556dd7c27db <unknown>
#8 0x5556dd794980 <unknown>
#9 0x5556dd7bb7d5 <unknown>
#10 0x5556dd84b029 <unknown>
#11 0x5556dd8251b3 <unknown>
#12 0x5556dd7f159b <unknown>
#13 0x5556dd7f2971 <unknown>
#14 0x5556ddcd322b <unknown>
#15 0x5556ddcd6f79 <unknown>
#16 0x5556ddcba309 <unknown>
#17 0x5556ddcd7b28 <unknown>
#18 0x5556ddc9ebef <unknown>
#19 0x5556ddcfb0e8 <unknown>
#20 0x5556ddcfb2c6 <unknown>
#21 0x5556ddd0d036 <unknown>
#22 0x7f76d15a56ea start_thread

Problem exporting figure GAT(ASP)-codon_scaled_overlay. Reason: Message: tab crashed
  (Session info: chrome=139.0.7258.66)
Stacktrace:
#0 0x5556ddd0e05a <unknown>
#1 0x5556dd7ad8c3 <unknown>
#2 0x5556dd795a35 <unknown>
#3 0x5556dd7938ee <unknown>
#4 0x5556dd79423f <unknown>
#5 0x5556dd7a2c03 <unknown>
#6 0x5556dd7bbfce <unknown>
#7 0x5556dd7c27db <unknown>
#8 0x5556dd794980 <unknown>
#9 0x5556dd7bb7d5 <unknown>
#10 0x5556dd84b029 <unknown>
#11 0x5556dd8251b3 <unknown>
#12 0x5556dd7f159b <unknown>
#13 0x5556dd7f2971 <unknown>
#14 0x5556ddcd322b <unknown>
#15 0x5556ddcd6f79 <unknown>
#16 0x5556ddcba309 <unknown>
#17 0x5556ddcd7b28 <unknown>
#18 0x5556ddc9ebef <unknown>
#19 0x5556ddcfb0e8 <unknown>
#20 0x5556ddcfb2c6 <unknown>
#21 0x5556ddd0d036 <unknown>
#22 0x7f76d15a56ea start_thread

Problem exporting figure bsub_ht5pseq-GAC(ASP)-codon_scaled. Reason: Message: tab crashed
  (Session info: chrome=139.0.7258.66)
Stacktrace:
#0 0x5556ddd0e05a <unknown>
#1 0x5556dd7ad8c3 <unknown>
#2 0x5556dd795a35 <unknown>
#3 0x5556dd7938ee <unknown>
#4 0x5556dd79423f <unknown>
#5 0x5556dd7a2c03 <unknown>
#6 0x5556dd7bbfce <unknown>
#7 0x5556dd7c27db <unknown>
#8 0x5556dd794980 <unknown>
#9 0x5556dd7bb7d5 <unknown>
#10 0x5556dd84b029 <unknown>
#11 0x5556dd8251b3 <unknown>
#12 0x5556dd7f159b <unknown>
#13 0x5556dd7f2971 <unknown>
#14 0x5556ddcd322b <unknown>
#15 0x5556ddcd6f79 <unknown>
#16 0x5556ddcba309 <unknown>
#17 0x5556ddcd7b28 <unknown>
#18 0x5556ddc9ebef <unknown>
#19 0x5556ddcfb0e8 <unknown>
#20 0x5556ddcfb2c6 <unknown>
#21 0x5556ddd0d036 <unknown>
#22 0x7f76d15a56ea start_thread

Problem exporting figure bsub_ht5pseq-GAC(ASP)-codon_scaled. Reason: Message: tab crashed
  (Session info: chrome=139.0.7258.66)
Stacktrace:
#0 0x5556ddd0e05a <unknown>
#1 0x5556dd7ad8c3 <unknown>
#2 0x5556dd795a35 <unknown>
#3 0x5556dd7938ee <unknown>
#4 0x5556dd79423f <unknown>
#5 0x5556dd7a2c03 <unknown>
#6 0x5556dd7bbfce <unknown>
#7 0x5556dd7c27db <unknown>
#8 0x5556dd794980 <unknown>
#9 0x5556dd7bb7d5 <unknown>
#10 0x5556dd84b029 <unknown>
#11 0x5556dd8251b3 <unknown>
#12 0x5556dd7f159b <unknown>
#13 0x5556dd7f2971 <unknown>
#14 0x5556ddcd322b <unknown>
#15 0x5556ddcd6f79 <unknown>
#16 0x5556ddcba309 <unknown>
#17 0x5556ddcd7b28 <unknown>
#18 0x5556ddc9ebef <unknown>
#19 0x5556ddcfb0e8 <unknown>
#20 0x5556ddcfb2c6 <unknown>
#21 0x5556ddd0d036 <unknown>
#22 0x7f76d15a56ea start_thread

Problem exporting figure bsub_s5pseq1-GAC(ASP)-codon_scaled. Reason: Message: tab crashed
  (Session info: chrome=139.0.7258.66)
Stacktrace:
#0 0x5556ddd0e05a <unknown>
#1 0x5556dd7ad8c3 <unknown>
#2 0x5556dd795a35 <unknown>
#3 0x5556dd7938ee <unknown>
#4 0x5556dd79423f <unknown>
#5 0x5556dd7a2c03 <unknown>
#6 0x5556dd7bbfce <unknown>
#7 0x5556dd7c27db <unknown>
#8 0x5556dd794980 <unknown>
#9 0x5556dd7bb7d5 <unknown>
#10 0x5556dd84b029 <unknown>
#11 0x5556dd8251b3 <unknown>
#12 0x5556dd7f159b <unknown>
#13 0x5556dd7f2971 <unknown>
#14 0x5556ddcd322b <unknown>
#15 0x5556ddcd6f79 <unknown>
#16 0x5556ddcba309 <unknown>
#17 0x5556ddcd7b28 <unknown>
#18 0x5556ddc9ebef <unknown>
#19 0x5556ddcfb0e8 <unknown>
#20 0x5556ddcfb2c6 <unknown>
#21 0x5556ddd0d036 <unknown>
#22 0x7f76d15a56ea start_thread

Problem exporting figure bsub_s5pseq1-GAC(ASP)-codon_scaled. Reason: Message: tab crashed
  (Session info: chrome=139.0.7258.66)
Stacktrace:
#0 0x5556ddd0e05a <unknown>
#1 0x5556dd7ad8c3 <unknown>
#2 0x5556dd795a35 <unknown>
#3 0x5556dd7938ee <unknown>
#4 0x5556dd79423f <unknown>
#5 0x5556dd7a2c03 <unknown>
#6 0x5556dd7bbfce <unknown>
#7 0x5556dd7c27db <unknown>
#8 0x5556dd794980 <unknown>
#9 0x5556dd7bb7d5 <unknown>
#10 0x5556dd84b029 <unknown>
#11 0x5556dd8251b3 <unknown>
#12 0x5556dd7f159b <unknown>
#13 0x5556dd7f2971 <unknown>
#14 0x5556ddcd322b <unknown>
#15 0x5556ddcd6f79 <unknown>
#16 0x5556ddcba309 <unknown>
#17 0x5556ddcd7b28 <unknown>
#18 0x5556ddc9ebef <unknown>
#19 0x5556ddcfb0e8 <unknown>
#20 0x5556ddcfb2c6 <unknown>
#21 0x5556ddd0d036 <unknown>
#22 0x7f76d15a56ea start_thread

Problem exporting figure bsub_s5pseq2-GAC(ASP)-codon_scaled. Reason: Message: tab crashed
  (Session info: chrome=139.0.7258.66)
Stacktrace:
#0 0x5556ddd0e05a <unknown>
#1 0x5556dd7ad8c3 <unknown>
#2 0x5556dd795a35 <unknown>
#3 0x5556dd7938ee <unknown>
#4 0x5556dd79423f <unknown>
#5 0x5556dd7a2c03 <unknown>
#6 0x5556dd7bbfce <unknown>
#7 0x5556dd7c27db <unknown>
#8 0x5556dd794980 <unknown>
#9 0x5556dd7bb7d5 <unknown>
#10 0x5556dd84b029 <unknown>
#11 0x5556dd8251b3 <unknown>
#12 0x5556dd7f159b <unknown>
#13 0x5556dd7f2971 <unknown>
#14 0x5556ddcd322b <unknown>
#15 0x5556ddcd6f79 <unknown>
#16 0x5556ddcba309 <unknown>
#17 0x5556ddcd7b28 <unknown>
#18 0x5556ddc9ebef <unknown>
#19 0x5556ddcfb0e8 <unknown>
#20 0x5556ddcfb2c6 <unknown>
#21 0x5556ddd0d036 <unknown>
#22 0x7f76d15a56ea start_thread

Problem exporting figure bsub_s5pseq2-GAC(ASP)-codon_scaled. Reason: Message: tab crashed
  (Session info: chrome=139.0.7258.66)
Stacktrace:
#0 0x5556ddd0e05a <unknown>
#1 0x5556dd7ad8c3 <unknown>
#2 0x5556dd795a35 <unknown>
#3 0x5556dd7938ee <unknown>
#4 0x5556dd79423f <unknown>
#5 0x5556dd7a2c03 <unknown>
#6 0x5556dd7bbfce <unknown>
#7 0x5556dd7c27db <unknown>
#8 0x5556dd794980 <unknown>
#9 0x5556dd7bb7d5 <unknown>
#10 0x5556dd84b029 <unknown>
#11 0x5556dd8251b3 <unknown>
#12 0x5556dd7f159b <unknown>
#13 0x5556dd7f2971 <unknown>
#14 0x5556ddcd322b <unknown>
#15 0x5556ddcd6f79 <unknown>
#16 0x5556ddcba309 <unknown>
#17 0x5556ddcd7b28 <unknown>
#18 0x5556ddc9ebef <unknown>
#19 0x5556ddcfb0e8 <unknown>
#20 0x5556ddcfb2c6 <unknown>
#21 0x5556ddd0d036 <unknown>
#22 0x7f76d15a56ea start_thread

Problem exporting figure GAC(ASP)-codon_scaled_overlay. Reason: Message: tab crashed
  (Session info: chrome=139.0.7258.66)
Stacktrace:
#0 0x5556ddd0e05a <unknown>
#1 0x5556dd7ad8c3 <unknown>
#2 0x5556dd795a35 <unknown>
#3 0x5556dd7938ee <unknown>
#4 0x5556dd79423f <unknown>
#5 0x5556dd7a2c03 <unknown>
#6 0x5556dd7bbfce <unknown>
#7 0x5556dd7c27db <unknown>
#8 0x5556dd794980 <unknown>
#9 0x5556dd7bb7d5 <unknown>
#10 0x5556dd84b029 <unknown>
#11 0x5556dd8251b3 <unknown>
#12 0x5556dd7f159b <unknown>
#13 0x5556dd7f2971 <unknown>
#14 0x5556ddcd322b <unknown>
#15 0x5556ddcd6f79 <unknown>
#16 0x5556ddcba309 <unknown>
#17 0x5556ddcd7b28 <unknown>
#18 0x5556ddc9ebef <unknown>
#19 0x5556ddcfb0e8 <unknown>
#20 0x5556ddcfb2c6 <unknown>
#21 0x5556ddd0d036 <unknown>
#22 0x7f76d15a56ea start_thread

Problem exporting figure GAC(ASP)-codon_scaled_overlay. Reason: Message: tab crashed
  (Session info: chrome=139.0.7258.66)
Stacktrace:
#0 0x5556ddd0e05a <unknown>
#1 0x5556dd7ad8c3 <unknown>
#2 0x5556dd795a35 <unknown>
#3 0x5556dd7938ee <unknown>
#4 0x5556dd79423f <unknown>
#5 0x5556dd7a2c03 <unknown>
#6 0x5556dd7bbfce <unknown>
#7 0x5556dd7c27db <unknown>
#8 0x5556dd794980 <unknown>
#9 0x5556dd7bb7d5 <unknown>
#10 0x5556dd84b029 <unknown>
#11 0x5556dd8251b3 <unknown>
#12 0x5556dd7f159b <unknown>
#13 0x5556dd7f2971 <unknown>
#14 0x5556ddcd322b <unknown>
#15 0x5556ddcd6f79 <unknown>
#16 0x5556ddcba309 <unknown>
#17 0x5556ddcd7b28 <unknown>
#18 0x5556ddc9ebef <unknown>
#19 0x5556ddcfb0e8 <unknown>
#20 0x5556ddcfb2c6 <unknown>
#21 0x5556ddd0d036 <unknown>
#22 0x7f76d15a56ea start_thread

Problem exporting figure bsub_ht5pseq-TGT(CYS)-codon_scaled. Reason: Message: tab crashed
  (Session info: chrome=139.0.7258.66)
Stacktrace:
#0 0x5556ddd0e05a <unknown>
#1 0x5556dd7ad8c3 <unknown>
#2 0x5556dd795a35 <unknown>
#3 0x5556dd7938ee <unknown>
#4 0x5556dd79423f <unknown>
#5 0x5556dd7a2c03 <unknown>
#6 0x5556dd7bbfce <unknown>
#7 0x5556dd7c27db <unknown>
#8 0x5556dd794980 <unknown>
#9 0x5556dd7bb7d5 <unknown>
#10 0x5556dd84b029 <unknown>
#11 0x5556dd8251b3 <unknown>
#12 0x5556dd7f159b <unknown>
#13 0x5556dd7f2971 <unknown>
#14 0x5556ddcd322b <unknown>
#15 0x5556ddcd6f79 <unknown>
#16 0x5556ddcba309 <unknown>
#17 0x5556ddcd7b28 <unknown>
#18 0x5556ddc9ebef <unknown>
#19 0x5556ddcfb0e8 <unknown>
#20 0x5556ddcfb2c6 <unknown>
#21 0x5556ddd0d036 <unknown>
#22 0x7f76d15a56ea start_thread

Problem exporting figure bsub_ht5pseq-TGT(CYS)-codon_scaled. Reason: Message: tab crashed
  (Session info: chrome=139.0.7258.66)
Stacktrace:
#0 0x5556ddd0e05a <unknown>
#1 0x5556dd7ad8c3 <unknown>
#2 0x5556dd795a35 <unknown>
#3 0x5556dd7938ee <unknown>
#4 0x5556dd79423f <unknown>
#5 0x5556dd7a2c03 <unknown>
#6 0x5556dd7bbfce <unknown>
#7 0x5556dd7c27db <unknown>
#8 0x5556dd794980 <unknown>
#9 0x5556dd7bb7d5 <unknown>
#10 0x5556dd84b029 <unknown>
#11 0x5556dd8251b3 <unknown>
#12 0x5556dd7f159b <unknown>
#13 0x5556dd7f2971 <unknown>
#14 0x5556ddcd322b <unknown>
#15 0x5556ddcd6f79 <unknown>
#16 0x5556ddcba309 <unknown>
#17 0x5556ddcd7b28 <unknown>
#18 0x5556ddc9ebef <unknown>
#19 0x5556ddcfb0e8 <unknown>
#20 0x5556ddcfb2c6 <unknown>
#21 0x5556ddd0d036 <unknown>
#22 0x7f76d15a56ea start_thread

Problem exporting figure bsub_s5pseq1-TGT(CYS)-codon_scaled. Reason: Message: tab crashed
  (Session info: chrome=139.0.7258.66)
Stacktrace:
#0 0x5556ddd0e05a <unknown>
#1 0x5556dd7ad8c3 <unknown>
#2 0x5556dd795a35 <unknown>
#3 0x5556dd7938ee <unknown>
#4 0x5556dd79423f <unknown>
#5 0x5556dd7a2c03 <unknown>
#6 0x5556dd7bbfce <unknown>
#7 0x5556dd7c27db <unknown>
#8 0x5556dd794980 <unknown>
#9 0x5556dd7bb7d5 <unknown>
#10 0x5556dd84b029 <unknown>
#11 0x5556dd8251b3 <unknown>
#12 0x5556dd7f159b <unknown>
#13 0x5556dd7f2971 <unknown>
#14 0x5556ddcd322b <unknown>
#15 0x5556ddcd6f79 <unknown>
#16 0x5556ddcba309 <unknown>
#17 0x5556ddcd7b28 <unknown>
#18 0x5556ddc9ebef <unknown>
#19 0x5556ddcfb0e8 <unknown>
#20 0x5556ddcfb2c6 <unknown>
#21 0x5556ddd0d036 <unknown>
#22 0x7f76d15a56ea start_thread

Problem exporting figure bsub_s5pseq1-TGT(CYS)-codon_scaled. Reason: Message: tab crashed
  (Session info: chrome=139.0.7258.66)
Stacktrace:
#0 0x5556ddd0e05a <unknown>
#1 0x5556dd7ad8c3 <unknown>
#2 0x5556dd795a35 <unknown>
#3 0x5556dd7938ee <unknown>
#4 0x5556dd79423f <unknown>
#5 0x5556dd7a2c03 <unknown>
#6 0x5556dd7bbfce <unknown>
#7 0x5556dd7c27db <unknown>
#8 0x5556dd794980 <unknown>
#9 0x5556dd7bb7d5 <unknown>
#10 0x5556dd84b029 <unknown>
#11 0x5556dd8251b3 <unknown>
#12 0x5556dd7f159b <unknown>
#13 0x5556dd7f2971 <unknown>
#14 0x5556ddcd322b <unknown>
#15 0x5556ddcd6f79 <unknown>
#16 0x5556ddcba309 <unknown>
#17 0x5556ddcd7b28 <unknown>
#18 0x5556ddc9ebef <unknown>
#19 0x5556ddcfb0e8 <unknown>
#20 0x5556ddcfb2c6 <unknown>
#21 0x5556ddd0d036 <unknown>
#22 0x7f76d15a56ea start_thread

Problem exporting figure bsub_s5pseq2-TGT(CYS)-codon_scaled. Reason: Message: tab crashed
  (Session info: chrome=139.0.7258.66)
Stacktrace:
#0 0x5556ddd0e05a <unknown>
#1 0x5556dd7ad8c3 <unknown>
#2 0x5556dd795a35 <unknown>
#3 0x5556dd7938ee <unknown>
#4 0x5556dd79423f <unknown>
#5 0x5556dd7a2c03 <unknown>
#6 0x5556dd7bbfce <unknown>
#7 0x5556dd7c27db <unknown>
#8 0x5556dd794980 <unknown>
#9 0x5556dd7bb7d5 <unknown>
#10 0x5556dd84b029 <unknown>
#11 0x5556dd8251b3 <unknown>
#12 0x5556dd7f159b <unknown>
#13 0x5556dd7f2971 <unknown>
#14 0x5556ddcd322b <unknown>
#15 0x5556ddcd6f79 <unknown>
#16 0x5556ddcba309 <unknown>
#17 0x5556ddcd7b28 <unknown>
#18 0x5556ddc9ebef <unknown>
#19 0x5556ddcfb0e8 <unknown>
#20 0x5556ddcfb2c6 <unknown>
#21 0x5556ddd0d036 <unknown>
#22 0x7f76d15a56ea start_thread

Problem exporting figure bsub_s5pseq2-TGT(CYS)-codon_scaled. Reason: Message: tab crashed
  (Session info: chrome=139.0.7258.66)
Stacktrace:
#0 0x5556ddd0e05a <unknown>
#1 0x5556dd7ad8c3 <unknown>
#2 0x5556dd795a35 <unknown>
#3 0x5556dd7938ee <unknown>
#4 0x5556dd79423f <unknown>
#5 0x5556dd7a2c03 <unknown>
#6 0x5556dd7bbfce <unknown>
#7 0x5556dd7c27db <unknown>
#8 0x5556dd794980 <unknown>
#9 0x5556dd7bb7d5 <unknown>
#10 0x5556dd84b029 <unknown>
#11 0x5556dd8251b3 <unknown>
#12 0x5556dd7f159b <unknown>
#13 0x5556dd7f2971 <unknown>
#14 0x5556ddcd322b <unknown>
#15 0x5556ddcd6f79 <unknown>
#16 0x5556ddcba309 <unknown>
#17 0x5556ddcd7b28 <unknown>
#18 0x5556ddc9ebef <unknown>
#19 0x5556ddcfb0e8 <unknown>
#20 0x5556ddcfb2c6 <unknown>
#21 0x5556ddd0d036 <unknown>
#22 0x7f76d15a56ea start_thread

Problem exporting figure TGT(CYS)-codon_scaled_overlay. Reason: Message: tab crashed
  (Session info: chrome=139.0.7258.66)
Stacktrace:
#0 0x5556ddd0e05a <unknown>
#1 0x5556dd7ad8c3 <unknown>
#2 0x5556dd795a35 <unknown>
#3 0x5556dd7938ee <unknown>
#4 0x5556dd79423f <unknown>
#5 0x5556dd7a2c03 <unknown>
#6 0x5556dd7bbfce <unknown>
#7 0x5556dd7c27db <unknown>
#8 0x5556dd794980 <unknown>
#9 0x5556dd7bb7d5 <unknown>
#10 0x5556dd84b029 <unknown>
#11 0x5556dd8251b3 <unknown>
#12 0x5556dd7f159b <unknown>
#13 0x5556dd7f2971 <unknown>
#14 0x5556ddcd322b <unknown>
#15 0x5556ddcd6f79 <unknown>
#16 0x5556ddcba309 <unknown>
#17 0x5556ddcd7b28 <unknown>
#18 0x5556ddc9ebef <unknown>
#19 0x5556ddcfb0e8 <unknown>
#20 0x5556ddcfb2c6 <unknown>
#21 0x5556ddd0d036 <unknown>
#22 0x7f76d15a56ea start_thread

Problem exporting figure TGT(CYS)-codon_scaled_overlay. Reason: Message: tab crashed
  (Session info: chrome=139.0.7258.66)
Stacktrace:
#0 0x5556ddd0e05a <unknown>
#1 0x5556dd7ad8c3 <unknown>
#2 0x5556dd795a35 <unknown>
#3 0x5556dd7938ee <unknown>
#4 0x5556dd79423f <unknown>
#5 0x5556dd7a2c03 <unknown>
#6 0x5556dd7bbfce <unknown>
#7 0x5556dd7c27db <unknown>
#8 0x5556dd794980 <unknown>
#9 0x5556dd7bb7d5 <unknown>
#10 0x5556dd84b029 <unknown>
#11 0x5556dd8251b3 <unknown>
#12 0x5556dd7f159b <unknown>
#13 0x5556dd7f2971 <unknown>
#14 0x5556ddcd322b <unknown>
#15 0x5556ddcd6f79 <unknown>
#16 0x5556ddcba309 <unknown>
#17 0x5556ddcd7b28 <unknown>
#18 0x5556ddc9ebef <unknown>
#19 0x5556ddcfb0e8 <unknown>
#20 0x5556ddcfb2c6 <unknown>
#21 0x5556ddd0d036 <unknown>
#22 0x7f76d15a56ea start_thread

Problem exporting figure bsub_ht5pseq-TGC(CYS)-codon_scaled. Reason: Message: tab crashed
  (Session info: chrome=139.0.7258.66)
Stacktrace:
#0 0x5556ddd0e05a <unknown>
#1 0x5556dd7ad8c3 <unknown>
#2 0x5556dd795a35 <unknown>
#3 0x5556dd7938ee <unknown>
#4 0x5556dd79423f <unknown>
#5 0x5556dd7a2c03 <unknown>
#6 0x5556dd7bbfce <unknown>
#7 0x5556dd7c27db <unknown>
#8 0x5556dd794980 <unknown>
#9 0x5556dd7bb7d5 <unknown>
#10 0x5556dd84b029 <unknown>
#11 0x5556dd8251b3 <unknown>
#12 0x5556dd7f159b <unknown>
#13 0x5556dd7f2971 <unknown>
#14 0x5556ddcd322b <unknown>
#15 0x5556ddcd6f79 <unknown>
#16 0x5556ddcba309 <unknown>
#17 0x5556ddcd7b28 <unknown>
#18 0x5556ddc9ebef <unknown>
#19 0x5556ddcfb0e8 <unknown>
#20 0x5556ddcfb2c6 <unknown>
#21 0x5556ddd0d036 <unknown>
#22 0x7f76d15a56ea start_thread

Problem exporting figure bsub_ht5pseq-TGC(CYS)-codon_scaled. Reason: Message: tab crashed
  (Session info: chrome=139.0.7258.66)
Stacktrace:
#0 0x5556ddd0e05a <unknown>
#1 0x5556dd7ad8c3 <unknown>
#2 0x5556dd795a35 <unknown>
#3 0x5556dd7938ee <unknown>
#4 0x5556dd79423f <unknown>
#5 0x5556dd7a2c03 <unknown>
#6 0x5556dd7bbfce <unknown>
#7 0x5556dd7c27db <unknown>
#8 0x5556dd794980 <unknown>
#9 0x5556dd7bb7d5 <unknown>
#10 0x5556dd84b029 <unknown>
#11 0x5556dd8251b3 <unknown>
#12 0x5556dd7f159b <unknown>
#13 0x5556dd7f2971 <unknown>
#14 0x5556ddcd322b <unknown>
#15 0x5556ddcd6f79 <unknown>
#16 0x5556ddcba309 <unknown>
#17 0x5556ddcd7b28 <unknown>
#18 0x5556ddc9ebef <unknown>
#19 0x5556ddcfb0e8 <unknown>
#20 0x5556ddcfb2c6 <unknown>
#21 0x5556ddd0d036 <unknown>
#22 0x7f76d15a56ea start_thread

Problem exporting figure bsub_s5pseq1-TGC(CYS)-codon_scaled. Reason: Message: tab crashed
  (Session info: chrome=139.0.7258.66)
Stacktrace:
#0 0x5556ddd0e05a <unknown>
#1 0x5556dd7ad8c3 <unknown>
#2 0x5556dd795a35 <unknown>
#3 0x5556dd7938ee <unknown>
#4 0x5556dd79423f <unknown>
#5 0x5556dd7a2c03 <unknown>
#6 0x5556dd7bbfce <unknown>
#7 0x5556dd7c27db <unknown>
#8 0x5556dd794980 <unknown>
#9 0x5556dd7bb7d5 <unknown>
#10 0x5556dd84b029 <unknown>
#11 0x5556dd8251b3 <unknown>
#12 0x5556dd7f159b <unknown>
#13 0x5556dd7f2971 <unknown>
#14 0x5556ddcd322b <unknown>
#15 0x5556ddcd6f79 <unknown>
#16 0x5556ddcba309 <unknown>
#17 0x5556ddcd7b28 <unknown>
#18 0x5556ddc9ebef <unknown>
#19 0x5556ddcfb0e8 <unknown>
#20 0x5556ddcfb2c6 <unknown>
#21 0x5556ddd0d036 <unknown>
#22 0x7f76d15a56ea start_thread

Problem exporting figure bsub_s5pseq1-TGC(CYS)-codon_scaled. Reason: Message: tab crashed
  (Session info: chrome=139.0.7258.66)
Stacktrace:
#0 0x5556ddd0e05a <unknown>
#1 0x5556dd7ad8c3 <unknown>
#2 0x5556dd795a35 <unknown>
#3 0x5556dd7938ee <unknown>
#4 0x5556dd79423f <unknown>
#5 0x5556dd7a2c03 <unknown>
#6 0x5556dd7bbfce <unknown>
#7 0x5556dd7c27db <unknown>
#8 0x5556dd794980 <unknown>
#9 0x5556dd7bb7d5 <unknown>
#10 0x5556dd84b029 <unknown>
#11 0x5556dd8251b3 <unknown>
#12 0x5556dd7f159b <unknown>
#13 0x5556dd7f2971 <unknown>
#14 0x5556ddcd322b <unknown>
#15 0x5556ddcd6f79 <unknown>
#16 0x5556ddcba309 <unknown>
#17 0x5556ddcd7b28 <unknown>
#18 0x5556ddc9ebef <unknown>
#19 0x5556ddcfb0e8 <unknown>
#20 0x5556ddcfb2c6 <unknown>
#21 0x5556ddd0d036 <unknown>
#22 0x7f76d15a56ea start_thread

Problem exporting figure bsub_s5pseq2-TGC(CYS)-codon_scaled. Reason: Message: tab crashed
  (Session info: chrome=139.0.7258.66)
Stacktrace:
#0 0x5556ddd0e05a <unknown>
#1 0x5556dd7ad8c3 <unknown>
#2 0x5556dd795a35 <unknown>
#3 0x5556dd7938ee <unknown>
#4 0x5556dd79423f <unknown>
#5 0x5556dd7a2c03 <unknown>
#6 0x5556dd7bbfce <unknown>
#7 0x5556dd7c27db <unknown>
#8 0x5556dd794980 <unknown>
#9 0x5556dd7bb7d5 <unknown>
#10 0x5556dd84b029 <unknown>
#11 0x5556dd8251b3 <unknown>
#12 0x5556dd7f159b <unknown>
#13 0x5556dd7f2971 <unknown>
#14 0x5556ddcd322b <unknown>
#15 0x5556ddcd6f79 <unknown>
#16 0x5556ddcba309 <unknown>
#17 0x5556ddcd7b28 <unknown>
#18 0x5556ddc9ebef <unknown>
#19 0x5556ddcfb0e8 <unknown>
#20 0x5556ddcfb2c6 <unknown>
#21 0x5556ddd0d036 <unknown>
#22 0x7f76d15a56ea start_thread

Problem exporting figure bsub_s5pseq2-TGC(CYS)-codon_scaled. Reason: Message: tab crashed
  (Session info: chrome=139.0.7258.66)
Stacktrace:
#0 0x5556ddd0e05a <unknown>
#1 0x5556dd7ad8c3 <unknown>
#2 0x5556dd795a35 <unknown>
#3 0x5556dd7938ee <unknown>
#4 0x5556dd79423f <unknown>
#5 0x5556dd7a2c03 <unknown>
#6 0x5556dd7bbfce <unknown>
#7 0x5556dd7c27db <unknown>
#8 0x5556dd794980 <unknown>
#9 0x5556dd7bb7d5 <unknown>
#10 0x5556dd84b029 <unknown>
#11 0x5556dd8251b3 <unknown>
#12 0x5556dd7f159b <unknown>
#13 0x5556dd7f2971 <unknown>
#14 0x5556ddcd322b <unknown>
#15 0x5556ddcd6f79 <unknown>
#16 0x5556ddcba309 <unknown>
#17 0x5556ddcd7b28 <unknown>
#18 0x5556ddc9ebef <unknown>
#19 0x5556ddcfb0e8 <unknown>
#20 0x5556ddcfb2c6 <unknown>
#21 0x5556ddd0d036 <unknown>
#22 0x7f76d15a56ea start_thread

Problem exporting figure TGC(CYS)-codon_scaled_overlay. Reason: Message: tab crashed
  (Session info: chrome=139.0.7258.66)
Stacktrace:
#0 0x5556ddd0e05a <unknown>
#1 0x5556dd7ad8c3 <unknown>
#2 0x5556dd795a35 <unknown>
#3 0x5556dd7938ee <unknown>
#4 0x5556dd79423f <unknown>
#5 0x5556dd7a2c03 <unknown>
#6 0x5556dd7bbfce <unknown>
#7 0x5556dd7c27db <unknown>
#8 0x5556dd794980 <unknown>
#9 0x5556dd7bb7d5 <unknown>
#10 0x5556dd84b029 <unknown>
#11 0x5556dd8251b3 <unknown>
#12 0x5556dd7f159b <unknown>
#13 0x5556dd7f2971 <unknown>
#14 0x5556ddcd322b <unknown>
#15 0x5556ddcd6f79 <unknown>
#16 0x5556ddcba309 <unknown>
#17 0x5556ddcd7b28 <unknown>
#18 0x5556ddc9ebef <unknown>
#19 0x5556ddcfb0e8 <unknown>
#20 0x5556ddcfb2c6 <unknown>
#21 0x5556ddd0d036 <unknown>
#22 0x7f76d15a56ea start_thread

Problem exporting figure TGC(CYS)-codon_scaled_overlay. Reason: Message: tab crashed
  (Session info: chrome=139.0.7258.66)
Stacktrace:
#0 0x5556ddd0e05a <unknown>
#1 0x5556dd7ad8c3 <unknown>
#2 0x5556dd795a35 <unknown>
#3 0x5556dd7938ee <unknown>
#4 0x5556dd79423f <unknown>
#5 0x5556dd7a2c03 <unknown>
#6 0x5556dd7bbfce <unknown>
#7 0x5556dd7c27db <unknown>
#8 0x5556dd794980 <unknown>
#9 0x5556dd7bb7d5 <unknown>
#10 0x5556dd84b029 <unknown>
#11 0x5556dd8251b3 <unknown>
#12 0x5556dd7f159b <unknown>
#13 0x5556dd7f2971 <unknown>
#14 0x5556ddcd322b <unknown>
#15 0x5556ddcd6f79 <unknown>
#16 0x5556ddcba309 <unknown>
#17 0x5556ddcd7b28 <unknown>
#18 0x5556ddc9ebef <unknown>
#19 0x5556ddcfb0e8 <unknown>
#20 0x5556ddcfb2c6 <unknown>
#21 0x5556ddd0d036 <unknown>
#22 0x7f76d15a56ea start_thread

Problem exporting figure bsub_ht5pseq-CAA(GLN)-codon_scaled. Reason: Message: tab crashed
  (Session info: chrome=139.0.7258.66)
Stacktrace:
#0 0x5556ddd0e05a <unknown>
#1 0x5556dd7ad8c3 <unknown>
#2 0x5556dd795a35 <unknown>
#3 0x5556dd7938ee <unknown>
#4 0x5556dd79423f <unknown>
#5 0x5556dd7a2c03 <unknown>
#6 0x5556dd7bbfce <unknown>
#7 0x5556dd7c27db <unknown>
#8 0x5556dd794980 <unknown>
#9 0x5556dd7bb7d5 <unknown>
#10 0x5556dd84b029 <unknown>
#11 0x5556dd8251b3 <unknown>
#12 0x5556dd7f159b <unknown>
#13 0x5556dd7f2971 <unknown>
#14 0x5556ddcd322b <unknown>
#15 0x5556ddcd6f79 <unknown>
#16 0x5556ddcba309 <unknown>
#17 0x5556ddcd7b28 <unknown>
#18 0x5556ddc9ebef <unknown>
#19 0x5556ddcfb0e8 <unknown>
#20 0x5556ddcfb2c6 <unknown>
#21 0x5556ddd0d036 <unknown>
#22 0x7f76d15a56ea start_thread

Problem exporting figure bsub_ht5pseq-CAA(GLN)-codon_scaled. Reason: Message: tab crashed
  (Session info: chrome=139.0.7258.66)
Stacktrace:
#0 0x5556ddd0e05a <unknown>
#1 0x5556dd7ad8c3 <unknown>
#2 0x5556dd795a35 <unknown>
#3 0x5556dd7938ee <unknown>
#4 0x5556dd79423f <unknown>
#5 0x5556dd7a2c03 <unknown>
#6 0x5556dd7bbfce <unknown>
#7 0x5556dd7c27db <unknown>
#8 0x5556dd794980 <unknown>
#9 0x5556dd7bb7d5 <unknown>
#10 0x5556dd84b029 <unknown>
#11 0x5556dd8251b3 <unknown>
#12 0x5556dd7f159b <unknown>
#13 0x5556dd7f2971 <unknown>
#14 0x5556ddcd322b <unknown>
#15 0x5556ddcd6f79 <unknown>
#16 0x5556ddcba309 <unknown>
#17 0x5556ddcd7b28 <unknown>
#18 0x5556ddc9ebef <unknown>
#19 0x5556ddcfb0e8 <unknown>
#20 0x5556ddcfb2c6 <unknown>
#21 0x5556ddd0d036 <unknown>
#22 0x7f76d15a56ea start_thread

Problem exporting figure bsub_s5pseq1-CAA(GLN)-codon_scaled. Reason: Message: tab crashed
  (Session info: chrome=139.0.7258.66)
Stacktrace:
#0 0x5556ddd0e05a <unknown>
#1 0x5556dd7ad8c3 <unknown>
#2 0x5556dd795a35 <unknown>
#3 0x5556dd7938ee <unknown>
#4 0x5556dd79423f <unknown>
#5 0x5556dd7a2c03 <unknown>
#6 0x5556dd7bbfce <unknown>
#7 0x5556dd7c27db <unknown>
#8 0x5556dd794980 <unknown>
#9 0x5556dd7bb7d5 <unknown>
#10 0x5556dd84b029 <unknown>
#11 0x5556dd8251b3 <unknown>
#12 0x5556dd7f159b <unknown>
#13 0x5556dd7f2971 <unknown>
#14 0x5556ddcd322b <unknown>
#15 0x5556ddcd6f79 <unknown>
#16 0x5556ddcba309 <unknown>
#17 0x5556ddcd7b28 <unknown>
#18 0x5556ddc9ebef <unknown>
#19 0x5556ddcfb0e8 <unknown>
#20 0x5556ddcfb2c6 <unknown>
#21 0x5556ddd0d036 <unknown>
#22 0x7f76d15a56ea start_thread

Problem exporting figure bsub_s5pseq1-CAA(GLN)-codon_scaled. Reason: Message: tab crashed
  (Session info: chrome=139.0.7258.66)
Stacktrace:
#0 0x5556ddd0e05a <unknown>
#1 0x5556dd7ad8c3 <unknown>
#2 0x5556dd795a35 <unknown>
#3 0x5556dd7938ee <unknown>
#4 0x5556dd79423f <unknown>
#5 0x5556dd7a2c03 <unknown>
#6 0x5556dd7bbfce <unknown>
#7 0x5556dd7c27db <unknown>
#8 0x5556dd794980 <unknown>
#9 0x5556dd7bb7d5 <unknown>
#10 0x5556dd84b029 <unknown>
#11 0x5556dd8251b3 <unknown>
#12 0x5556dd7f159b <unknown>
#13 0x5556dd7f2971 <unknown>
#14 0x5556ddcd322b <unknown>
#15 0x5556ddcd6f79 <unknown>
#16 0x5556ddcba309 <unknown>
#17 0x5556ddcd7b28 <unknown>
#18 0x5556ddc9ebef <unknown>
#19 0x5556ddcfb0e8 <unknown>
#20 0x5556ddcfb2c6 <unknown>
#21 0x5556ddd0d036 <unknown>
#22 0x7f76d15a56ea start_thread

Problem exporting figure bsub_s5pseq2-CAA(GLN)-codon_scaled. Reason: Message: tab crashed
  (Session info: chrome=139.0.7258.66)
Stacktrace:
#0 0x5556ddd0e05a <unknown>
#1 0x5556dd7ad8c3 <unknown>
#2 0x5556dd795a35 <unknown>
#3 0x5556dd7938ee <unknown>
#4 0x5556dd79423f <unknown>
#5 0x5556dd7a2c03 <unknown>
#6 0x5556dd7bbfce <unknown>
#7 0x5556dd7c27db <unknown>
#8 0x5556dd794980 <unknown>
#9 0x5556dd7bb7d5 <unknown>
#10 0x5556dd84b029 <unknown>
#11 0x5556dd8251b3 <unknown>
#12 0x5556dd7f159b <unknown>
#13 0x5556dd7f2971 <unknown>
#14 0x5556ddcd322b <unknown>
#15 0x5556ddcd6f79 <unknown>
#16 0x5556ddcba309 <unknown>
#17 0x5556ddcd7b28 <unknown>
#18 0x5556ddc9ebef <unknown>
#19 0x5556ddcfb0e8 <unknown>
#20 0x5556ddcfb2c6 <unknown>
#21 0x5556ddd0d036 <unknown>
#22 0x7f76d15a56ea start_thread

Problem exporting figure bsub_s5pseq2-CAA(GLN)-codon_scaled. Reason: Message: tab crashed
  (Session info: chrome=139.0.7258.66)
Stacktrace:
#0 0x5556ddd0e05a <unknown>
#1 0x5556dd7ad8c3 <unknown>
#2 0x5556dd795a35 <unknown>
#3 0x5556dd7938ee <unknown>
#4 0x5556dd79423f <unknown>
#5 0x5556dd7a2c03 <unknown>
#6 0x5556dd7bbfce <unknown>
#7 0x5556dd7c27db <unknown>
#8 0x5556dd794980 <unknown>
#9 0x5556dd7bb7d5 <unknown>
#10 0x5556dd84b029 <unknown>
#11 0x5556dd8251b3 <unknown>
#12 0x5556dd7f159b <unknown>
#13 0x5556dd7f2971 <unknown>
#14 0x5556ddcd322b <unknown>
#15 0x5556ddcd6f79 <unknown>
#16 0x5556ddcba309 <unknown>
#17 0x5556ddcd7b28 <unknown>
#18 0x5556ddc9ebef <unknown>
#19 0x5556ddcfb0e8 <unknown>
#20 0x5556ddcfb2c6 <unknown>
#21 0x5556ddd0d036 <unknown>
#22 0x7f76d15a56ea start_thread

Problem exporting figure CAA(GLN)-codon_scaled_overlay. Reason: Message: tab crashed
  (Session info: chrome=139.0.7258.66)
Stacktrace:
#0 0x5556ddd0e05a <unknown>
#1 0x5556dd7ad8c3 <unknown>
#2 0x5556dd795a35 <unknown>
#3 0x5556dd7938ee <unknown>
#4 0x5556dd79423f <unknown>
#5 0x5556dd7a2c03 <unknown>
#6 0x5556dd7bbfce <unknown>
#7 0x5556dd7c27db <unknown>
#8 0x5556dd794980 <unknown>
#9 0x5556dd7bb7d5 <unknown>
#10 0x5556dd84b029 <unknown>
#11 0x5556dd8251b3 <unknown>
#12 0x5556dd7f159b <unknown>
#13 0x5556dd7f2971 <unknown>
#14 0x5556ddcd322b <unknown>
#15 0x5556ddcd6f79 <unknown>
#16 0x5556ddcba309 <unknown>
#17 0x5556ddcd7b28 <unknown>
#18 0x5556ddc9ebef <unknown>
#19 0x5556ddcfb0e8 <unknown>
#20 0x5556ddcfb2c6 <unknown>
#21 0x5556ddd0d036 <unknown>
#22 0x7f76d15a56ea start_thread

Problem exporting figure CAA(GLN)-codon_scaled_overlay. Reason: Message: tab crashed
  (Session info: chrome=139.0.7258.66)
Stacktrace:
#0 0x5556ddd0e05a <unknown>
#1 0x5556dd7ad8c3 <unknown>
#2 0x5556dd795a35 <unknown>
#3 0x5556dd7938ee <unknown>
#4 0x5556dd79423f <unknown>
#5 0x5556dd7a2c03 <unknown>
#6 0x5556dd7bbfce <unknown>
#7 0x5556dd7c27db <unknown>
#8 0x5556dd794980 <unknown>
#9 0x5556dd7bb7d5 <unknown>
#10 0x5556dd84b029 <unknown>
#11 0x5556dd8251b3 <unknown>
#12 0x5556dd7f159b <unknown>
#13 0x5556dd7f2971 <unknown>
#14 0x5556ddcd322b <unknown>
#15 0x5556ddcd6f79 <unknown>
#16 0x5556ddcba309 <unknown>
#17 0x5556ddcd7b28 <unknown>
#18 0x5556ddc9ebef <unknown>
#19 0x5556ddcfb0e8 <unknown>
#20 0x5556ddcfb2c6 <unknown>
#21 0x5556ddd0d036 <unknown>
#22 0x7f76d15a56ea start_thread

Problem exporting figure bsub_ht5pseq-CAG(GLN)-codon_scaled. Reason: Message: tab crashed
  (Session info: chrome=139.0.7258.66)
Stacktrace:
#0 0x5556ddd0e05a <unknown>
#1 0x5556dd7ad8c3 <unknown>
#2 0x5556dd795a35 <unknown>
#3 0x5556dd7938ee <unknown>
#4 0x5556dd79423f <unknown>
#5 0x5556dd7a2c03 <unknown>
#6 0x5556dd7bbfce <unknown>
#7 0x5556dd7c27db <unknown>
#8 0x5556dd794980 <unknown>
#9 0x5556dd7bb7d5 <unknown>
#10 0x5556dd84b029 <unknown>
#11 0x5556dd8251b3 <unknown>
#12 0x5556dd7f159b <unknown>
#13 0x5556dd7f2971 <unknown>
#14 0x5556ddcd322b <unknown>
#15 0x5556ddcd6f79 <unknown>
#16 0x5556ddcba309 <unknown>
#17 0x5556ddcd7b28 <unknown>
#18 0x5556ddc9ebef <unknown>
#19 0x5556ddcfb0e8 <unknown>
#20 0x5556ddcfb2c6 <unknown>
#21 0x5556ddd0d036 <unknown>
#22 0x7f76d15a56ea start_thread

Problem exporting figure bsub_ht5pseq-CAG(GLN)-codon_scaled. Reason: Message: tab crashed
  (Session info: chrome=139.0.7258.66)
Stacktrace:
#0 0x5556ddd0e05a <unknown>
#1 0x5556dd7ad8c3 <unknown>
#2 0x5556dd795a35 <unknown>
#3 0x5556dd7938ee <unknown>
#4 0x5556dd79423f <unknown>
#5 0x5556dd7a2c03 <unknown>
#6 0x5556dd7bbfce <unknown>
#7 0x5556dd7c27db <unknown>
#8 0x5556dd794980 <unknown>
#9 0x5556dd7bb7d5 <unknown>
#10 0x5556dd84b029 <unknown>
#11 0x5556dd8251b3 <unknown>
#12 0x5556dd7f159b <unknown>
#13 0x5556dd7f2971 <unknown>
#14 0x5556ddcd322b <unknown>
#15 0x5556ddcd6f79 <unknown>
#16 0x5556ddcba309 <unknown>
#17 0x5556ddcd7b28 <unknown>
#18 0x5556ddc9ebef <unknown>
#19 0x5556ddcfb0e8 <unknown>
#20 0x5556ddcfb2c6 <unknown>
#21 0x5556ddd0d036 <unknown>
#22 0x7f76d15a56ea start_thread

Problem exporting figure bsub_s5pseq1-CAG(GLN)-codon_scaled. Reason: Message: tab crashed
  (Session info: chrome=139.0.7258.66)
Stacktrace:
#0 0x5556ddd0e05a <unknown>
#1 0x5556dd7ad8c3 <unknown>
#2 0x5556dd795a35 <unknown>
#3 0x5556dd7938ee <unknown>
#4 0x5556dd79423f <unknown>
#5 0x5556dd7a2c03 <unknown>
#6 0x5556dd7bbfce <unknown>
#7 0x5556dd7c27db <unknown>
#8 0x5556dd794980 <unknown>
#9 0x5556dd7bb7d5 <unknown>
#10 0x5556dd84b029 <unknown>
#11 0x5556dd8251b3 <unknown>
#12 0x5556dd7f159b <unknown>
#13 0x5556dd7f2971 <unknown>
#14 0x5556ddcd322b <unknown>
#15 0x5556ddcd6f79 <unknown>
#16 0x5556ddcba309 <unknown>
#17 0x5556ddcd7b28 <unknown>
#18 0x5556ddc9ebef <unknown>
#19 0x5556ddcfb0e8 <unknown>
#20 0x5556ddcfb2c6 <unknown>
#21 0x5556ddd0d036 <unknown>
#22 0x7f76d15a56ea start_thread

Problem exporting figure bsub_s5pseq1-CAG(GLN)-codon_scaled. Reason: Message: tab crashed
  (Session info: chrome=139.0.7258.66)
Stacktrace:
#0 0x5556ddd0e05a <unknown>
#1 0x5556dd7ad8c3 <unknown>
#2 0x5556dd795a35 <unknown>
#3 0x5556dd7938ee <unknown>
#4 0x5556dd79423f <unknown>
#5 0x5556dd7a2c03 <unknown>
#6 0x5556dd7bbfce <unknown>
#7 0x5556dd7c27db <unknown>
#8 0x5556dd794980 <unknown>
#9 0x5556dd7bb7d5 <unknown>
#10 0x5556dd84b029 <unknown>
#11 0x5556dd8251b3 <unknown>
#12 0x5556dd7f159b <unknown>
#13 0x5556dd7f2971 <unknown>
#14 0x5556ddcd322b <unknown>
#15 0x5556ddcd6f79 <unknown>
#16 0x5556ddcba309 <unknown>
#17 0x5556ddcd7b28 <unknown>
#18 0x5556ddc9ebef <unknown>
#19 0x5556ddcfb0e8 <unknown>
#20 0x5556ddcfb2c6 <unknown>
#21 0x5556ddd0d036 <unknown>
#22 0x7f76d15a56ea start_thread

Problem exporting figure bsub_s5pseq2-CAG(GLN)-codon_scaled. Reason: Message: tab crashed
  (Session info: chrome=139.0.7258.66)
Stacktrace:
#0 0x5556ddd0e05a <unknown>
#1 0x5556dd7ad8c3 <unknown>
#2 0x5556dd795a35 <unknown>
#3 0x5556dd7938ee <unknown>
#4 0x5556dd79423f <unknown>
#5 0x5556dd7a2c03 <unknown>
#6 0x5556dd7bbfce <unknown>
#7 0x5556dd7c27db <unknown>
#8 0x5556dd794980 <unknown>
#9 0x5556dd7bb7d5 <unknown>
#10 0x5556dd84b029 <unknown>
#11 0x5556dd8251b3 <unknown>
#12 0x5556dd7f159b <unknown>
#13 0x5556dd7f2971 <unknown>
#14 0x5556ddcd322b <unknown>
#15 0x5556ddcd6f79 <unknown>
#16 0x5556ddcba309 <unknown>
#17 0x5556ddcd7b28 <unknown>
#18 0x5556ddc9ebef <unknown>
#19 0x5556ddcfb0e8 <unknown>
#20 0x5556ddcfb2c6 <unknown>
#21 0x5556ddd0d036 <unknown>
#22 0x7f76d15a56ea start_thread

Problem exporting figure bsub_s5pseq2-CAG(GLN)-codon_scaled. Reason: Message: tab crashed
  (Session info: chrome=139.0.7258.66)
Stacktrace:
#0 0x5556ddd0e05a <unknown>
#1 0x5556dd7ad8c3 <unknown>
#2 0x5556dd795a35 <unknown>
#3 0x5556dd7938ee <unknown>
#4 0x5556dd79423f <unknown>
#5 0x5556dd7a2c03 <unknown>
#6 0x5556dd7bbfce <unknown>
#7 0x5556dd7c27db <unknown>
#8 0x5556dd794980 <unknown>
#9 0x5556dd7bb7d5 <unknown>
#10 0x5556dd84b029 <unknown>
#11 0x5556dd8251b3 <unknown>
#12 0x5556dd7f159b <unknown>
#13 0x5556dd7f2971 <unknown>
#14 0x5556ddcd322b <unknown>
#15 0x5556ddcd6f79 <unknown>
#16 0x5556ddcba309 <unknown>
#17 0x5556ddcd7b28 <unknown>
#18 0x5556ddc9ebef <unknown>
#19 0x5556ddcfb0e8 <unknown>
#20 0x5556ddcfb2c6 <unknown>
#21 0x5556ddd0d036 <unknown>
#22 0x7f76d15a56ea start_thread

Problem exporting figure CAG(GLN)-codon_scaled_overlay. Reason: Message: tab crashed
  (Session info: chrome=139.0.7258.66)
Stacktrace:
#0 0x5556ddd0e05a <unknown>
#1 0x5556dd7ad8c3 <unknown>
#2 0x5556dd795a35 <unknown>
#3 0x5556dd7938ee <unknown>
#4 0x5556dd79423f <unknown>
#5 0x5556dd7a2c03 <unknown>
#6 0x5556dd7bbfce <unknown>
#7 0x5556dd7c27db <unknown>
#8 0x5556dd794980 <unknown>
#9 0x5556dd7bb7d5 <unknown>
#10 0x5556dd84b029 <unknown>
#11 0x5556dd8251b3 <unknown>
#12 0x5556dd7f159b <unknown>
#13 0x5556dd7f2971 <unknown>
#14 0x5556ddcd322b <unknown>
#15 0x5556ddcd6f79 <unknown>
#16 0x5556ddcba309 <unknown>
#17 0x5556ddcd7b28 <unknown>
#18 0x5556ddc9ebef <unknown>
#19 0x5556ddcfb0e8 <unknown>
#20 0x5556ddcfb2c6 <unknown>
#21 0x5556ddd0d036 <unknown>
#22 0x7f76d15a56ea start_thread

Problem exporting figure CAG(GLN)-codon_scaled_overlay. Reason: Message: tab crashed
  (Session info: chrome=139.0.7258.66)
Stacktrace:
#0 0x5556ddd0e05a <unknown>
#1 0x5556dd7ad8c3 <unknown>
#2 0x5556dd795a35 <unknown>
#3 0x5556dd7938ee <unknown>
#4 0x5556dd79423f <unknown>
#5 0x5556dd7a2c03 <unknown>
#6 0x5556dd7bbfce <unknown>
#7 0x5556dd7c27db <unknown>
#8 0x5556dd794980 <unknown>
#9 0x5556dd7bb7d5 <unknown>
#10 0x5556dd84b029 <unknown>
#11 0x5556dd8251b3 <unknown>
#12 0x5556dd7f159b <unknown>
#13 0x5556dd7f2971 <unknown>
#14 0x5556ddcd322b <unknown>
#15 0x5556ddcd6f79 <unknown>
#16 0x5556ddcba309 <unknown>
#17 0x5556ddcd7b28 <unknown>
#18 0x5556ddc9ebef <unknown>
#19 0x5556ddcfb0e8 <unknown>
#20 0x5556ddcfb2c6 <unknown>
#21 0x5556ddd0d036 <unknown>
#22 0x7f76d15a56ea start_thread

Problem exporting figure bsub_ht5pseq-GAA(GLU)-codon_scaled. Reason: Message: tab crashed
  (Session info: chrome=139.0.7258.66)
Stacktrace:
#0 0x5556ddd0e05a <unknown>
#1 0x5556dd7ad8c3 <unknown>
#2 0x5556dd795a35 <unknown>
#3 0x5556dd7938ee <unknown>
#4 0x5556dd79423f <unknown>
#5 0x5556dd7a2c03 <unknown>
#6 0x5556dd7bbfce <unknown>
#7 0x5556dd7c27db <unknown>
#8 0x5556dd794980 <unknown>
#9 0x5556dd7bb7d5 <unknown>
#10 0x5556dd84b029 <unknown>
#11 0x5556dd8251b3 <unknown>
#12 0x5556dd7f159b <unknown>
#13 0x5556dd7f2971 <unknown>
#14 0x5556ddcd322b <unknown>
#15 0x5556ddcd6f79 <unknown>
#16 0x5556ddcba309 <unknown>
#17 0x5556ddcd7b28 <unknown>
#18 0x5556ddc9ebef <unknown>
#19 0x5556ddcfb0e8 <unknown>
#20 0x5556ddcfb2c6 <unknown>
#21 0x5556ddd0d036 <unknown>
#22 0x7f76d15a56ea start_thread

Problem exporting figure bsub_ht5pseq-GAA(GLU)-codon_scaled. Reason: Message: tab crashed
  (Session info: chrome=139.0.7258.66)
Stacktrace:
#0 0x5556ddd0e05a <unknown>
#1 0x5556dd7ad8c3 <unknown>
#2 0x5556dd795a35 <unknown>
#3 0x5556dd7938ee <unknown>
#4 0x5556dd79423f <unknown>
#5 0x5556dd7a2c03 <unknown>
#6 0x5556dd7bbfce <unknown>
#7 0x5556dd7c27db <unknown>
#8 0x5556dd794980 <unknown>
#9 0x5556dd7bb7d5 <unknown>
#10 0x5556dd84b029 <unknown>
#11 0x5556dd8251b3 <unknown>
#12 0x5556dd7f159b <unknown>
#13 0x5556dd7f2971 <unknown>
#14 0x5556ddcd322b <unknown>
#15 0x5556ddcd6f79 <unknown>
#16 0x5556ddcba309 <unknown>
#17 0x5556ddcd7b28 <unknown>
#18 0x5556ddc9ebef <unknown>
#19 0x5556ddcfb0e8 <unknown>
#20 0x5556ddcfb2c6 <unknown>
#21 0x5556ddd0d036 <unknown>
#22 0x7f76d15a56ea start_thread

Problem exporting figure bsub_s5pseq1-GAA(GLU)-codon_scaled. Reason: Message: tab crashed
  (Session info: chrome=139.0.7258.66)
Stacktrace:
#0 0x5556ddd0e05a <unknown>
#1 0x5556dd7ad8c3 <unknown>
#2 0x5556dd795a35 <unknown>
#3 0x5556dd7938ee <unknown>
#4 0x5556dd79423f <unknown>
#5 0x5556dd7a2c03 <unknown>
#6 0x5556dd7bbfce <unknown>
#7 0x5556dd7c27db <unknown>
#8 0x5556dd794980 <unknown>
#9 0x5556dd7bb7d5 <unknown>
#10 0x5556dd84b029 <unknown>
#11 0x5556dd8251b3 <unknown>
#12 0x5556dd7f159b <unknown>
#13 0x5556dd7f2971 <unknown>
#14 0x5556ddcd322b <unknown>
#15 0x5556ddcd6f79 <unknown>
#16 0x5556ddcba309 <unknown>
#17 0x5556ddcd7b28 <unknown>
#18 0x5556ddc9ebef <unknown>
#19 0x5556ddcfb0e8 <unknown>
#20 0x5556ddcfb2c6 <unknown>
#21 0x5556ddd0d036 <unknown>
#22 0x7f76d15a56ea start_thread

Problem exporting figure bsub_s5pseq1-GAA(GLU)-codon_scaled. Reason: Message: tab crashed
  (Session info: chrome=139.0.7258.66)
Stacktrace:
#0 0x5556ddd0e05a <unknown>
#1 0x5556dd7ad8c3 <unknown>
#2 0x5556dd795a35 <unknown>
#3 0x5556dd7938ee <unknown>
#4 0x5556dd79423f <unknown>
#5 0x5556dd7a2c03 <unknown>
#6 0x5556dd7bbfce <unknown>
#7 0x5556dd7c27db <unknown>
#8 0x5556dd794980 <unknown>
#9 0x5556dd7bb7d5 <unknown>
#10 0x5556dd84b029 <unknown>
#11 0x5556dd8251b3 <unknown>
#12 0x5556dd7f159b <unknown>
#13 0x5556dd7f2971 <unknown>
#14 0x5556ddcd322b <unknown>
#15 0x5556ddcd6f79 <unknown>
#16 0x5556ddcba309 <unknown>
#17 0x5556ddcd7b28 <unknown>
#18 0x5556ddc9ebef <unknown>
#19 0x5556ddcfb0e8 <unknown>
#20 0x5556ddcfb2c6 <unknown>
#21 0x5556ddd0d036 <unknown>
#22 0x7f76d15a56ea start_thread

Problem exporting figure bsub_s5pseq2-GAA(GLU)-codon_scaled. Reason: Message: tab crashed
  (Session info: chrome=139.0.7258.66)
Stacktrace:
#0 0x5556ddd0e05a <unknown>
#1 0x5556dd7ad8c3 <unknown>
#2 0x5556dd795a35 <unknown>
#3 0x5556dd7938ee <unknown>
#4 0x5556dd79423f <unknown>
#5 0x5556dd7a2c03 <unknown>
#6 0x5556dd7bbfce <unknown>
#7 0x5556dd7c27db <unknown>
#8 0x5556dd794980 <unknown>
#9 0x5556dd7bb7d5 <unknown>
#10 0x5556dd84b029 <unknown>
#11 0x5556dd8251b3 <unknown>
#12 0x5556dd7f159b <unknown>
#13 0x5556dd7f2971 <unknown>
#14 0x5556ddcd322b <unknown>
#15 0x5556ddcd6f79 <unknown>
#16 0x5556ddcba309 <unknown>
#17 0x5556ddcd7b28 <unknown>
#18 0x5556ddc9ebef <unknown>
#19 0x5556ddcfb0e8 <unknown>
#20 0x5556ddcfb2c6 <unknown>
#21 0x5556ddd0d036 <unknown>
#22 0x7f76d15a56ea start_thread

Problem exporting figure bsub_s5pseq2-GAA(GLU)-codon_scaled. Reason: Message: tab crashed
  (Session info: chrome=139.0.7258.66)
Stacktrace:
#0 0x5556ddd0e05a <unknown>
#1 0x5556dd7ad8c3 <unknown>
#2 0x5556dd795a35 <unknown>
#3 0x5556dd7938ee <unknown>
#4 0x5556dd79423f <unknown>
#5 0x5556dd7a2c03 <unknown>
#6 0x5556dd7bbfce <unknown>
#7 0x5556dd7c27db <unknown>
#8 0x5556dd794980 <unknown>
#9 0x5556dd7bb7d5 <unknown>
#10 0x5556dd84b029 <unknown>
#11 0x5556dd8251b3 <unknown>
#12 0x5556dd7f159b <unknown>
#13 0x5556dd7f2971 <unknown>
#14 0x5556ddcd322b <unknown>
#15 0x5556ddcd6f79 <unknown>
#16 0x5556ddcba309 <unknown>
#17 0x5556ddcd7b28 <unknown>
#18 0x5556ddc9ebef <unknown>
#19 0x5556ddcfb0e8 <unknown>
#20 0x5556ddcfb2c6 <unknown>
#21 0x5556ddd0d036 <unknown>
#22 0x7f76d15a56ea start_thread

Problem exporting figure GAA(GLU)-codon_scaled_overlay. Reason: Message: tab crashed
  (Session info: chrome=139.0.7258.66)
Stacktrace:
#0 0x5556ddd0e05a <unknown>
#1 0x5556dd7ad8c3 <unknown>
#2 0x5556dd795a35 <unknown>
#3 0x5556dd7938ee <unknown>
#4 0x5556dd79423f <unknown>
#5 0x5556dd7a2c03 <unknown>
#6 0x5556dd7bbfce <unknown>
#7 0x5556dd7c27db <unknown>
#8 0x5556dd794980 <unknown>
#9 0x5556dd7bb7d5 <unknown>
#10 0x5556dd84b029 <unknown>
#11 0x5556dd8251b3 <unknown>
#12 0x5556dd7f159b <unknown>
#13 0x5556dd7f2971 <unknown>
#14 0x5556ddcd322b <unknown>
#15 0x5556ddcd6f79 <unknown>
#16 0x5556ddcba309 <unknown>
#17 0x5556ddcd7b28 <unknown>
#18 0x5556ddc9ebef <unknown>
#19 0x5556ddcfb0e8 <unknown>
#20 0x5556ddcfb2c6 <unknown>
#21 0x5556ddd0d036 <unknown>
#22 0x7f76d15a56ea start_thread

Problem exporting figure GAA(GLU)-codon_scaled_overlay. Reason: Message: tab crashed
  (Session info: chrome=139.0.7258.66)
Stacktrace:
#0 0x5556ddd0e05a <unknown>
#1 0x5556dd7ad8c3 <unknown>
#2 0x5556dd795a35 <unknown>
#3 0x5556dd7938ee <unknown>
#4 0x5556dd79423f <unknown>
#5 0x5556dd7a2c03 <unknown>
#6 0x5556dd7bbfce <unknown>
#7 0x5556dd7c27db <unknown>
#8 0x5556dd794980 <unknown>
#9 0x5556dd7bb7d5 <unknown>
#10 0x5556dd84b029 <unknown>
#11 0x5556dd8251b3 <unknown>
#12 0x5556dd7f159b <unknown>
#13 0x5556dd7f2971 <unknown>
#14 0x5556ddcd322b <unknown>
#15 0x5556ddcd6f79 <unknown>
#16 0x5556ddcba309 <unknown>
#17 0x5556ddcd7b28 <unknown>
#18 0x5556ddc9ebef <unknown>
#19 0x5556ddcfb0e8 <unknown>
#20 0x5556ddcfb2c6 <unknown>
#21 0x5556ddd0d036 <unknown>
#22 0x7f76d15a56ea start_thread

Problem exporting figure bsub_ht5pseq-GAG(GLU)-codon_scaled. Reason: Message: tab crashed
  (Session info: chrome=139.0.7258.66)
Stacktrace:
#0 0x5556ddd0e05a <unknown>
#1 0x5556dd7ad8c3 <unknown>
#2 0x5556dd795a35 <unknown>
#3 0x5556dd7938ee <unknown>
#4 0x5556dd79423f <unknown>
#5 0x5556dd7a2c03 <unknown>
#6 0x5556dd7bbfce <unknown>
#7 0x5556dd7c27db <unknown>
#8 0x5556dd794980 <unknown>
#9 0x5556dd7bb7d5 <unknown>
#10 0x5556dd84b029 <unknown>
#11 0x5556dd8251b3 <unknown>
#12 0x5556dd7f159b <unknown>
#13 0x5556dd7f2971 <unknown>
#14 0x5556ddcd322b <unknown>
#15 0x5556ddcd6f79 <unknown>
#16 0x5556ddcba309 <unknown>
#17 0x5556ddcd7b28 <unknown>
#18 0x5556ddc9ebef <unknown>
#19 0x5556ddcfb0e8 <unknown>
#20 0x5556ddcfb2c6 <unknown>
#21 0x5556ddd0d036 <unknown>
#22 0x7f76d15a56ea start_thread

Problem exporting figure bsub_ht5pseq-GAG(GLU)-codon_scaled. Reason: Message: tab crashed
  (Session info: chrome=139.0.7258.66)
Stacktrace:
#0 0x5556ddd0e05a <unknown>
#1 0x5556dd7ad8c3 <unknown>
#2 0x5556dd795a35 <unknown>
#3 0x5556dd7938ee <unknown>
#4 0x5556dd79423f <unknown>
#5 0x5556dd7a2c03 <unknown>
#6 0x5556dd7bbfce <unknown>
#7 0x5556dd7c27db <unknown>
#8 0x5556dd794980 <unknown>
#9 0x5556dd7bb7d5 <unknown>
#10 0x5556dd84b029 <unknown>
#11 0x5556dd8251b3 <unknown>
#12 0x5556dd7f159b <unknown>
#13 0x5556dd7f2971 <unknown>
#14 0x5556ddcd322b <unknown>
#15 0x5556ddcd6f79 <unknown>
#16 0x5556ddcba309 <unknown>
#17 0x5556ddcd7b28 <unknown>
#18 0x5556ddc9ebef <unknown>
#19 0x5556ddcfb0e8 <unknown>
#20 0x5556ddcfb2c6 <unknown>
#21 0x5556ddd0d036 <unknown>
#22 0x7f76d15a56ea start_thread

Problem exporting figure bsub_s5pseq1-GAG(GLU)-codon_scaled. Reason: Message: tab crashed
  (Session info: chrome=139.0.7258.66)
Stacktrace:
#0 0x5556ddd0e05a <unknown>
#1 0x5556dd7ad8c3 <unknown>
#2 0x5556dd795a35 <unknown>
#3 0x5556dd7938ee <unknown>
#4 0x5556dd79423f <unknown>
#5 0x5556dd7a2c03 <unknown>
#6 0x5556dd7bbfce <unknown>
#7 0x5556dd7c27db <unknown>
#8 0x5556dd794980 <unknown>
#9 0x5556dd7bb7d5 <unknown>
#10 0x5556dd84b029 <unknown>
#11 0x5556dd8251b3 <unknown>
#12 0x5556dd7f159b <unknown>
#13 0x5556dd7f2971 <unknown>
#14 0x5556ddcd322b <unknown>
#15 0x5556ddcd6f79 <unknown>
#16 0x5556ddcba309 <unknown>
#17 0x5556ddcd7b28 <unknown>
#18 0x5556ddc9ebef <unknown>
#19 0x5556ddcfb0e8 <unknown>
#20 0x5556ddcfb2c6 <unknown>
#21 0x5556ddd0d036 <unknown>
#22 0x7f76d15a56ea start_thread

Problem exporting figure bsub_s5pseq1-GAG(GLU)-codon_scaled. Reason: Message: tab crashed
  (Session info: chrome=139.0.7258.66)
Stacktrace:
#0 0x5556ddd0e05a <unknown>
#1 0x5556dd7ad8c3 <unknown>
#2 0x5556dd795a35 <unknown>
#3 0x5556dd7938ee <unknown>
#4 0x5556dd79423f <unknown>
#5 0x5556dd7a2c03 <unknown>
#6 0x5556dd7bbfce <unknown>
#7 0x5556dd7c27db <unknown>
#8 0x5556dd794980 <unknown>
#9 0x5556dd7bb7d5 <unknown>
#10 0x5556dd84b029 <unknown>
#11 0x5556dd8251b3 <unknown>
#12 0x5556dd7f159b <unknown>
#13 0x5556dd7f2971 <unknown>
#14 0x5556ddcd322b <unknown>
#15 0x5556ddcd6f79 <unknown>
#16 0x5556ddcba309 <unknown>
#17 0x5556ddcd7b28 <unknown>
#18 0x5556ddc9ebef <unknown>
#19 0x5556ddcfb0e8 <unknown>
#20 0x5556ddcfb2c6 <unknown>
#21 0x5556ddd0d036 <unknown>
#22 0x7f76d15a56ea start_thread

Problem exporting figure bsub_s5pseq2-GAG(GLU)-codon_scaled. Reason: Message: tab crashed
  (Session info: chrome=139.0.7258.66)
Stacktrace:
#0 0x5556ddd0e05a <unknown>
#1 0x5556dd7ad8c3 <unknown>
#2 0x5556dd795a35 <unknown>
#3 0x5556dd7938ee <unknown>
#4 0x5556dd79423f <unknown>
#5 0x5556dd7a2c03 <unknown>
#6 0x5556dd7bbfce <unknown>
#7 0x5556dd7c27db <unknown>
#8 0x5556dd794980 <unknown>
#9 0x5556dd7bb7d5 <unknown>
#10 0x5556dd84b029 <unknown>
#11 0x5556dd8251b3 <unknown>
#12 0x5556dd7f159b <unknown>
#13 0x5556dd7f2971 <unknown>
#14 0x5556ddcd322b <unknown>
#15 0x5556ddcd6f79 <unknown>
#16 0x5556ddcba309 <unknown>
#17 0x5556ddcd7b28 <unknown>
#18 0x5556ddc9ebef <unknown>
#19 0x5556ddcfb0e8 <unknown>
#20 0x5556ddcfb2c6 <unknown>
#21 0x5556ddd0d036 <unknown>
#22 0x7f76d15a56ea start_thread

Problem exporting figure bsub_s5pseq2-GAG(GLU)-codon_scaled. Reason: Message: tab crashed
  (Session info: chrome=139.0.7258.66)
Stacktrace:
#0 0x5556ddd0e05a <unknown>
#1 0x5556dd7ad8c3 <unknown>
#2 0x5556dd795a35 <unknown>
#3 0x5556dd7938ee <unknown>
#4 0x5556dd79423f <unknown>
#5 0x5556dd7a2c03 <unknown>
#6 0x5556dd7bbfce <unknown>
#7 0x5556dd7c27db <unknown>
#8 0x5556dd794980 <unknown>
#9 0x5556dd7bb7d5 <unknown>
#10 0x5556dd84b029 <unknown>
#11 0x5556dd8251b3 <unknown>
#12 0x5556dd7f159b <unknown>
#13 0x5556dd7f2971 <unknown>
#14 0x5556ddcd322b <unknown>
#15 0x5556ddcd6f79 <unknown>
#16 0x5556ddcba309 <unknown>
#17 0x5556ddcd7b28 <unknown>
#18 0x5556ddc9ebef <unknown>
#19 0x5556ddcfb0e8 <unknown>
#20 0x5556ddcfb2c6 <unknown>
#21 0x5556ddd0d036 <unknown>
#22 0x7f76d15a56ea start_thread

Problem exporting figure GAG(GLU)-codon_scaled_overlay. Reason: Message: tab crashed
  (Session info: chrome=139.0.7258.66)
Stacktrace:
#0 0x5556ddd0e05a <unknown>
#1 0x5556dd7ad8c3 <unknown>
#2 0x5556dd795a35 <unknown>
#3 0x5556dd7938ee <unknown>
#4 0x5556dd79423f <unknown>
#5 0x5556dd7a2c03 <unknown>
#6 0x5556dd7bbfce <unknown>
#7 0x5556dd7c27db <unknown>
#8 0x5556dd794980 <unknown>
#9 0x5556dd7bb7d5 <unknown>
#10 0x5556dd84b029 <unknown>
#11 0x5556dd8251b3 <unknown>
#12 0x5556dd7f159b <unknown>
#13 0x5556dd7f2971 <unknown>
#14 0x5556ddcd322b <unknown>
#15 0x5556ddcd6f79 <unknown>
#16 0x5556ddcba309 <unknown>
#17 0x5556ddcd7b28 <unknown>
#18 0x5556ddc9ebef <unknown>
#19 0x5556ddcfb0e8 <unknown>
#20 0x5556ddcfb2c6 <unknown>
#21 0x5556ddd0d036 <unknown>
#22 0x7f76d15a56ea start_thread

Problem exporting figure GAG(GLU)-codon_scaled_overlay. Reason: Message: tab crashed
  (Session info: chrome=139.0.7258.66)
Stacktrace:
#0 0x5556ddd0e05a <unknown>
#1 0x5556dd7ad8c3 <unknown>
#2 0x5556dd795a35 <unknown>
#3 0x5556dd7938ee <unknown>
#4 0x5556dd79423f <unknown>
#5 0x5556dd7a2c03 <unknown>
#6 0x5556dd7bbfce <unknown>
#7 0x5556dd7c27db <unknown>
#8 0x5556dd794980 <unknown>
#9 0x5556dd7bb7d5 <unknown>
#10 0x5556dd84b029 <unknown>
#11 0x5556dd8251b3 <unknown>
#12 0x5556dd7f159b <unknown>
#13 0x5556dd7f2971 <unknown>
#14 0x5556ddcd322b <unknown>
#15 0x5556ddcd6f79 <unknown>
#16 0x5556ddcba309 <unknown>
#17 0x5556ddcd7b28 <unknown>
#18 0x5556ddc9ebef <unknown>
#19 0x5556ddcfb0e8 <unknown>
#20 0x5556ddcfb2c6 <unknown>
#21 0x5556ddd0d036 <unknown>
#22 0x7f76d15a56ea start_thread

Problem exporting figure bsub_ht5pseq-GGT(GLY)-codon_scaled. Reason: Message: tab crashed
  (Session info: chrome=139.0.7258.66)
Stacktrace:
#0 0x5556ddd0e05a <unknown>
#1 0x5556dd7ad8c3 <unknown>
#2 0x5556dd795a35 <unknown>
#3 0x5556dd7938ee <unknown>
#4 0x5556dd79423f <unknown>
#5 0x5556dd7a2c03 <unknown>
#6 0x5556dd7bbfce <unknown>
#7 0x5556dd7c27db <unknown>
#8 0x5556dd794980 <unknown>
#9 0x5556dd7bb7d5 <unknown>
#10 0x5556dd84b029 <unknown>
#11 0x5556dd8251b3 <unknown>
#12 0x5556dd7f159b <unknown>
#13 0x5556dd7f2971 <unknown>
#14 0x5556ddcd322b <unknown>
#15 0x5556ddcd6f79 <unknown>
#16 0x5556ddcba309 <unknown>
#17 0x5556ddcd7b28 <unknown>
#18 0x5556ddc9ebef <unknown>
#19 0x5556ddcfb0e8 <unknown>
#20 0x5556ddcfb2c6 <unknown>
#21 0x5556ddd0d036 <unknown>
#22 0x7f76d15a56ea start_thread

Problem exporting figure bsub_ht5pseq-GGT(GLY)-codon_scaled. Reason: Message: tab crashed
  (Session info: chrome=139.0.7258.66)
Stacktrace:
#0 0x5556ddd0e05a <unknown>
#1 0x5556dd7ad8c3 <unknown>
#2 0x5556dd795a35 <unknown>
#3 0x5556dd7938ee <unknown>
#4 0x5556dd79423f <unknown>
#5 0x5556dd7a2c03 <unknown>
#6 0x5556dd7bbfce <unknown>
#7 0x5556dd7c27db <unknown>
#8 0x5556dd794980 <unknown>
#9 0x5556dd7bb7d5 <unknown>
#10 0x5556dd84b029 <unknown>
#11 0x5556dd8251b3 <unknown>
#12 0x5556dd7f159b <unknown>
#13 0x5556dd7f2971 <unknown>
#14 0x5556ddcd322b <unknown>
#15 0x5556ddcd6f79 <unknown>
#16 0x5556ddcba309 <unknown>
#17 0x5556ddcd7b28 <unknown>
#18 0x5556ddc9ebef <unknown>
#19 0x5556ddcfb0e8 <unknown>
#20 0x5556ddcfb2c6 <unknown>
#21 0x5556ddd0d036 <unknown>
#22 0x7f76d15a56ea start_thread

Problem exporting figure bsub_s5pseq1-GGT(GLY)-codon_scaled. Reason: Message: tab crashed
  (Session info: chrome=139.0.7258.66)
Stacktrace:
#0 0x5556ddd0e05a <unknown>
#1 0x5556dd7ad8c3 <unknown>
#2 0x5556dd795a35 <unknown>
#3 0x5556dd7938ee <unknown>
#4 0x5556dd79423f <unknown>
#5 0x5556dd7a2c03 <unknown>
#6 0x5556dd7bbfce <unknown>
#7 0x5556dd7c27db <unknown>
#8 0x5556dd794980 <unknown>
#9 0x5556dd7bb7d5 <unknown>
#10 0x5556dd84b029 <unknown>
#11 0x5556dd8251b3 <unknown>
#12 0x5556dd7f159b <unknown>
#13 0x5556dd7f2971 <unknown>
#14 0x5556ddcd322b <unknown>
#15 0x5556ddcd6f79 <unknown>
#16 0x5556ddcba309 <unknown>
#17 0x5556ddcd7b28 <unknown>
#18 0x5556ddc9ebef <unknown>
#19 0x5556ddcfb0e8 <unknown>
#20 0x5556ddcfb2c6 <unknown>
#21 0x5556ddd0d036 <unknown>
#22 0x7f76d15a56ea start_thread

Problem exporting figure bsub_s5pseq1-GGT(GLY)-codon_scaled. Reason: Message: tab crashed
  (Session info: chrome=139.0.7258.66)
Stacktrace:
#0 0x5556ddd0e05a <unknown>
#1 0x5556dd7ad8c3 <unknown>
#2 0x5556dd795a35 <unknown>
#3 0x5556dd7938ee <unknown>
#4 0x5556dd79423f <unknown>
#5 0x5556dd7a2c03 <unknown>
#6 0x5556dd7bbfce <unknown>
#7 0x5556dd7c27db <unknown>
#8 0x5556dd794980 <unknown>
#9 0x5556dd7bb7d5 <unknown>
#10 0x5556dd84b029 <unknown>
#11 0x5556dd8251b3 <unknown>
#12 0x5556dd7f159b <unknown>
#13 0x5556dd7f2971 <unknown>
#14 0x5556ddcd322b <unknown>
#15 0x5556ddcd6f79 <unknown>
#16 0x5556ddcba309 <unknown>
#17 0x5556ddcd7b28 <unknown>
#18 0x5556ddc9ebef <unknown>
#19 0x5556ddcfb0e8 <unknown>
#20 0x5556ddcfb2c6 <unknown>
#21 0x5556ddd0d036 <unknown>
#22 0x7f76d15a56ea start_thread

Problem exporting figure bsub_s5pseq2-GGT(GLY)-codon_scaled. Reason: Message: tab crashed
  (Session info: chrome=139.0.7258.66)
Stacktrace:
#0 0x5556ddd0e05a <unknown>
#1 0x5556dd7ad8c3 <unknown>
#2 0x5556dd795a35 <unknown>
#3 0x5556dd7938ee <unknown>
#4 0x5556dd79423f <unknown>
#5 0x5556dd7a2c03 <unknown>
#6 0x5556dd7bbfce <unknown>
#7 0x5556dd7c27db <unknown>
#8 0x5556dd794980 <unknown>
#9 0x5556dd7bb7d5 <unknown>
#10 0x5556dd84b029 <unknown>
#11 0x5556dd8251b3 <unknown>
#12 0x5556dd7f159b <unknown>
#13 0x5556dd7f2971 <unknown>
#14 0x5556ddcd322b <unknown>
#15 0x5556ddcd6f79 <unknown>
#16 0x5556ddcba309 <unknown>
#17 0x5556ddcd7b28 <unknown>
#18 0x5556ddc9ebef <unknown>
#19 0x5556ddcfb0e8 <unknown>
#20 0x5556ddcfb2c6 <unknown>
#21 0x5556ddd0d036 <unknown>
#22 0x7f76d15a56ea start_thread

Problem exporting figure bsub_s5pseq2-GGT(GLY)-codon_scaled. Reason: Message: tab crashed
  (Session info: chrome=139.0.7258.66)
Stacktrace:
#0 0x5556ddd0e05a <unknown>
#1 0x5556dd7ad8c3 <unknown>
#2 0x5556dd795a35 <unknown>
#3 0x5556dd7938ee <unknown>
#4 0x5556dd79423f <unknown>
#5 0x5556dd7a2c03 <unknown>
#6 0x5556dd7bbfce <unknown>
#7 0x5556dd7c27db <unknown>
#8 0x5556dd794980 <unknown>
#9 0x5556dd7bb7d5 <unknown>
#10 0x5556dd84b029 <unknown>
#11 0x5556dd8251b3 <unknown>
#12 0x5556dd7f159b <unknown>
#13 0x5556dd7f2971 <unknown>
#14 0x5556ddcd322b <unknown>
#15 0x5556ddcd6f79 <unknown>
#16 0x5556ddcba309 <unknown>
#17 0x5556ddcd7b28 <unknown>
#18 0x5556ddc9ebef <unknown>
#19 0x5556ddcfb0e8 <unknown>
#20 0x5556ddcfb2c6 <unknown>
#21 0x5556ddd0d036 <unknown>
#22 0x7f76d15a56ea start_thread

Problem exporting figure GGT(GLY)-codon_scaled_overlay. Reason: Message: tab crashed
  (Session info: chrome=139.0.7258.66)
Stacktrace:
#0 0x5556ddd0e05a <unknown>
#1 0x5556dd7ad8c3 <unknown>
#2 0x5556dd795a35 <unknown>
#3 0x5556dd7938ee <unknown>
#4 0x5556dd79423f <unknown>
#5 0x5556dd7a2c03 <unknown>
#6 0x5556dd7bbfce <unknown>
#7 0x5556dd7c27db <unknown>
#8 0x5556dd794980 <unknown>
#9 0x5556dd7bb7d5 <unknown>
#10 0x5556dd84b029 <unknown>
#11 0x5556dd8251b3 <unknown>
#12 0x5556dd7f159b <unknown>
#13 0x5556dd7f2971 <unknown>
#14 0x5556ddcd322b <unknown>
#15 0x5556ddcd6f79 <unknown>
#16 0x5556ddcba309 <unknown>
#17 0x5556ddcd7b28 <unknown>
#18 0x5556ddc9ebef <unknown>
#19 0x5556ddcfb0e8 <unknown>
#20 0x5556ddcfb2c6 <unknown>
#21 0x5556ddd0d036 <unknown>
#22 0x7f76d15a56ea start_thread

Problem exporting figure GGT(GLY)-codon_scaled_overlay. Reason: Message: tab crashed
  (Session info: chrome=139.0.7258.66)
Stacktrace:
#0 0x5556ddd0e05a <unknown>
#1 0x5556dd7ad8c3 <unknown>
#2 0x5556dd795a35 <unknown>
#3 0x5556dd7938ee <unknown>
#4 0x5556dd79423f <unknown>
#5 0x5556dd7a2c03 <unknown>
#6 0x5556dd7bbfce <unknown>
#7 0x5556dd7c27db <unknown>
#8 0x5556dd794980 <unknown>
#9 0x5556dd7bb7d5 <unknown>
#10 0x5556dd84b029 <unknown>
#11 0x5556dd8251b3 <unknown>
#12 0x5556dd7f159b <unknown>
#13 0x5556dd7f2971 <unknown>
#14 0x5556ddcd322b <unknown>
#15 0x5556ddcd6f79 <unknown>
#16 0x5556ddcba309 <unknown>
#17 0x5556ddcd7b28 <unknown>
#18 0x5556ddc9ebef <unknown>
#19 0x5556ddcfb0e8 <unknown>
#20 0x5556ddcfb2c6 <unknown>
#21 0x5556ddd0d036 <unknown>
#22 0x7f76d15a56ea start_thread

Problem exporting figure bsub_ht5pseq-GGC(GLY)-codon_scaled. Reason: Message: tab crashed
  (Session info: chrome=139.0.7258.66)
Stacktrace:
#0 0x5556ddd0e05a <unknown>
#1 0x5556dd7ad8c3 <unknown>
#2 0x5556dd795a35 <unknown>
#3 0x5556dd7938ee <unknown>
#4 0x5556dd79423f <unknown>
#5 0x5556dd7a2c03 <unknown>
#6 0x5556dd7bbfce <unknown>
#7 0x5556dd7c27db <unknown>
#8 0x5556dd794980 <unknown>
#9 0x5556dd7bb7d5 <unknown>
#10 0x5556dd84b029 <unknown>
#11 0x5556dd8251b3 <unknown>
#12 0x5556dd7f159b <unknown>
#13 0x5556dd7f2971 <unknown>
#14 0x5556ddcd322b <unknown>
#15 0x5556ddcd6f79 <unknown>
#16 0x5556ddcba309 <unknown>
#17 0x5556ddcd7b28 <unknown>
#18 0x5556ddc9ebef <unknown>
#19 0x5556ddcfb0e8 <unknown>
#20 0x5556ddcfb2c6 <unknown>
#21 0x5556ddd0d036 <unknown>
#22 0x7f76d15a56ea start_thread

Problem exporting figure bsub_ht5pseq-GGC(GLY)-codon_scaled. Reason: Message: tab crashed
  (Session info: chrome=139.0.7258.66)
Stacktrace:
#0 0x5556ddd0e05a <unknown>
#1 0x5556dd7ad8c3 <unknown>
#2 0x5556dd795a35 <unknown>
#3 0x5556dd7938ee <unknown>
#4 0x5556dd79423f <unknown>
#5 0x5556dd7a2c03 <unknown>
#6 0x5556dd7bbfce <unknown>
#7 0x5556dd7c27db <unknown>
#8 0x5556dd794980 <unknown>
#9 0x5556dd7bb7d5 <unknown>
#10 0x5556dd84b029 <unknown>
#11 0x5556dd8251b3 <unknown>
#12 0x5556dd7f159b <unknown>
#13 0x5556dd7f2971 <unknown>
#14 0x5556ddcd322b <unknown>
#15 0x5556ddcd6f79 <unknown>
#16 0x5556ddcba309 <unknown>
#17 0x5556ddcd7b28 <unknown>
#18 0x5556ddc9ebef <unknown>
#19 0x5556ddcfb0e8 <unknown>
#20 0x5556ddcfb2c6 <unknown>
#21 0x5556ddd0d036 <unknown>
#22 0x7f76d15a56ea start_thread

Problem exporting figure bsub_s5pseq1-GGC(GLY)-codon_scaled. Reason: Message: tab crashed
  (Session info: chrome=139.0.7258.66)
Stacktrace:
#0 0x5556ddd0e05a <unknown>
#1 0x5556dd7ad8c3 <unknown>
#2 0x5556dd795a35 <unknown>
#3 0x5556dd7938ee <unknown>
#4 0x5556dd79423f <unknown>
#5 0x5556dd7a2c03 <unknown>
#6 0x5556dd7bbfce <unknown>
#7 0x5556dd7c27db <unknown>
#8 0x5556dd794980 <unknown>
#9 0x5556dd7bb7d5 <unknown>
#10 0x5556dd84b029 <unknown>
#11 0x5556dd8251b3 <unknown>
#12 0x5556dd7f159b <unknown>
#13 0x5556dd7f2971 <unknown>
#14 0x5556ddcd322b <unknown>
#15 0x5556ddcd6f79 <unknown>
#16 0x5556ddcba309 <unknown>
#17 0x5556ddcd7b28 <unknown>
#18 0x5556ddc9ebef <unknown>
#19 0x5556ddcfb0e8 <unknown>
#20 0x5556ddcfb2c6 <unknown>
#21 0x5556ddd0d036 <unknown>
#22 0x7f76d15a56ea start_thread

Problem exporting figure bsub_s5pseq1-GGC(GLY)-codon_scaled. Reason: Message: tab crashed
  (Session info: chrome=139.0.7258.66)
Stacktrace:
#0 0x5556ddd0e05a <unknown>
#1 0x5556dd7ad8c3 <unknown>
#2 0x5556dd795a35 <unknown>
#3 0x5556dd7938ee <unknown>
#4 0x5556dd79423f <unknown>
#5 0x5556dd7a2c03 <unknown>
#6 0x5556dd7bbfce <unknown>
#7 0x5556dd7c27db <unknown>
#8 0x5556dd794980 <unknown>
#9 0x5556dd7bb7d5 <unknown>
#10 0x5556dd84b029 <unknown>
#11 0x5556dd8251b3 <unknown>
#12 0x5556dd7f159b <unknown>
#13 0x5556dd7f2971 <unknown>
#14 0x5556ddcd322b <unknown>
#15 0x5556ddcd6f79 <unknown>
#16 0x5556ddcba309 <unknown>
#17 0x5556ddcd7b28 <unknown>
#18 0x5556ddc9ebef <unknown>
#19 0x5556ddcfb0e8 <unknown>
#20 0x5556ddcfb2c6 <unknown>
#21 0x5556ddd0d036 <unknown>
#22 0x7f76d15a56ea start_thread

Problem exporting figure bsub_s5pseq2-GGC(GLY)-codon_scaled. Reason: Message: tab crashed
  (Session info: chrome=139.0.7258.66)
Stacktrace:
#0 0x5556ddd0e05a <unknown>
#1 0x5556dd7ad8c3 <unknown>
#2 0x5556dd795a35 <unknown>
#3 0x5556dd7938ee <unknown>
#4 0x5556dd79423f <unknown>
#5 0x5556dd7a2c03 <unknown>
#6 0x5556dd7bbfce <unknown>
#7 0x5556dd7c27db <unknown>
#8 0x5556dd794980 <unknown>
#9 0x5556dd7bb7d5 <unknown>
#10 0x5556dd84b029 <unknown>
#11 0x5556dd8251b3 <unknown>
#12 0x5556dd7f159b <unknown>
#13 0x5556dd7f2971 <unknown>
#14 0x5556ddcd322b <unknown>
#15 0x5556ddcd6f79 <unknown>
#16 0x5556ddcba309 <unknown>
#17 0x5556ddcd7b28 <unknown>
#18 0x5556ddc9ebef <unknown>
#19 0x5556ddcfb0e8 <unknown>
#20 0x5556ddcfb2c6 <unknown>
#21 0x5556ddd0d036 <unknown>
#22 0x7f76d15a56ea start_thread

Problem exporting figure bsub_s5pseq2-GGC(GLY)-codon_scaled. Reason: Message: tab crashed
  (Session info: chrome=139.0.7258.66)
Stacktrace:
#0 0x5556ddd0e05a <unknown>
#1 0x5556dd7ad8c3 <unknown>
#2 0x5556dd795a35 <unknown>
#3 0x5556dd7938ee <unknown>
#4 0x5556dd79423f <unknown>
#5 0x5556dd7a2c03 <unknown>
#6 0x5556dd7bbfce <unknown>
#7 0x5556dd7c27db <unknown>
#8 0x5556dd794980 <unknown>
#9 0x5556dd7bb7d5 <unknown>
#10 0x5556dd84b029 <unknown>
#11 0x5556dd8251b3 <unknown>
#12 0x5556dd7f159b <unknown>
#13 0x5556dd7f2971 <unknown>
#14 0x5556ddcd322b <unknown>
#15 0x5556ddcd6f79 <unknown>
#16 0x5556ddcba309 <unknown>
#17 0x5556ddcd7b28 <unknown>
#18 0x5556ddc9ebef <unknown>
#19 0x5556ddcfb0e8 <unknown>
#20 0x5556ddcfb2c6 <unknown>
#21 0x5556ddd0d036 <unknown>
#22 0x7f76d15a56ea start_thread

Problem exporting figure GGC(GLY)-codon_scaled_overlay. Reason: Message: tab crashed
  (Session info: chrome=139.0.7258.66)
Stacktrace:
#0 0x5556ddd0e05a <unknown>
#1 0x5556dd7ad8c3 <unknown>
#2 0x5556dd795a35 <unknown>
#3 0x5556dd7938ee <unknown>
#4 0x5556dd79423f <unknown>
#5 0x5556dd7a2c03 <unknown>
#6 0x5556dd7bbfce <unknown>
#7 0x5556dd7c27db <unknown>
#8 0x5556dd794980 <unknown>
#9 0x5556dd7bb7d5 <unknown>
#10 0x5556dd84b029 <unknown>
#11 0x5556dd8251b3 <unknown>
#12 0x5556dd7f159b <unknown>
#13 0x5556dd7f2971 <unknown>
#14 0x5556ddcd322b <unknown>
#15 0x5556ddcd6f79 <unknown>
#16 0x5556ddcba309 <unknown>
#17 0x5556ddcd7b28 <unknown>
#18 0x5556ddc9ebef <unknown>
#19 0x5556ddcfb0e8 <unknown>
#20 0x5556ddcfb2c6 <unknown>
#21 0x5556ddd0d036 <unknown>
#22 0x7f76d15a56ea start_thread

Problem exporting figure GGC(GLY)-codon_scaled_overlay. Reason: Message: tab crashed
  (Session info: chrome=139.0.7258.66)
Stacktrace:
#0 0x5556ddd0e05a <unknown>
#1 0x5556dd7ad8c3 <unknown>
#2 0x5556dd795a35 <unknown>
#3 0x5556dd7938ee <unknown>
#4 0x5556dd79423f <unknown>
#5 0x5556dd7a2c03 <unknown>
#6 0x5556dd7bbfce <unknown>
#7 0x5556dd7c27db <unknown>
#8 0x5556dd794980 <unknown>
#9 0x5556dd7bb7d5 <unknown>
#10 0x5556dd84b029 <unknown>
#11 0x5556dd8251b3 <unknown>
#12 0x5556dd7f159b <unknown>
#13 0x5556dd7f2971 <unknown>
#14 0x5556ddcd322b <unknown>
#15 0x5556ddcd6f79 <unknown>
#16 0x5556ddcba309 <unknown>
#17 0x5556ddcd7b28 <unknown>
#18 0x5556ddc9ebef <unknown>
#19 0x5556ddcfb0e8 <unknown>
#20 0x5556ddcfb2c6 <unknown>
#21 0x5556ddd0d036 <unknown>
#22 0x7f76d15a56ea start_thread

Problem exporting figure bsub_ht5pseq-GGA(GLY)-codon_scaled. Reason: Message: tab crashed
  (Session info: chrome=139.0.7258.66)
Stacktrace:
#0 0x5556ddd0e05a <unknown>
#1 0x5556dd7ad8c3 <unknown>
#2 0x5556dd795a35 <unknown>
#3 0x5556dd7938ee <unknown>
#4 0x5556dd79423f <unknown>
#5 0x5556dd7a2c03 <unknown>
#6 0x5556dd7bbfce <unknown>
#7 0x5556dd7c27db <unknown>
#8 0x5556dd794980 <unknown>
#9 0x5556dd7bb7d5 <unknown>
#10 0x5556dd84b029 <unknown>
#11 0x5556dd8251b3 <unknown>
#12 0x5556dd7f159b <unknown>
#13 0x5556dd7f2971 <unknown>
#14 0x5556ddcd322b <unknown>
#15 0x5556ddcd6f79 <unknown>
#16 0x5556ddcba309 <unknown>
#17 0x5556ddcd7b28 <unknown>
#18 0x5556ddc9ebef <unknown>
#19 0x5556ddcfb0e8 <unknown>
#20 0x5556ddcfb2c6 <unknown>
#21 0x5556ddd0d036 <unknown>
#22 0x7f76d15a56ea start_thread

Problem exporting figure bsub_ht5pseq-GGA(GLY)-codon_scaled. Reason: Message: tab crashed
  (Session info: chrome=139.0.7258.66)
Stacktrace:
#0 0x5556ddd0e05a <unknown>
#1 0x5556dd7ad8c3 <unknown>
#2 0x5556dd795a35 <unknown>
#3 0x5556dd7938ee <unknown>
#4 0x5556dd79423f <unknown>
#5 0x5556dd7a2c03 <unknown>
#6 0x5556dd7bbfce <unknown>
#7 0x5556dd7c27db <unknown>
#8 0x5556dd794980 <unknown>
#9 0x5556dd7bb7d5 <unknown>
#10 0x5556dd84b029 <unknown>
#11 0x5556dd8251b3 <unknown>
#12 0x5556dd7f159b <unknown>
#13 0x5556dd7f2971 <unknown>
#14 0x5556ddcd322b <unknown>
#15 0x5556ddcd6f79 <unknown>
#16 0x5556ddcba309 <unknown>
#17 0x5556ddcd7b28 <unknown>
#18 0x5556ddc9ebef <unknown>
#19 0x5556ddcfb0e8 <unknown>
#20 0x5556ddcfb2c6 <unknown>
#21 0x5556ddd0d036 <unknown>
#22 0x7f76d15a56ea start_thread

Problem exporting figure bsub_s5pseq1-GGA(GLY)-codon_scaled. Reason: Message: tab crashed
  (Session info: chrome=139.0.7258.66)
Stacktrace:
#0 0x5556ddd0e05a <unknown>
#1 0x5556dd7ad8c3 <unknown>
#2 0x5556dd795a35 <unknown>
#3 0x5556dd7938ee <unknown>
#4 0x5556dd79423f <unknown>
#5 0x5556dd7a2c03 <unknown>
#6 0x5556dd7bbfce <unknown>
#7 0x5556dd7c27db <unknown>
#8 0x5556dd794980 <unknown>
#9 0x5556dd7bb7d5 <unknown>
#10 0x5556dd84b029 <unknown>
#11 0x5556dd8251b3 <unknown>
#12 0x5556dd7f159b <unknown>
#13 0x5556dd7f2971 <unknown>
#14 0x5556ddcd322b <unknown>
#15 0x5556ddcd6f79 <unknown>
#16 0x5556ddcba309 <unknown>
#17 0x5556ddcd7b28 <unknown>
#18 0x5556ddc9ebef <unknown>
#19 0x5556ddcfb0e8 <unknown>
#20 0x5556ddcfb2c6 <unknown>
#21 0x5556ddd0d036 <unknown>
#22 0x7f76d15a56ea start_thread

Problem exporting figure bsub_s5pseq1-GGA(GLY)-codon_scaled. Reason: Message: tab crashed
  (Session info: chrome=139.0.7258.66)
Stacktrace:
#0 0x5556ddd0e05a <unknown>
#1 0x5556dd7ad8c3 <unknown>
#2 0x5556dd795a35 <unknown>
#3 0x5556dd7938ee <unknown>
#4 0x5556dd79423f <unknown>
#5 0x5556dd7a2c03 <unknown>
#6 0x5556dd7bbfce <unknown>
#7 0x5556dd7c27db <unknown>
#8 0x5556dd794980 <unknown>
#9 0x5556dd7bb7d5 <unknown>
#10 0x5556dd84b029 <unknown>
#11 0x5556dd8251b3 <unknown>
#12 0x5556dd7f159b <unknown>
#13 0x5556dd7f2971 <unknown>
#14 0x5556ddcd322b <unknown>
#15 0x5556ddcd6f79 <unknown>
#16 0x5556ddcba309 <unknown>
#17 0x5556ddcd7b28 <unknown>
#18 0x5556ddc9ebef <unknown>
#19 0x5556ddcfb0e8 <unknown>
#20 0x5556ddcfb2c6 <unknown>
#21 0x5556ddd0d036 <unknown>
#22 0x7f76d15a56ea start_thread

Problem exporting figure bsub_s5pseq2-GGA(GLY)-codon_scaled. Reason: Message: tab crashed
  (Session info: chrome=139.0.7258.66)
Stacktrace:
#0 0x5556ddd0e05a <unknown>
#1 0x5556dd7ad8c3 <unknown>
#2 0x5556dd795a35 <unknown>
#3 0x5556dd7938ee <unknown>
#4 0x5556dd79423f <unknown>
#5 0x5556dd7a2c03 <unknown>
#6 0x5556dd7bbfce <unknown>
#7 0x5556dd7c27db <unknown>
#8 0x5556dd794980 <unknown>
#9 0x5556dd7bb7d5 <unknown>
#10 0x5556dd84b029 <unknown>
#11 0x5556dd8251b3 <unknown>
#12 0x5556dd7f159b <unknown>
#13 0x5556dd7f2971 <unknown>
#14 0x5556ddcd322b <unknown>
#15 0x5556ddcd6f79 <unknown>
#16 0x5556ddcba309 <unknown>
#17 0x5556ddcd7b28 <unknown>
#18 0x5556ddc9ebef <unknown>
#19 0x5556ddcfb0e8 <unknown>
#20 0x5556ddcfb2c6 <unknown>
#21 0x5556ddd0d036 <unknown>
#22 0x7f76d15a56ea start_thread

Problem exporting figure bsub_s5pseq2-GGA(GLY)-codon_scaled. Reason: Message: tab crashed
  (Session info: chrome=139.0.7258.66)
Stacktrace:
#0 0x5556ddd0e05a <unknown>
#1 0x5556dd7ad8c3 <unknown>
#2 0x5556dd795a35 <unknown>
#3 0x5556dd7938ee <unknown>
#4 0x5556dd79423f <unknown>
#5 0x5556dd7a2c03 <unknown>
#6 0x5556dd7bbfce <unknown>
#7 0x5556dd7c27db <unknown>
#8 0x5556dd794980 <unknown>
#9 0x5556dd7bb7d5 <unknown>
#10 0x5556dd84b029 <unknown>
#11 0x5556dd8251b3 <unknown>
#12 0x5556dd7f159b <unknown>
#13 0x5556dd7f2971 <unknown>
#14 0x5556ddcd322b <unknown>
#15 0x5556ddcd6f79 <unknown>
#16 0x5556ddcba309 <unknown>
#17 0x5556ddcd7b28 <unknown>
#18 0x5556ddc9ebef <unknown>
#19 0x5556ddcfb0e8 <unknown>
#20 0x5556ddcfb2c6 <unknown>
#21 0x5556ddd0d036 <unknown>
#22 0x7f76d15a56ea start_thread

Problem exporting figure GGA(GLY)-codon_scaled_overlay. Reason: Message: tab crashed
  (Session info: chrome=139.0.7258.66)
Stacktrace:
#0 0x5556ddd0e05a <unknown>
#1 0x5556dd7ad8c3 <unknown>
#2 0x5556dd795a35 <unknown>
#3 0x5556dd7938ee <unknown>
#4 0x5556dd79423f <unknown>
#5 0x5556dd7a2c03 <unknown>
#6 0x5556dd7bbfce <unknown>
#7 0x5556dd7c27db <unknown>
#8 0x5556dd794980 <unknown>
#9 0x5556dd7bb7d5 <unknown>
#10 0x5556dd84b029 <unknown>
#11 0x5556dd8251b3 <unknown>
#12 0x5556dd7f159b <unknown>
#13 0x5556dd7f2971 <unknown>
#14 0x5556ddcd322b <unknown>
#15 0x5556ddcd6f79 <unknown>
#16 0x5556ddcba309 <unknown>
#17 0x5556ddcd7b28 <unknown>
#18 0x5556ddc9ebef <unknown>
#19 0x5556ddcfb0e8 <unknown>
#20 0x5556ddcfb2c6 <unknown>
#21 0x5556ddd0d036 <unknown>
#22 0x7f76d15a56ea start_thread

Problem exporting figure GGA(GLY)-codon_scaled_overlay. Reason: Message: tab crashed
  (Session info: chrome=139.0.7258.66)
Stacktrace:
#0 0x5556ddd0e05a <unknown>
#1 0x5556dd7ad8c3 <unknown>
#2 0x5556dd795a35 <unknown>
#3 0x5556dd7938ee <unknown>
#4 0x5556dd79423f <unknown>
#5 0x5556dd7a2c03 <unknown>
#6 0x5556dd7bbfce <unknown>
#7 0x5556dd7c27db <unknown>
#8 0x5556dd794980 <unknown>
#9 0x5556dd7bb7d5 <unknown>
#10 0x5556dd84b029 <unknown>
#11 0x5556dd8251b3 <unknown>
#12 0x5556dd7f159b <unknown>
#13 0x5556dd7f2971 <unknown>
#14 0x5556ddcd322b <unknown>
#15 0x5556ddcd6f79 <unknown>
#16 0x5556ddcba309 <unknown>
#17 0x5556ddcd7b28 <unknown>
#18 0x5556ddc9ebef <unknown>
#19 0x5556ddcfb0e8 <unknown>
#20 0x5556ddcfb2c6 <unknown>
#21 0x5556ddd0d036 <unknown>
#22 0x7f76d15a56ea start_thread

Problem exporting figure bsub_ht5pseq-GGG(GLY)-codon_scaled. Reason: Message: tab crashed
  (Session info: chrome=139.0.7258.66)
Stacktrace:
#0 0x5556ddd0e05a <unknown>
#1 0x5556dd7ad8c3 <unknown>
#2 0x5556dd795a35 <unknown>
#3 0x5556dd7938ee <unknown>
#4 0x5556dd79423f <unknown>
#5 0x5556dd7a2c03 <unknown>
#6 0x5556dd7bbfce <unknown>
#7 0x5556dd7c27db <unknown>
#8 0x5556dd794980 <unknown>
#9 0x5556dd7bb7d5 <unknown>
#10 0x5556dd84b029 <unknown>
#11 0x5556dd8251b3 <unknown>
#12 0x5556dd7f159b <unknown>
#13 0x5556dd7f2971 <unknown>
#14 0x5556ddcd322b <unknown>
#15 0x5556ddcd6f79 <unknown>
#16 0x5556ddcba309 <unknown>
#17 0x5556ddcd7b28 <unknown>
#18 0x5556ddc9ebef <unknown>
#19 0x5556ddcfb0e8 <unknown>
#20 0x5556ddcfb2c6 <unknown>
#21 0x5556ddd0d036 <unknown>
#22 0x7f76d15a56ea start_thread

Problem exporting figure bsub_ht5pseq-GGG(GLY)-codon_scaled. Reason: Message: tab crashed
  (Session info: chrome=139.0.7258.66)
Stacktrace:
#0 0x5556ddd0e05a <unknown>
#1 0x5556dd7ad8c3 <unknown>
#2 0x5556dd795a35 <unknown>
#3 0x5556dd7938ee <unknown>
#4 0x5556dd79423f <unknown>
#5 0x5556dd7a2c03 <unknown>
#6 0x5556dd7bbfce <unknown>
#7 0x5556dd7c27db <unknown>
#8 0x5556dd794980 <unknown>
#9 0x5556dd7bb7d5 <unknown>
#10 0x5556dd84b029 <unknown>
#11 0x5556dd8251b3 <unknown>
#12 0x5556dd7f159b <unknown>
#13 0x5556dd7f2971 <unknown>
#14 0x5556ddcd322b <unknown>
#15 0x5556ddcd6f79 <unknown>
#16 0x5556ddcba309 <unknown>
#17 0x5556ddcd7b28 <unknown>
#18 0x5556ddc9ebef <unknown>
#19 0x5556ddcfb0e8 <unknown>
#20 0x5556ddcfb2c6 <unknown>
#21 0x5556ddd0d036 <unknown>
#22 0x7f76d15a56ea start_thread

Problem exporting figure bsub_s5pseq1-GGG(GLY)-codon_scaled. Reason: Message: tab crashed
  (Session info: chrome=139.0.7258.66)
Stacktrace:
#0 0x5556ddd0e05a <unknown>
#1 0x5556dd7ad8c3 <unknown>
#2 0x5556dd795a35 <unknown>
#3 0x5556dd7938ee <unknown>
#4 0x5556dd79423f <unknown>
#5 0x5556dd7a2c03 <unknown>
#6 0x5556dd7bbfce <unknown>
#7 0x5556dd7c27db <unknown>
#8 0x5556dd794980 <unknown>
#9 0x5556dd7bb7d5 <unknown>
#10 0x5556dd84b029 <unknown>
#11 0x5556dd8251b3 <unknown>
#12 0x5556dd7f159b <unknown>
#13 0x5556dd7f2971 <unknown>
#14 0x5556ddcd322b <unknown>
#15 0x5556ddcd6f79 <unknown>
#16 0x5556ddcba309 <unknown>
#17 0x5556ddcd7b28 <unknown>
#18 0x5556ddc9ebef <unknown>
#19 0x5556ddcfb0e8 <unknown>
#20 0x5556ddcfb2c6 <unknown>
#21 0x5556ddd0d036 <unknown>
#22 0x7f76d15a56ea start_thread

Problem exporting figure bsub_s5pseq1-GGG(GLY)-codon_scaled. Reason: Message: tab crashed
  (Session info: chrome=139.0.7258.66)
Stacktrace:
#0 0x5556ddd0e05a <unknown>
#1 0x5556dd7ad8c3 <unknown>
#2 0x5556dd795a35 <unknown>
#3 0x5556dd7938ee <unknown>
#4 0x5556dd79423f <unknown>
#5 0x5556dd7a2c03 <unknown>
#6 0x5556dd7bbfce <unknown>
#7 0x5556dd7c27db <unknown>
#8 0x5556dd794980 <unknown>
#9 0x5556dd7bb7d5 <unknown>
#10 0x5556dd84b029 <unknown>
#11 0x5556dd8251b3 <unknown>
#12 0x5556dd7f159b <unknown>
#13 0x5556dd7f2971 <unknown>
#14 0x5556ddcd322b <unknown>
#15 0x5556ddcd6f79 <unknown>
#16 0x5556ddcba309 <unknown>
#17 0x5556ddcd7b28 <unknown>
#18 0x5556ddc9ebef <unknown>
#19 0x5556ddcfb0e8 <unknown>
#20 0x5556ddcfb2c6 <unknown>
#21 0x5556ddd0d036 <unknown>
#22 0x7f76d15a56ea start_thread

Problem exporting figure bsub_s5pseq2-GGG(GLY)-codon_scaled. Reason: Message: tab crashed
  (Session info: chrome=139.0.7258.66)
Stacktrace:
#0 0x5556ddd0e05a <unknown>
#1 0x5556dd7ad8c3 <unknown>
#2 0x5556dd795a35 <unknown>
#3 0x5556dd7938ee <unknown>
#4 0x5556dd79423f <unknown>
#5 0x5556dd7a2c03 <unknown>
#6 0x5556dd7bbfce <unknown>
#7 0x5556dd7c27db <unknown>
#8 0x5556dd794980 <unknown>
#9 0x5556dd7bb7d5 <unknown>
#10 0x5556dd84b029 <unknown>
#11 0x5556dd8251b3 <unknown>
#12 0x5556dd7f159b <unknown>
#13 0x5556dd7f2971 <unknown>
#14 0x5556ddcd322b <unknown>
#15 0x5556ddcd6f79 <unknown>
#16 0x5556ddcba309 <unknown>
#17 0x5556ddcd7b28 <unknown>
#18 0x5556ddc9ebef <unknown>
#19 0x5556ddcfb0e8 <unknown>
#20 0x5556ddcfb2c6 <unknown>
#21 0x5556ddd0d036 <unknown>
#22 0x7f76d15a56ea start_thread

Problem exporting figure bsub_s5pseq2-GGG(GLY)-codon_scaled. Reason: Message: tab crashed
  (Session info: chrome=139.0.7258.66)
Stacktrace:
#0 0x5556ddd0e05a <unknown>
#1 0x5556dd7ad8c3 <unknown>
#2 0x5556dd795a35 <unknown>
#3 0x5556dd7938ee <unknown>
#4 0x5556dd79423f <unknown>
#5 0x5556dd7a2c03 <unknown>
#6 0x5556dd7bbfce <unknown>
#7 0x5556dd7c27db <unknown>
#8 0x5556dd794980 <unknown>
#9 0x5556dd7bb7d5 <unknown>
#10 0x5556dd84b029 <unknown>
#11 0x5556dd8251b3 <unknown>
#12 0x5556dd7f159b <unknown>
#13 0x5556dd7f2971 <unknown>
#14 0x5556ddcd322b <unknown>
#15 0x5556ddcd6f79 <unknown>
#16 0x5556ddcba309 <unknown>
#17 0x5556ddcd7b28 <unknown>
#18 0x5556ddc9ebef <unknown>
#19 0x5556ddcfb0e8 <unknown>
#20 0x5556ddcfb2c6 <unknown>
#21 0x5556ddd0d036 <unknown>
#22 0x7f76d15a56ea start_thread

Problem exporting figure GGG(GLY)-codon_scaled_overlay. Reason: Message: tab crashed
  (Session info: chrome=139.0.7258.66)
Stacktrace:
#0 0x5556ddd0e05a <unknown>
#1 0x5556dd7ad8c3 <unknown>
#2 0x5556dd795a35 <unknown>
#3 0x5556dd7938ee <unknown>
#4 0x5556dd79423f <unknown>
#5 0x5556dd7a2c03 <unknown>
#6 0x5556dd7bbfce <unknown>
#7 0x5556dd7c27db <unknown>
#8 0x5556dd794980 <unknown>
#9 0x5556dd7bb7d5 <unknown>
#10 0x5556dd84b029 <unknown>
#11 0x5556dd8251b3 <unknown>
#12 0x5556dd7f159b <unknown>
#13 0x5556dd7f2971 <unknown>
#14 0x5556ddcd322b <unknown>
#15 0x5556ddcd6f79 <unknown>
#16 0x5556ddcba309 <unknown>
#17 0x5556ddcd7b28 <unknown>
#18 0x5556ddc9ebef <unknown>
#19 0x5556ddcfb0e8 <unknown>
#20 0x5556ddcfb2c6 <unknown>
#21 0x5556ddd0d036 <unknown>
#22 0x7f76d15a56ea start_thread

Problem exporting figure GGG(GLY)-codon_scaled_overlay. Reason: Message: tab crashed
  (Session info: chrome=139.0.7258.66)
Stacktrace:
#0 0x5556ddd0e05a <unknown>
#1 0x5556dd7ad8c3 <unknown>
#2 0x5556dd795a35 <unknown>
#3 0x5556dd7938ee <unknown>
#4 0x5556dd79423f <unknown>
#5 0x5556dd7a2c03 <unknown>
#6 0x5556dd7bbfce <unknown>
#7 0x5556dd7c27db <unknown>
#8 0x5556dd794980 <unknown>
#9 0x5556dd7bb7d5 <unknown>
#10 0x5556dd84b029 <unknown>
#11 0x5556dd8251b3 <unknown>
#12 0x5556dd7f159b <unknown>
#13 0x5556dd7f2971 <unknown>
#14 0x5556ddcd322b <unknown>
#15 0x5556ddcd6f79 <unknown>
#16 0x5556ddcba309 <unknown>
#17 0x5556ddcd7b28 <unknown>
#18 0x5556ddc9ebef <unknown>
#19 0x5556ddcfb0e8 <unknown>
#20 0x5556ddcfb2c6 <unknown>
#21 0x5556ddd0d036 <unknown>
#22 0x7f76d15a56ea start_thread

Problem exporting figure bsub_ht5pseq-CAT(HIS)-codon_scaled. Reason: Message: tab crashed
  (Session info: chrome=139.0.7258.66)
Stacktrace:
#0 0x5556ddd0e05a <unknown>
#1 0x5556dd7ad8c3 <unknown>
#2 0x5556dd795a35 <unknown>
#3 0x5556dd7938ee <unknown>
#4 0x5556dd79423f <unknown>
#5 0x5556dd7a2c03 <unknown>
#6 0x5556dd7bbfce <unknown>
#7 0x5556dd7c27db <unknown>
#8 0x5556dd794980 <unknown>
#9 0x5556dd7bb7d5 <unknown>
#10 0x5556dd84b029 <unknown>
#11 0x5556dd8251b3 <unknown>
#12 0x5556dd7f159b <unknown>
#13 0x5556dd7f2971 <unknown>
#14 0x5556ddcd322b <unknown>
#15 0x5556ddcd6f79 <unknown>
#16 0x5556ddcba309 <unknown>
#17 0x5556ddcd7b28 <unknown>
#18 0x5556ddc9ebef <unknown>
#19 0x5556ddcfb0e8 <unknown>
#20 0x5556ddcfb2c6 <unknown>
#21 0x5556ddd0d036 <unknown>
#22 0x7f76d15a56ea start_thread

Problem exporting figure bsub_ht5pseq-CAT(HIS)-codon_scaled. Reason: Message: tab crashed
  (Session info: chrome=139.0.7258.66)
Stacktrace:
#0 0x5556ddd0e05a <unknown>
#1 0x5556dd7ad8c3 <unknown>
#2 0x5556dd795a35 <unknown>
#3 0x5556dd7938ee <unknown>
#4 0x5556dd79423f <unknown>
#5 0x5556dd7a2c03 <unknown>
#6 0x5556dd7bbfce <unknown>
#7 0x5556dd7c27db <unknown>
#8 0x5556dd794980 <unknown>
#9 0x5556dd7bb7d5 <unknown>
#10 0x5556dd84b029 <unknown>
#11 0x5556dd8251b3 <unknown>
#12 0x5556dd7f159b <unknown>
#13 0x5556dd7f2971 <unknown>
#14 0x5556ddcd322b <unknown>
#15 0x5556ddcd6f79 <unknown>
#16 0x5556ddcba309 <unknown>
#17 0x5556ddcd7b28 <unknown>
#18 0x5556ddc9ebef <unknown>
#19 0x5556ddcfb0e8 <unknown>
#20 0x5556ddcfb2c6 <unknown>
#21 0x5556ddd0d036 <unknown>
#22 0x7f76d15a56ea start_thread

Problem exporting figure bsub_s5pseq1-CAT(HIS)-codon_scaled. Reason: Message: tab crashed
  (Session info: chrome=139.0.7258.66)
Stacktrace:
#0 0x5556ddd0e05a <unknown>
#1 0x5556dd7ad8c3 <unknown>
#2 0x5556dd795a35 <unknown>
#3 0x5556dd7938ee <unknown>
#4 0x5556dd79423f <unknown>
#5 0x5556dd7a2c03 <unknown>
#6 0x5556dd7bbfce <unknown>
#7 0x5556dd7c27db <unknown>
#8 0x5556dd794980 <unknown>
#9 0x5556dd7bb7d5 <unknown>
#10 0x5556dd84b029 <unknown>
#11 0x5556dd8251b3 <unknown>
#12 0x5556dd7f159b <unknown>
#13 0x5556dd7f2971 <unknown>
#14 0x5556ddcd322b <unknown>
#15 0x5556ddcd6f79 <unknown>
#16 0x5556ddcba309 <unknown>
#17 0x5556ddcd7b28 <unknown>
#18 0x5556ddc9ebef <unknown>
#19 0x5556ddcfb0e8 <unknown>
#20 0x5556ddcfb2c6 <unknown>
#21 0x5556ddd0d036 <unknown>
#22 0x7f76d15a56ea start_thread

Problem exporting figure bsub_s5pseq1-CAT(HIS)-codon_scaled. Reason: Message: tab crashed
  (Session info: chrome=139.0.7258.66)
Stacktrace:
#0 0x5556ddd0e05a <unknown>
#1 0x5556dd7ad8c3 <unknown>
#2 0x5556dd795a35 <unknown>
#3 0x5556dd7938ee <unknown>
#4 0x5556dd79423f <unknown>
#5 0x5556dd7a2c03 <unknown>
#6 0x5556dd7bbfce <unknown>
#7 0x5556dd7c27db <unknown>
#8 0x5556dd794980 <unknown>
#9 0x5556dd7bb7d5 <unknown>
#10 0x5556dd84b029 <unknown>
#11 0x5556dd8251b3 <unknown>
#12 0x5556dd7f159b <unknown>
#13 0x5556dd7f2971 <unknown>
#14 0x5556ddcd322b <unknown>
#15 0x5556ddcd6f79 <unknown>
#16 0x5556ddcba309 <unknown>
#17 0x5556ddcd7b28 <unknown>
#18 0x5556ddc9ebef <unknown>
#19 0x5556ddcfb0e8 <unknown>
#20 0x5556ddcfb2c6 <unknown>
#21 0x5556ddd0d036 <unknown>
#22 0x7f76d15a56ea start_thread

Problem exporting figure bsub_s5pseq2-CAT(HIS)-codon_scaled. Reason: Message: tab crashed
  (Session info: chrome=139.0.7258.66)
Stacktrace:
#0 0x5556ddd0e05a <unknown>
#1 0x5556dd7ad8c3 <unknown>
#2 0x5556dd795a35 <unknown>
#3 0x5556dd7938ee <unknown>
#4 0x5556dd79423f <unknown>
#5 0x5556dd7a2c03 <unknown>
#6 0x5556dd7bbfce <unknown>
#7 0x5556dd7c27db <unknown>
#8 0x5556dd794980 <unknown>
#9 0x5556dd7bb7d5 <unknown>
#10 0x5556dd84b029 <unknown>
#11 0x5556dd8251b3 <unknown>
#12 0x5556dd7f159b <unknown>
#13 0x5556dd7f2971 <unknown>
#14 0x5556ddcd322b <unknown>
#15 0x5556ddcd6f79 <unknown>
#16 0x5556ddcba309 <unknown>
#17 0x5556ddcd7b28 <unknown>
#18 0x5556ddc9ebef <unknown>
#19 0x5556ddcfb0e8 <unknown>
#20 0x5556ddcfb2c6 <unknown>
#21 0x5556ddd0d036 <unknown>
#22 0x7f76d15a56ea start_thread

Problem exporting figure bsub_s5pseq2-CAT(HIS)-codon_scaled. Reason: Message: tab crashed
  (Session info: chrome=139.0.7258.66)
Stacktrace:
#0 0x5556ddd0e05a <unknown>
#1 0x5556dd7ad8c3 <unknown>
#2 0x5556dd795a35 <unknown>
#3 0x5556dd7938ee <unknown>
#4 0x5556dd79423f <unknown>
#5 0x5556dd7a2c03 <unknown>
#6 0x5556dd7bbfce <unknown>
#7 0x5556dd7c27db <unknown>
#8 0x5556dd794980 <unknown>
#9 0x5556dd7bb7d5 <unknown>
#10 0x5556dd84b029 <unknown>
#11 0x5556dd8251b3 <unknown>
#12 0x5556dd7f159b <unknown>
#13 0x5556dd7f2971 <unknown>
#14 0x5556ddcd322b <unknown>
#15 0x5556ddcd6f79 <unknown>
#16 0x5556ddcba309 <unknown>
#17 0x5556ddcd7b28 <unknown>
#18 0x5556ddc9ebef <unknown>
#19 0x5556ddcfb0e8 <unknown>
#20 0x5556ddcfb2c6 <unknown>
#21 0x5556ddd0d036 <unknown>
#22 0x7f76d15a56ea start_thread

Problem exporting figure CAT(HIS)-codon_scaled_overlay. Reason: Message: tab crashed
  (Session info: chrome=139.0.7258.66)
Stacktrace:
#0 0x5556ddd0e05a <unknown>
#1 0x5556dd7ad8c3 <unknown>
#2 0x5556dd795a35 <unknown>
#3 0x5556dd7938ee <unknown>
#4 0x5556dd79423f <unknown>
#5 0x5556dd7a2c03 <unknown>
#6 0x5556dd7bbfce <unknown>
#7 0x5556dd7c27db <unknown>
#8 0x5556dd794980 <unknown>
#9 0x5556dd7bb7d5 <unknown>
#10 0x5556dd84b029 <unknown>
#11 0x5556dd8251b3 <unknown>
#12 0x5556dd7f159b <unknown>
#13 0x5556dd7f2971 <unknown>
#14 0x5556ddcd322b <unknown>
#15 0x5556ddcd6f79 <unknown>
#16 0x5556ddcba309 <unknown>
#17 0x5556ddcd7b28 <unknown>
#18 0x5556ddc9ebef <unknown>
#19 0x5556ddcfb0e8 <unknown>
#20 0x5556ddcfb2c6 <unknown>
#21 0x5556ddd0d036 <unknown>
#22 0x7f76d15a56ea start_thread

Problem exporting figure CAT(HIS)-codon_scaled_overlay. Reason: Message: tab crashed
  (Session info: chrome=139.0.7258.66)
Stacktrace:
#0 0x5556ddd0e05a <unknown>
#1 0x5556dd7ad8c3 <unknown>
#2 0x5556dd795a35 <unknown>
#3 0x5556dd7938ee <unknown>
#4 0x5556dd79423f <unknown>
#5 0x5556dd7a2c03 <unknown>
#6 0x5556dd7bbfce <unknown>
#7 0x5556dd7c27db <unknown>
#8 0x5556dd794980 <unknown>
#9 0x5556dd7bb7d5 <unknown>
#10 0x5556dd84b029 <unknown>
#11 0x5556dd8251b3 <unknown>
#12 0x5556dd7f159b <unknown>
#13 0x5556dd7f2971 <unknown>
#14 0x5556ddcd322b <unknown>
#15 0x5556ddcd6f79 <unknown>
#16 0x5556ddcba309 <unknown>
#17 0x5556ddcd7b28 <unknown>
#18 0x5556ddc9ebef <unknown>
#19 0x5556ddcfb0e8 <unknown>
#20 0x5556ddcfb2c6 <unknown>
#21 0x5556ddd0d036 <unknown>
#22 0x7f76d15a56ea start_thread

Problem exporting figure bsub_ht5pseq-CAC(HIS)-codon_scaled. Reason: Message: tab crashed
  (Session info: chrome=139.0.7258.66)
Stacktrace:
#0 0x5556ddd0e05a <unknown>
#1 0x5556dd7ad8c3 <unknown>
#2 0x5556dd795a35 <unknown>
#3 0x5556dd7938ee <unknown>
#4 0x5556dd79423f <unknown>
#5 0x5556dd7a2c03 <unknown>
#6 0x5556dd7bbfce <unknown>
#7 0x5556dd7c27db <unknown>
#8 0x5556dd794980 <unknown>
#9 0x5556dd7bb7d5 <unknown>
#10 0x5556dd84b029 <unknown>
#11 0x5556dd8251b3 <unknown>
#12 0x5556dd7f159b <unknown>
#13 0x5556dd7f2971 <unknown>
#14 0x5556ddcd322b <unknown>
#15 0x5556ddcd6f79 <unknown>
#16 0x5556ddcba309 <unknown>
#17 0x5556ddcd7b28 <unknown>
#18 0x5556ddc9ebef <unknown>
#19 0x5556ddcfb0e8 <unknown>
#20 0x5556ddcfb2c6 <unknown>
#21 0x5556ddd0d036 <unknown>
#22 0x7f76d15a56ea start_thread

Problem exporting figure bsub_ht5pseq-CAC(HIS)-codon_scaled. Reason: Message: tab crashed
  (Session info: chrome=139.0.7258.66)
Stacktrace:
#0 0x5556ddd0e05a <unknown>
#1 0x5556dd7ad8c3 <unknown>
#2 0x5556dd795a35 <unknown>
#3 0x5556dd7938ee <unknown>
#4 0x5556dd79423f <unknown>
#5 0x5556dd7a2c03 <unknown>
#6 0x5556dd7bbfce <unknown>
#7 0x5556dd7c27db <unknown>
#8 0x5556dd794980 <unknown>
#9 0x5556dd7bb7d5 <unknown>
#10 0x5556dd84b029 <unknown>
#11 0x5556dd8251b3 <unknown>
#12 0x5556dd7f159b <unknown>
#13 0x5556dd7f2971 <unknown>
#14 0x5556ddcd322b <unknown>
#15 0x5556ddcd6f79 <unknown>
#16 0x5556ddcba309 <unknown>
#17 0x5556ddcd7b28 <unknown>
#18 0x5556ddc9ebef <unknown>
#19 0x5556ddcfb0e8 <unknown>
#20 0x5556ddcfb2c6 <unknown>
#21 0x5556ddd0d036 <unknown>
#22 0x7f76d15a56ea start_thread

Problem exporting figure bsub_s5pseq1-CAC(HIS)-codon_scaled. Reason: Message: tab crashed
  (Session info: chrome=139.0.7258.66)
Stacktrace:
#0 0x5556ddd0e05a <unknown>
#1 0x5556dd7ad8c3 <unknown>
#2 0x5556dd795a35 <unknown>
#3 0x5556dd7938ee <unknown>
#4 0x5556dd79423f <unknown>
#5 0x5556dd7a2c03 <unknown>
#6 0x5556dd7bbfce <unknown>
#7 0x5556dd7c27db <unknown>
#8 0x5556dd794980 <unknown>
#9 0x5556dd7bb7d5 <unknown>
#10 0x5556dd84b029 <unknown>
#11 0x5556dd8251b3 <unknown>
#12 0x5556dd7f159b <unknown>
#13 0x5556dd7f2971 <unknown>
#14 0x5556ddcd322b <unknown>
#15 0x5556ddcd6f79 <unknown>
#16 0x5556ddcba309 <unknown>
#17 0x5556ddcd7b28 <unknown>
#18 0x5556ddc9ebef <unknown>
#19 0x5556ddcfb0e8 <unknown>
#20 0x5556ddcfb2c6 <unknown>
#21 0x5556ddd0d036 <unknown>
#22 0x7f76d15a56ea start_thread

Problem exporting figure bsub_s5pseq1-CAC(HIS)-codon_scaled. Reason: Message: tab crashed
  (Session info: chrome=139.0.7258.66)
Stacktrace:
#0 0x5556ddd0e05a <unknown>
#1 0x5556dd7ad8c3 <unknown>
#2 0x5556dd795a35 <unknown>
#3 0x5556dd7938ee <unknown>
#4 0x5556dd79423f <unknown>
#5 0x5556dd7a2c03 <unknown>
#6 0x5556dd7bbfce <unknown>
#7 0x5556dd7c27db <unknown>
#8 0x5556dd794980 <unknown>
#9 0x5556dd7bb7d5 <unknown>
#10 0x5556dd84b029 <unknown>
#11 0x5556dd8251b3 <unknown>
#12 0x5556dd7f159b <unknown>
#13 0x5556dd7f2971 <unknown>
#14 0x5556ddcd322b <unknown>
#15 0x5556ddcd6f79 <unknown>
#16 0x5556ddcba309 <unknown>
#17 0x5556ddcd7b28 <unknown>
#18 0x5556ddc9ebef <unknown>
#19 0x5556ddcfb0e8 <unknown>
#20 0x5556ddcfb2c6 <unknown>
#21 0x5556ddd0d036 <unknown>
#22 0x7f76d15a56ea start_thread

Problem exporting figure bsub_s5pseq2-CAC(HIS)-codon_scaled. Reason: Message: tab crashed
  (Session info: chrome=139.0.7258.66)
Stacktrace:
#0 0x5556ddd0e05a <unknown>
#1 0x5556dd7ad8c3 <unknown>
#2 0x5556dd795a35 <unknown>
#3 0x5556dd7938ee <unknown>
#4 0x5556dd79423f <unknown>
#5 0x5556dd7a2c03 <unknown>
#6 0x5556dd7bbfce <unknown>
#7 0x5556dd7c27db <unknown>
#8 0x5556dd794980 <unknown>
#9 0x5556dd7bb7d5 <unknown>
#10 0x5556dd84b029 <unknown>
#11 0x5556dd8251b3 <unknown>
#12 0x5556dd7f159b <unknown>
#13 0x5556dd7f2971 <unknown>
#14 0x5556ddcd322b <unknown>
#15 0x5556ddcd6f79 <unknown>
#16 0x5556ddcba309 <unknown>
#17 0x5556ddcd7b28 <unknown>
#18 0x5556ddc9ebef <unknown>
#19 0x5556ddcfb0e8 <unknown>
#20 0x5556ddcfb2c6 <unknown>
#21 0x5556ddd0d036 <unknown>
#22 0x7f76d15a56ea start_thread

Problem exporting figure bsub_s5pseq2-CAC(HIS)-codon_scaled. Reason: Message: tab crashed
  (Session info: chrome=139.0.7258.66)
Stacktrace:
#0 0x5556ddd0e05a <unknown>
#1 0x5556dd7ad8c3 <unknown>
#2 0x5556dd795a35 <unknown>
#3 0x5556dd7938ee <unknown>
#4 0x5556dd79423f <unknown>
#5 0x5556dd7a2c03 <unknown>
#6 0x5556dd7bbfce <unknown>
#7 0x5556dd7c27db <unknown>
#8 0x5556dd794980 <unknown>
#9 0x5556dd7bb7d5 <unknown>
#10 0x5556dd84b029 <unknown>
#11 0x5556dd8251b3 <unknown>
#12 0x5556dd7f159b <unknown>
#13 0x5556dd7f2971 <unknown>
#14 0x5556ddcd322b <unknown>
#15 0x5556ddcd6f79 <unknown>
#16 0x5556ddcba309 <unknown>
#17 0x5556ddcd7b28 <unknown>
#18 0x5556ddc9ebef <unknown>
#19 0x5556ddcfb0e8 <unknown>
#20 0x5556ddcfb2c6 <unknown>
#21 0x5556ddd0d036 <unknown>
#22 0x7f76d15a56ea start_thread

Problem exporting figure CAC(HIS)-codon_scaled_overlay. Reason: Message: tab crashed
  (Session info: chrome=139.0.7258.66)
Stacktrace:
#0 0x5556ddd0e05a <unknown>
#1 0x5556dd7ad8c3 <unknown>
#2 0x5556dd795a35 <unknown>
#3 0x5556dd7938ee <unknown>
#4 0x5556dd79423f <unknown>
#5 0x5556dd7a2c03 <unknown>
#6 0x5556dd7bbfce <unknown>
#7 0x5556dd7c27db <unknown>
#8 0x5556dd794980 <unknown>
#9 0x5556dd7bb7d5 <unknown>
#10 0x5556dd84b029 <unknown>
#11 0x5556dd8251b3 <unknown>
#12 0x5556dd7f159b <unknown>
#13 0x5556dd7f2971 <unknown>
#14 0x5556ddcd322b <unknown>
#15 0x5556ddcd6f79 <unknown>
#16 0x5556ddcba309 <unknown>
#17 0x5556ddcd7b28 <unknown>
#18 0x5556ddc9ebef <unknown>
#19 0x5556ddcfb0e8 <unknown>
#20 0x5556ddcfb2c6 <unknown>
#21 0x5556ddd0d036 <unknown>
#22 0x7f76d15a56ea start_thread

Problem exporting figure CAC(HIS)-codon_scaled_overlay. Reason: Message: tab crashed
  (Session info: chrome=139.0.7258.66)
Stacktrace:
#0 0x5556ddd0e05a <unknown>
#1 0x5556dd7ad8c3 <unknown>
#2 0x5556dd795a35 <unknown>
#3 0x5556dd7938ee <unknown>
#4 0x5556dd79423f <unknown>
#5 0x5556dd7a2c03 <unknown>
#6 0x5556dd7bbfce <unknown>
#7 0x5556dd7c27db <unknown>
#8 0x5556dd794980 <unknown>
#9 0x5556dd7bb7d5 <unknown>
#10 0x5556dd84b029 <unknown>
#11 0x5556dd8251b3 <unknown>
#12 0x5556dd7f159b <unknown>
#13 0x5556dd7f2971 <unknown>
#14 0x5556ddcd322b <unknown>
#15 0x5556ddcd6f79 <unknown>
#16 0x5556ddcba309 <unknown>
#17 0x5556ddcd7b28 <unknown>
#18 0x5556ddc9ebef <unknown>
#19 0x5556ddcfb0e8 <unknown>
#20 0x5556ddcfb2c6 <unknown>
#21 0x5556ddd0d036 <unknown>
#22 0x7f76d15a56ea start_thread

Problem exporting figure bsub_ht5pseq-ATT(ILE)-codon_scaled. Reason: Message: tab crashed
  (Session info: chrome=139.0.7258.66)
Stacktrace:
#0 0x5556ddd0e05a <unknown>
#1 0x5556dd7ad8c3 <unknown>
#2 0x5556dd795a35 <unknown>
#3 0x5556dd7938ee <unknown>
#4 0x5556dd79423f <unknown>
#5 0x5556dd7a2c03 <unknown>
#6 0x5556dd7bbfce <unknown>
#7 0x5556dd7c27db <unknown>
#8 0x5556dd794980 <unknown>
#9 0x5556dd7bb7d5 <unknown>
#10 0x5556dd84b029 <unknown>
#11 0x5556dd8251b3 <unknown>
#12 0x5556dd7f159b <unknown>
#13 0x5556dd7f2971 <unknown>
#14 0x5556ddcd322b <unknown>
#15 0x5556ddcd6f79 <unknown>
#16 0x5556ddcba309 <unknown>
#17 0x5556ddcd7b28 <unknown>
#18 0x5556ddc9ebef <unknown>
#19 0x5556ddcfb0e8 <unknown>
#20 0x5556ddcfb2c6 <unknown>
#21 0x5556ddd0d036 <unknown>
#22 0x7f76d15a56ea start_thread

Problem exporting figure bsub_ht5pseq-ATT(ILE)-codon_scaled. Reason: Message: tab crashed
  (Session info: chrome=139.0.7258.66)
Stacktrace:
#0 0x5556ddd0e05a <unknown>
#1 0x5556dd7ad8c3 <unknown>
#2 0x5556dd795a35 <unknown>
#3 0x5556dd7938ee <unknown>
#4 0x5556dd79423f <unknown>
#5 0x5556dd7a2c03 <unknown>
#6 0x5556dd7bbfce <unknown>
#7 0x5556dd7c27db <unknown>
#8 0x5556dd794980 <unknown>
#9 0x5556dd7bb7d5 <unknown>
#10 0x5556dd84b029 <unknown>
#11 0x5556dd8251b3 <unknown>
#12 0x5556dd7f159b <unknown>
#13 0x5556dd7f2971 <unknown>
#14 0x5556ddcd322b <unknown>
#15 0x5556ddcd6f79 <unknown>
#16 0x5556ddcba309 <unknown>
#17 0x5556ddcd7b28 <unknown>
#18 0x5556ddc9ebef <unknown>
#19 0x5556ddcfb0e8 <unknown>
#20 0x5556ddcfb2c6 <unknown>
#21 0x5556ddd0d036 <unknown>
#22 0x7f76d15a56ea start_thread

Problem exporting figure bsub_s5pseq1-ATT(ILE)-codon_scaled. Reason: Message: tab crashed
  (Session info: chrome=139.0.7258.66)
Stacktrace:
#0 0x5556ddd0e05a <unknown>
#1 0x5556dd7ad8c3 <unknown>
#2 0x5556dd795a35 <unknown>
#3 0x5556dd7938ee <unknown>
#4 0x5556dd79423f <unknown>
#5 0x5556dd7a2c03 <unknown>
#6 0x5556dd7bbfce <unknown>
#7 0x5556dd7c27db <unknown>
#8 0x5556dd794980 <unknown>
#9 0x5556dd7bb7d5 <unknown>
#10 0x5556dd84b029 <unknown>
#11 0x5556dd8251b3 <unknown>
#12 0x5556dd7f159b <unknown>
#13 0x5556dd7f2971 <unknown>
#14 0x5556ddcd322b <unknown>
#15 0x5556ddcd6f79 <unknown>
#16 0x5556ddcba309 <unknown>
#17 0x5556ddcd7b28 <unknown>
#18 0x5556ddc9ebef <unknown>
#19 0x5556ddcfb0e8 <unknown>
#20 0x5556ddcfb2c6 <unknown>
#21 0x5556ddd0d036 <unknown>
#22 0x7f76d15a56ea start_thread

Problem exporting figure bsub_s5pseq1-ATT(ILE)-codon_scaled. Reason: Message: tab crashed
  (Session info: chrome=139.0.7258.66)
Stacktrace:
#0 0x5556ddd0e05a <unknown>
#1 0x5556dd7ad8c3 <unknown>
#2 0x5556dd795a35 <unknown>
#3 0x5556dd7938ee <unknown>
#4 0x5556dd79423f <unknown>
#5 0x5556dd7a2c03 <unknown>
#6 0x5556dd7bbfce <unknown>
#7 0x5556dd7c27db <unknown>
#8 0x5556dd794980 <unknown>
#9 0x5556dd7bb7d5 <unknown>
#10 0x5556dd84b029 <unknown>
#11 0x5556dd8251b3 <unknown>
#12 0x5556dd7f159b <unknown>
#13 0x5556dd7f2971 <unknown>
#14 0x5556ddcd322b <unknown>
#15 0x5556ddcd6f79 <unknown>
#16 0x5556ddcba309 <unknown>
#17 0x5556ddcd7b28 <unknown>
#18 0x5556ddc9ebef <unknown>
#19 0x5556ddcfb0e8 <unknown>
#20 0x5556ddcfb2c6 <unknown>
#21 0x5556ddd0d036 <unknown>
#22 0x7f76d15a56ea start_thread

Problem exporting figure bsub_s5pseq2-ATT(ILE)-codon_scaled. Reason: Message: tab crashed
  (Session info: chrome=139.0.7258.66)
Stacktrace:
#0 0x5556ddd0e05a <unknown>
#1 0x5556dd7ad8c3 <unknown>
#2 0x5556dd795a35 <unknown>
#3 0x5556dd7938ee <unknown>
#4 0x5556dd79423f <unknown>
#5 0x5556dd7a2c03 <unknown>
#6 0x5556dd7bbfce <unknown>
#7 0x5556dd7c27db <unknown>
#8 0x5556dd794980 <unknown>
#9 0x5556dd7bb7d5 <unknown>
#10 0x5556dd84b029 <unknown>
#11 0x5556dd8251b3 <unknown>
#12 0x5556dd7f159b <unknown>
#13 0x5556dd7f2971 <unknown>
#14 0x5556ddcd322b <unknown>
#15 0x5556ddcd6f79 <unknown>
#16 0x5556ddcba309 <unknown>
#17 0x5556ddcd7b28 <unknown>
#18 0x5556ddc9ebef <unknown>
#19 0x5556ddcfb0e8 <unknown>
#20 0x5556ddcfb2c6 <unknown>
#21 0x5556ddd0d036 <unknown>
#22 0x7f76d15a56ea start_thread

Problem exporting figure bsub_s5pseq2-ATT(ILE)-codon_scaled. Reason: Message: tab crashed
  (Session info: chrome=139.0.7258.66)
Stacktrace:
#0 0x5556ddd0e05a <unknown>
#1 0x5556dd7ad8c3 <unknown>
#2 0x5556dd795a35 <unknown>
#3 0x5556dd7938ee <unknown>
#4 0x5556dd79423f <unknown>
#5 0x5556dd7a2c03 <unknown>
#6 0x5556dd7bbfce <unknown>
#7 0x5556dd7c27db <unknown>
#8 0x5556dd794980 <unknown>
#9 0x5556dd7bb7d5 <unknown>
#10 0x5556dd84b029 <unknown>
#11 0x5556dd8251b3 <unknown>
#12 0x5556dd7f159b <unknown>
#13 0x5556dd7f2971 <unknown>
#14 0x5556ddcd322b <unknown>
#15 0x5556ddcd6f79 <unknown>
#16 0x5556ddcba309 <unknown>
#17 0x5556ddcd7b28 <unknown>
#18 0x5556ddc9ebef <unknown>
#19 0x5556ddcfb0e8 <unknown>
#20 0x5556ddcfb2c6 <unknown>
#21 0x5556ddd0d036 <unknown>
#22 0x7f76d15a56ea start_thread

Problem exporting figure ATT(ILE)-codon_scaled_overlay. Reason: Message: tab crashed
  (Session info: chrome=139.0.7258.66)
Stacktrace:
#0 0x5556ddd0e05a <unknown>
#1 0x5556dd7ad8c3 <unknown>
#2 0x5556dd795a35 <unknown>
#3 0x5556dd7938ee <unknown>
#4 0x5556dd79423f <unknown>
#5 0x5556dd7a2c03 <unknown>
#6 0x5556dd7bbfce <unknown>
#7 0x5556dd7c27db <unknown>
#8 0x5556dd794980 <unknown>
#9 0x5556dd7bb7d5 <unknown>
#10 0x5556dd84b029 <unknown>
#11 0x5556dd8251b3 <unknown>
#12 0x5556dd7f159b <unknown>
#13 0x5556dd7f2971 <unknown>
#14 0x5556ddcd322b <unknown>
#15 0x5556ddcd6f79 <unknown>
#16 0x5556ddcba309 <unknown>
#17 0x5556ddcd7b28 <unknown>
#18 0x5556ddc9ebef <unknown>
#19 0x5556ddcfb0e8 <unknown>
#20 0x5556ddcfb2c6 <unknown>
#21 0x5556ddd0d036 <unknown>
#22 0x7f76d15a56ea start_thread

Problem exporting figure ATT(ILE)-codon_scaled_overlay. Reason: Message: tab crashed
  (Session info: chrome=139.0.7258.66)
Stacktrace:
#0 0x5556ddd0e05a <unknown>
#1 0x5556dd7ad8c3 <unknown>
#2 0x5556dd795a35 <unknown>
#3 0x5556dd7938ee <unknown>
#4 0x5556dd79423f <unknown>
#5 0x5556dd7a2c03 <unknown>
#6 0x5556dd7bbfce <unknown>
#7 0x5556dd7c27db <unknown>
#8 0x5556dd794980 <unknown>
#9 0x5556dd7bb7d5 <unknown>
#10 0x5556dd84b029 <unknown>
#11 0x5556dd8251b3 <unknown>
#12 0x5556dd7f159b <unknown>
#13 0x5556dd7f2971 <unknown>
#14 0x5556ddcd322b <unknown>
#15 0x5556ddcd6f79 <unknown>
#16 0x5556ddcba309 <unknown>
#17 0x5556ddcd7b28 <unknown>
#18 0x5556ddc9ebef <unknown>
#19 0x5556ddcfb0e8 <unknown>
#20 0x5556ddcfb2c6 <unknown>
#21 0x5556ddd0d036 <unknown>
#22 0x7f76d15a56ea start_thread

Problem exporting figure bsub_ht5pseq-ATC(ILE)-codon_scaled. Reason: Message: tab crashed
  (Session info: chrome=139.0.7258.66)
Stacktrace:
#0 0x5556ddd0e05a <unknown>
#1 0x5556dd7ad8c3 <unknown>
#2 0x5556dd795a35 <unknown>
#3 0x5556dd7938ee <unknown>
#4 0x5556dd79423f <unknown>
#5 0x5556dd7a2c03 <unknown>
#6 0x5556dd7bbfce <unknown>
#7 0x5556dd7c27db <unknown>
#8 0x5556dd794980 <unknown>
#9 0x5556dd7bb7d5 <unknown>
#10 0x5556dd84b029 <unknown>
#11 0x5556dd8251b3 <unknown>
#12 0x5556dd7f159b <unknown>
#13 0x5556dd7f2971 <unknown>
#14 0x5556ddcd322b <unknown>
#15 0x5556ddcd6f79 <unknown>
#16 0x5556ddcba309 <unknown>
#17 0x5556ddcd7b28 <unknown>
#18 0x5556ddc9ebef <unknown>
#19 0x5556ddcfb0e8 <unknown>
#20 0x5556ddcfb2c6 <unknown>
#21 0x5556ddd0d036 <unknown>
#22 0x7f76d15a56ea start_thread

Problem exporting figure bsub_ht5pseq-ATC(ILE)-codon_scaled. Reason: Message: tab crashed
  (Session info: chrome=139.0.7258.66)
Stacktrace:
#0 0x5556ddd0e05a <unknown>
#1 0x5556dd7ad8c3 <unknown>
#2 0x5556dd795a35 <unknown>
#3 0x5556dd7938ee <unknown>
#4 0x5556dd79423f <unknown>
#5 0x5556dd7a2c03 <unknown>
#6 0x5556dd7bbfce <unknown>
#7 0x5556dd7c27db <unknown>
#8 0x5556dd794980 <unknown>
#9 0x5556dd7bb7d5 <unknown>
#10 0x5556dd84b029 <unknown>
#11 0x5556dd8251b3 <unknown>
#12 0x5556dd7f159b <unknown>
#13 0x5556dd7f2971 <unknown>
#14 0x5556ddcd322b <unknown>
#15 0x5556ddcd6f79 <unknown>
#16 0x5556ddcba309 <unknown>
#17 0x5556ddcd7b28 <unknown>
#18 0x5556ddc9ebef <unknown>
#19 0x5556ddcfb0e8 <unknown>
#20 0x5556ddcfb2c6 <unknown>
#21 0x5556ddd0d036 <unknown>
#22 0x7f76d15a56ea start_thread

Problem exporting figure bsub_s5pseq1-ATC(ILE)-codon_scaled. Reason: Message: tab crashed
  (Session info: chrome=139.0.7258.66)
Stacktrace:
#0 0x5556ddd0e05a <unknown>
#1 0x5556dd7ad8c3 <unknown>
#2 0x5556dd795a35 <unknown>
#3 0x5556dd7938ee <unknown>
#4 0x5556dd79423f <unknown>
#5 0x5556dd7a2c03 <unknown>
#6 0x5556dd7bbfce <unknown>
#7 0x5556dd7c27db <unknown>
#8 0x5556dd794980 <unknown>
#9 0x5556dd7bb7d5 <unknown>
#10 0x5556dd84b029 <unknown>
#11 0x5556dd8251b3 <unknown>
#12 0x5556dd7f159b <unknown>
#13 0x5556dd7f2971 <unknown>
#14 0x5556ddcd322b <unknown>
#15 0x5556ddcd6f79 <unknown>
#16 0x5556ddcba309 <unknown>
#17 0x5556ddcd7b28 <unknown>
#18 0x5556ddc9ebef <unknown>
#19 0x5556ddcfb0e8 <unknown>
#20 0x5556ddcfb2c6 <unknown>
#21 0x5556ddd0d036 <unknown>
#22 0x7f76d15a56ea start_thread

Problem exporting figure bsub_s5pseq1-ATC(ILE)-codon_scaled. Reason: Message: tab crashed
  (Session info: chrome=139.0.7258.66)
Stacktrace:
#0 0x5556ddd0e05a <unknown>
#1 0x5556dd7ad8c3 <unknown>
#2 0x5556dd795a35 <unknown>
#3 0x5556dd7938ee <unknown>
#4 0x5556dd79423f <unknown>
#5 0x5556dd7a2c03 <unknown>
#6 0x5556dd7bbfce <unknown>
#7 0x5556dd7c27db <unknown>
#8 0x5556dd794980 <unknown>
#9 0x5556dd7bb7d5 <unknown>
#10 0x5556dd84b029 <unknown>
#11 0x5556dd8251b3 <unknown>
#12 0x5556dd7f159b <unknown>
#13 0x5556dd7f2971 <unknown>
#14 0x5556ddcd322b <unknown>
#15 0x5556ddcd6f79 <unknown>
#16 0x5556ddcba309 <unknown>
#17 0x5556ddcd7b28 <unknown>
#18 0x5556ddc9ebef <unknown>
#19 0x5556ddcfb0e8 <unknown>
#20 0x5556ddcfb2c6 <unknown>
#21 0x5556ddd0d036 <unknown>
#22 0x7f76d15a56ea start_thread

Problem exporting figure bsub_s5pseq2-ATC(ILE)-codon_scaled. Reason: Message: tab crashed
  (Session info: chrome=139.0.7258.66)
Stacktrace:
#0 0x5556ddd0e05a <unknown>
#1 0x5556dd7ad8c3 <unknown>
#2 0x5556dd795a35 <unknown>
#3 0x5556dd7938ee <unknown>
#4 0x5556dd79423f <unknown>
#5 0x5556dd7a2c03 <unknown>
#6 0x5556dd7bbfce <unknown>
#7 0x5556dd7c27db <unknown>
#8 0x5556dd794980 <unknown>
#9 0x5556dd7bb7d5 <unknown>
#10 0x5556dd84b029 <unknown>
#11 0x5556dd8251b3 <unknown>
#12 0x5556dd7f159b <unknown>
#13 0x5556dd7f2971 <unknown>
#14 0x5556ddcd322b <unknown>
#15 0x5556ddcd6f79 <unknown>
#16 0x5556ddcba309 <unknown>
#17 0x5556ddcd7b28 <unknown>
#18 0x5556ddc9ebef <unknown>
#19 0x5556ddcfb0e8 <unknown>
#20 0x5556ddcfb2c6 <unknown>
#21 0x5556ddd0d036 <unknown>
#22 0x7f76d15a56ea start_thread

Problem exporting figure bsub_s5pseq2-ATC(ILE)-codon_scaled. Reason: Message: tab crashed
  (Session info: chrome=139.0.7258.66)
Stacktrace:
#0 0x5556ddd0e05a <unknown>
#1 0x5556dd7ad8c3 <unknown>
#2 0x5556dd795a35 <unknown>
#3 0x5556dd7938ee <unknown>
#4 0x5556dd79423f <unknown>
#5 0x5556dd7a2c03 <unknown>
#6 0x5556dd7bbfce <unknown>
#7 0x5556dd7c27db <unknown>
#8 0x5556dd794980 <unknown>
#9 0x5556dd7bb7d5 <unknown>
#10 0x5556dd84b029 <unknown>
#11 0x5556dd8251b3 <unknown>
#12 0x5556dd7f159b <unknown>
#13 0x5556dd7f2971 <unknown>
#14 0x5556ddcd322b <unknown>
#15 0x5556ddcd6f79 <unknown>
#16 0x5556ddcba309 <unknown>
#17 0x5556ddcd7b28 <unknown>
#18 0x5556ddc9ebef <unknown>
#19 0x5556ddcfb0e8 <unknown>
#20 0x5556ddcfb2c6 <unknown>
#21 0x5556ddd0d036 <unknown>
#22 0x7f76d15a56ea start_thread

Problem exporting figure ATC(ILE)-codon_scaled_overlay. Reason: Message: tab crashed
  (Session info: chrome=139.0.7258.66)
Stacktrace:
#0 0x5556ddd0e05a <unknown>
#1 0x5556dd7ad8c3 <unknown>
#2 0x5556dd795a35 <unknown>
#3 0x5556dd7938ee <unknown>
#4 0x5556dd79423f <unknown>
#5 0x5556dd7a2c03 <unknown>
#6 0x5556dd7bbfce <unknown>
#7 0x5556dd7c27db <unknown>
#8 0x5556dd794980 <unknown>
#9 0x5556dd7bb7d5 <unknown>
#10 0x5556dd84b029 <unknown>
#11 0x5556dd8251b3 <unknown>
#12 0x5556dd7f159b <unknown>
#13 0x5556dd7f2971 <unknown>
#14 0x5556ddcd322b <unknown>
#15 0x5556ddcd6f79 <unknown>
#16 0x5556ddcba309 <unknown>
#17 0x5556ddcd7b28 <unknown>
#18 0x5556ddc9ebef <unknown>
#19 0x5556ddcfb0e8 <unknown>
#20 0x5556ddcfb2c6 <unknown>
#21 0x5556ddd0d036 <unknown>
#22 0x7f76d15a56ea start_thread

Problem exporting figure ATC(ILE)-codon_scaled_overlay. Reason: Message: tab crashed
  (Session info: chrome=139.0.7258.66)
Stacktrace:
#0 0x5556ddd0e05a <unknown>
#1 0x5556dd7ad8c3 <unknown>
#2 0x5556dd795a35 <unknown>
#3 0x5556dd7938ee <unknown>
#4 0x5556dd79423f <unknown>
#5 0x5556dd7a2c03 <unknown>
#6 0x5556dd7bbfce <unknown>
#7 0x5556dd7c27db <unknown>
#8 0x5556dd794980 <unknown>
#9 0x5556dd7bb7d5 <unknown>
#10 0x5556dd84b029 <unknown>
#11 0x5556dd8251b3 <unknown>
#12 0x5556dd7f159b <unknown>
#13 0x5556dd7f2971 <unknown>
#14 0x5556ddcd322b <unknown>
#15 0x5556ddcd6f79 <unknown>
#16 0x5556ddcba309 <unknown>
#17 0x5556ddcd7b28 <unknown>
#18 0x5556ddc9ebef <unknown>
#19 0x5556ddcfb0e8 <unknown>
#20 0x5556ddcfb2c6 <unknown>
#21 0x5556ddd0d036 <unknown>
#22 0x7f76d15a56ea start_thread

Problem exporting figure bsub_ht5pseq-ATA(ILE)-codon_scaled. Reason: Message: tab crashed
  (Session info: chrome=139.0.7258.66)
Stacktrace:
#0 0x5556ddd0e05a <unknown>
#1 0x5556dd7ad8c3 <unknown>
#2 0x5556dd795a35 <unknown>
#3 0x5556dd7938ee <unknown>
#4 0x5556dd79423f <unknown>
#5 0x5556dd7a2c03 <unknown>
#6 0x5556dd7bbfce <unknown>
#7 0x5556dd7c27db <unknown>
#8 0x5556dd794980 <unknown>
#9 0x5556dd7bb7d5 <unknown>
#10 0x5556dd84b029 <unknown>
#11 0x5556dd8251b3 <unknown>
#12 0x5556dd7f159b <unknown>
#13 0x5556dd7f2971 <unknown>
#14 0x5556ddcd322b <unknown>
#15 0x5556ddcd6f79 <unknown>
#16 0x5556ddcba309 <unknown>
#17 0x5556ddcd7b28 <unknown>
#18 0x5556ddc9ebef <unknown>
#19 0x5556ddcfb0e8 <unknown>
#20 0x5556ddcfb2c6 <unknown>
#21 0x5556ddd0d036 <unknown>
#22 0x7f76d15a56ea start_thread

Problem exporting figure bsub_ht5pseq-ATA(ILE)-codon_scaled. Reason: Message: tab crashed
  (Session info: chrome=139.0.7258.66)
Stacktrace:
#0 0x5556ddd0e05a <unknown>
#1 0x5556dd7ad8c3 <unknown>
#2 0x5556dd795a35 <unknown>
#3 0x5556dd7938ee <unknown>
#4 0x5556dd79423f <unknown>
#5 0x5556dd7a2c03 <unknown>
#6 0x5556dd7bbfce <unknown>
#7 0x5556dd7c27db <unknown>
#8 0x5556dd794980 <unknown>
#9 0x5556dd7bb7d5 <unknown>
#10 0x5556dd84b029 <unknown>
#11 0x5556dd8251b3 <unknown>
#12 0x5556dd7f159b <unknown>
#13 0x5556dd7f2971 <unknown>
#14 0x5556ddcd322b <unknown>
#15 0x5556ddcd6f79 <unknown>
#16 0x5556ddcba309 <unknown>
#17 0x5556ddcd7b28 <unknown>
#18 0x5556ddc9ebef <unknown>
#19 0x5556ddcfb0e8 <unknown>
#20 0x5556ddcfb2c6 <unknown>
#21 0x5556ddd0d036 <unknown>
#22 0x7f76d15a56ea start_thread

Problem exporting figure bsub_s5pseq1-ATA(ILE)-codon_scaled. Reason: Message: tab crashed
  (Session info: chrome=139.0.7258.66)
Stacktrace:
#0 0x5556ddd0e05a <unknown>
#1 0x5556dd7ad8c3 <unknown>
#2 0x5556dd795a35 <unknown>
#3 0x5556dd7938ee <unknown>
#4 0x5556dd79423f <unknown>
#5 0x5556dd7a2c03 <unknown>
#6 0x5556dd7bbfce <unknown>
#7 0x5556dd7c27db <unknown>
#8 0x5556dd794980 <unknown>
#9 0x5556dd7bb7d5 <unknown>
#10 0x5556dd84b029 <unknown>
#11 0x5556dd8251b3 <unknown>
#12 0x5556dd7f159b <unknown>
#13 0x5556dd7f2971 <unknown>
#14 0x5556ddcd322b <unknown>
#15 0x5556ddcd6f79 <unknown>
#16 0x5556ddcba309 <unknown>
#17 0x5556ddcd7b28 <unknown>
#18 0x5556ddc9ebef <unknown>
#19 0x5556ddcfb0e8 <unknown>
#20 0x5556ddcfb2c6 <unknown>
#21 0x5556ddd0d036 <unknown>
#22 0x7f76d15a56ea start_thread

Problem exporting figure bsub_s5pseq1-ATA(ILE)-codon_scaled. Reason: Message: tab crashed
  (Session info: chrome=139.0.7258.66)
Stacktrace:
#0 0x5556ddd0e05a <unknown>
#1 0x5556dd7ad8c3 <unknown>
#2 0x5556dd795a35 <unknown>
#3 0x5556dd7938ee <unknown>
#4 0x5556dd79423f <unknown>
#5 0x5556dd7a2c03 <unknown>
#6 0x5556dd7bbfce <unknown>
#7 0x5556dd7c27db <unknown>
#8 0x5556dd794980 <unknown>
#9 0x5556dd7bb7d5 <unknown>
#10 0x5556dd84b029 <unknown>
#11 0x5556dd8251b3 <unknown>
#12 0x5556dd7f159b <unknown>
#13 0x5556dd7f2971 <unknown>
#14 0x5556ddcd322b <unknown>
#15 0x5556ddcd6f79 <unknown>
#16 0x5556ddcba309 <unknown>
#17 0x5556ddcd7b28 <unknown>
#18 0x5556ddc9ebef <unknown>
#19 0x5556ddcfb0e8 <unknown>
#20 0x5556ddcfb2c6 <unknown>
#21 0x5556ddd0d036 <unknown>
#22 0x7f76d15a56ea start_thread

Problem exporting figure bsub_s5pseq2-ATA(ILE)-codon_scaled. Reason: Message: tab crashed
  (Session info: chrome=139.0.7258.66)
Stacktrace:
#0 0x5556ddd0e05a <unknown>
#1 0x5556dd7ad8c3 <unknown>
#2 0x5556dd795a35 <unknown>
#3 0x5556dd7938ee <unknown>
#4 0x5556dd79423f <unknown>
#5 0x5556dd7a2c03 <unknown>
#6 0x5556dd7bbfce <unknown>
#7 0x5556dd7c27db <unknown>
#8 0x5556dd794980 <unknown>
#9 0x5556dd7bb7d5 <unknown>
#10 0x5556dd84b029 <unknown>
#11 0x5556dd8251b3 <unknown>
#12 0x5556dd7f159b <unknown>
#13 0x5556dd7f2971 <unknown>
#14 0x5556ddcd322b <unknown>
#15 0x5556ddcd6f79 <unknown>
#16 0x5556ddcba309 <unknown>
#17 0x5556ddcd7b28 <unknown>
#18 0x5556ddc9ebef <unknown>
#19 0x5556ddcfb0e8 <unknown>
#20 0x5556ddcfb2c6 <unknown>
#21 0x5556ddd0d036 <unknown>
#22 0x7f76d15a56ea start_thread

Problem exporting figure bsub_s5pseq2-ATA(ILE)-codon_scaled. Reason: Message: tab crashed
  (Session info: chrome=139.0.7258.66)
Stacktrace:
#0 0x5556ddd0e05a <unknown>
#1 0x5556dd7ad8c3 <unknown>
#2 0x5556dd795a35 <unknown>
#3 0x5556dd7938ee <unknown>
#4 0x5556dd79423f <unknown>
#5 0x5556dd7a2c03 <unknown>
#6 0x5556dd7bbfce <unknown>
#7 0x5556dd7c27db <unknown>
#8 0x5556dd794980 <unknown>
#9 0x5556dd7bb7d5 <unknown>
#10 0x5556dd84b029 <unknown>
#11 0x5556dd8251b3 <unknown>
#12 0x5556dd7f159b <unknown>
#13 0x5556dd7f2971 <unknown>
#14 0x5556ddcd322b <unknown>
#15 0x5556ddcd6f79 <unknown>
#16 0x5556ddcba309 <unknown>
#17 0x5556ddcd7b28 <unknown>
#18 0x5556ddc9ebef <unknown>
#19 0x5556ddcfb0e8 <unknown>
#20 0x5556ddcfb2c6 <unknown>
#21 0x5556ddd0d036 <unknown>
#22 0x7f76d15a56ea start_thread

Problem exporting figure ATA(ILE)-codon_scaled_overlay. Reason: Message: tab crashed
  (Session info: chrome=139.0.7258.66)
Stacktrace:
#0 0x5556ddd0e05a <unknown>
#1 0x5556dd7ad8c3 <unknown>
#2 0x5556dd795a35 <unknown>
#3 0x5556dd7938ee <unknown>
#4 0x5556dd79423f <unknown>
#5 0x5556dd7a2c03 <unknown>
#6 0x5556dd7bbfce <unknown>
#7 0x5556dd7c27db <unknown>
#8 0x5556dd794980 <unknown>
#9 0x5556dd7bb7d5 <unknown>
#10 0x5556dd84b029 <unknown>
#11 0x5556dd8251b3 <unknown>
#12 0x5556dd7f159b <unknown>
#13 0x5556dd7f2971 <unknown>
#14 0x5556ddcd322b <unknown>
#15 0x5556ddcd6f79 <unknown>
#16 0x5556ddcba309 <unknown>
#17 0x5556ddcd7b28 <unknown>
#18 0x5556ddc9ebef <unknown>
#19 0x5556ddcfb0e8 <unknown>
#20 0x5556ddcfb2c6 <unknown>
#21 0x5556ddd0d036 <unknown>
#22 0x7f76d15a56ea start_thread

Problem exporting figure ATA(ILE)-codon_scaled_overlay. Reason: Message: tab crashed
  (Session info: chrome=139.0.7258.66)
Stacktrace:
#0 0x5556ddd0e05a <unknown>
#1 0x5556dd7ad8c3 <unknown>
#2 0x5556dd795a35 <unknown>
#3 0x5556dd7938ee <unknown>
#4 0x5556dd79423f <unknown>
#5 0x5556dd7a2c03 <unknown>
#6 0x5556dd7bbfce <unknown>
#7 0x5556dd7c27db <unknown>
#8 0x5556dd794980 <unknown>
#9 0x5556dd7bb7d5 <unknown>
#10 0x5556dd84b029 <unknown>
#11 0x5556dd8251b3 <unknown>
#12 0x5556dd7f159b <unknown>
#13 0x5556dd7f2971 <unknown>
#14 0x5556ddcd322b <unknown>
#15 0x5556ddcd6f79 <unknown>
#16 0x5556ddcba309 <unknown>
#17 0x5556ddcd7b28 <unknown>
#18 0x5556ddc9ebef <unknown>
#19 0x5556ddcfb0e8 <unknown>
#20 0x5556ddcfb2c6 <unknown>
#21 0x5556ddd0d036 <unknown>
#22 0x7f76d15a56ea start_thread

Problem exporting figure bsub_ht5pseq-TTA(LEU)-codon_scaled. Reason: Message: tab crashed
  (Session info: chrome=139.0.7258.66)
Stacktrace:
#0 0x5556ddd0e05a <unknown>
#1 0x5556dd7ad8c3 <unknown>
#2 0x5556dd795a35 <unknown>
#3 0x5556dd7938ee <unknown>
#4 0x5556dd79423f <unknown>
#5 0x5556dd7a2c03 <unknown>
#6 0x5556dd7bbfce <unknown>
#7 0x5556dd7c27db <unknown>
#8 0x5556dd794980 <unknown>
#9 0x5556dd7bb7d5 <unknown>
#10 0x5556dd84b029 <unknown>
#11 0x5556dd8251b3 <unknown>
#12 0x5556dd7f159b <unknown>
#13 0x5556dd7f2971 <unknown>
#14 0x5556ddcd322b <unknown>
#15 0x5556ddcd6f79 <unknown>
#16 0x5556ddcba309 <unknown>
#17 0x5556ddcd7b28 <unknown>
#18 0x5556ddc9ebef <unknown>
#19 0x5556ddcfb0e8 <unknown>
#20 0x5556ddcfb2c6 <unknown>
#21 0x5556ddd0d036 <unknown>
#22 0x7f76d15a56ea start_thread

Problem exporting figure bsub_ht5pseq-TTA(LEU)-codon_scaled. Reason: Message: tab crashed
  (Session info: chrome=139.0.7258.66)
Stacktrace:
#0 0x5556ddd0e05a <unknown>
#1 0x5556dd7ad8c3 <unknown>
#2 0x5556dd795a35 <unknown>
#3 0x5556dd7938ee <unknown>
#4 0x5556dd79423f <unknown>
#5 0x5556dd7a2c03 <unknown>
#6 0x5556dd7bbfce <unknown>
#7 0x5556dd7c27db <unknown>
#8 0x5556dd794980 <unknown>
#9 0x5556dd7bb7d5 <unknown>
#10 0x5556dd84b029 <unknown>
#11 0x5556dd8251b3 <unknown>
#12 0x5556dd7f159b <unknown>
#13 0x5556dd7f2971 <unknown>
#14 0x5556ddcd322b <unknown>
#15 0x5556ddcd6f79 <unknown>
#16 0x5556ddcba309 <unknown>
#17 0x5556ddcd7b28 <unknown>
#18 0x5556ddc9ebef <unknown>
#19 0x5556ddcfb0e8 <unknown>
#20 0x5556ddcfb2c6 <unknown>
#21 0x5556ddd0d036 <unknown>
#22 0x7f76d15a56ea start_thread

Problem exporting figure bsub_s5pseq1-TTA(LEU)-codon_scaled. Reason: Message: tab crashed
  (Session info: chrome=139.0.7258.66)
Stacktrace:
#0 0x5556ddd0e05a <unknown>
#1 0x5556dd7ad8c3 <unknown>
#2 0x5556dd795a35 <unknown>
#3 0x5556dd7938ee <unknown>
#4 0x5556dd79423f <unknown>
#5 0x5556dd7a2c03 <unknown>
#6 0x5556dd7bbfce <unknown>
#7 0x5556dd7c27db <unknown>
#8 0x5556dd794980 <unknown>
#9 0x5556dd7bb7d5 <unknown>
#10 0x5556dd84b029 <unknown>
#11 0x5556dd8251b3 <unknown>
#12 0x5556dd7f159b <unknown>
#13 0x5556dd7f2971 <unknown>
#14 0x5556ddcd322b <unknown>
#15 0x5556ddcd6f79 <unknown>
#16 0x5556ddcba309 <unknown>
#17 0x5556ddcd7b28 <unknown>
#18 0x5556ddc9ebef <unknown>
#19 0x5556ddcfb0e8 <unknown>
#20 0x5556ddcfb2c6 <unknown>
#21 0x5556ddd0d036 <unknown>
#22 0x7f76d15a56ea start_thread

Problem exporting figure bsub_s5pseq1-TTA(LEU)-codon_scaled. Reason: Message: tab crashed
  (Session info: chrome=139.0.7258.66)
Stacktrace:
#0 0x5556ddd0e05a <unknown>
#1 0x5556dd7ad8c3 <unknown>
#2 0x5556dd795a35 <unknown>
#3 0x5556dd7938ee <unknown>
#4 0x5556dd79423f <unknown>
#5 0x5556dd7a2c03 <unknown>
#6 0x5556dd7bbfce <unknown>
#7 0x5556dd7c27db <unknown>
#8 0x5556dd794980 <unknown>
#9 0x5556dd7bb7d5 <unknown>
#10 0x5556dd84b029 <unknown>
#11 0x5556dd8251b3 <unknown>
#12 0x5556dd7f159b <unknown>
#13 0x5556dd7f2971 <unknown>
#14 0x5556ddcd322b <unknown>
#15 0x5556ddcd6f79 <unknown>
#16 0x5556ddcba309 <unknown>
#17 0x5556ddcd7b28 <unknown>
#18 0x5556ddc9ebef <unknown>
#19 0x5556ddcfb0e8 <unknown>
#20 0x5556ddcfb2c6 <unknown>
#21 0x5556ddd0d036 <unknown>
#22 0x7f76d15a56ea start_thread

Problem exporting figure bsub_s5pseq2-TTA(LEU)-codon_scaled. Reason: Message: tab crashed
  (Session info: chrome=139.0.7258.66)
Stacktrace:
#0 0x5556ddd0e05a <unknown>
#1 0x5556dd7ad8c3 <unknown>
#2 0x5556dd795a35 <unknown>
#3 0x5556dd7938ee <unknown>
#4 0x5556dd79423f <unknown>
#5 0x5556dd7a2c03 <unknown>
#6 0x5556dd7bbfce <unknown>
#7 0x5556dd7c27db <unknown>
#8 0x5556dd794980 <unknown>
#9 0x5556dd7bb7d5 <unknown>
#10 0x5556dd84b029 <unknown>
#11 0x5556dd8251b3 <unknown>
#12 0x5556dd7f159b <unknown>
#13 0x5556dd7f2971 <unknown>
#14 0x5556ddcd322b <unknown>
#15 0x5556ddcd6f79 <unknown>
#16 0x5556ddcba309 <unknown>
#17 0x5556ddcd7b28 <unknown>
#18 0x5556ddc9ebef <unknown>
#19 0x5556ddcfb0e8 <unknown>
#20 0x5556ddcfb2c6 <unknown>
#21 0x5556ddd0d036 <unknown>
#22 0x7f76d15a56ea start_thread

Problem exporting figure bsub_s5pseq2-TTA(LEU)-codon_scaled. Reason: Message: tab crashed
  (Session info: chrome=139.0.7258.66)
Stacktrace:
#0 0x5556ddd0e05a <unknown>
#1 0x5556dd7ad8c3 <unknown>
#2 0x5556dd795a35 <unknown>
#3 0x5556dd7938ee <unknown>
#4 0x5556dd79423f <unknown>
#5 0x5556dd7a2c03 <unknown>
#6 0x5556dd7bbfce <unknown>
#7 0x5556dd7c27db <unknown>
#8 0x5556dd794980 <unknown>
#9 0x5556dd7bb7d5 <unknown>
#10 0x5556dd84b029 <unknown>
#11 0x5556dd8251b3 <unknown>
#12 0x5556dd7f159b <unknown>
#13 0x5556dd7f2971 <unknown>
#14 0x5556ddcd322b <unknown>
#15 0x5556ddcd6f79 <unknown>
#16 0x5556ddcba309 <unknown>
#17 0x5556ddcd7b28 <unknown>
#18 0x5556ddc9ebef <unknown>
#19 0x5556ddcfb0e8 <unknown>
#20 0x5556ddcfb2c6 <unknown>
#21 0x5556ddd0d036 <unknown>
#22 0x7f76d15a56ea start_thread

Problem exporting figure TTA(LEU)-codon_scaled_overlay. Reason: Message: tab crashed
  (Session info: chrome=139.0.7258.66)
Stacktrace:
#0 0x5556ddd0e05a <unknown>
#1 0x5556dd7ad8c3 <unknown>
#2 0x5556dd795a35 <unknown>
#3 0x5556dd7938ee <unknown>
#4 0x5556dd79423f <unknown>
#5 0x5556dd7a2c03 <unknown>
#6 0x5556dd7bbfce <unknown>
#7 0x5556dd7c27db <unknown>
#8 0x5556dd794980 <unknown>
#9 0x5556dd7bb7d5 <unknown>
#10 0x5556dd84b029 <unknown>
#11 0x5556dd8251b3 <unknown>
#12 0x5556dd7f159b <unknown>
#13 0x5556dd7f2971 <unknown>
#14 0x5556ddcd322b <unknown>
#15 0x5556ddcd6f79 <unknown>
#16 0x5556ddcba309 <unknown>
#17 0x5556ddcd7b28 <unknown>
#18 0x5556ddc9ebef <unknown>
#19 0x5556ddcfb0e8 <unknown>
#20 0x5556ddcfb2c6 <unknown>
#21 0x5556ddd0d036 <unknown>
#22 0x7f76d15a56ea start_thread

Problem exporting figure TTA(LEU)-codon_scaled_overlay. Reason: Message: tab crashed
  (Session info: chrome=139.0.7258.66)
Stacktrace:
#0 0x5556ddd0e05a <unknown>
#1 0x5556dd7ad8c3 <unknown>
#2 0x5556dd795a35 <unknown>
#3 0x5556dd7938ee <unknown>
#4 0x5556dd79423f <unknown>
#5 0x5556dd7a2c03 <unknown>
#6 0x5556dd7bbfce <unknown>
#7 0x5556dd7c27db <unknown>
#8 0x5556dd794980 <unknown>
#9 0x5556dd7bb7d5 <unknown>
#10 0x5556dd84b029 <unknown>
#11 0x5556dd8251b3 <unknown>
#12 0x5556dd7f159b <unknown>
#13 0x5556dd7f2971 <unknown>
#14 0x5556ddcd322b <unknown>
#15 0x5556ddcd6f79 <unknown>
#16 0x5556ddcba309 <unknown>
#17 0x5556ddcd7b28 <unknown>
#18 0x5556ddc9ebef <unknown>
#19 0x5556ddcfb0e8 <unknown>
#20 0x5556ddcfb2c6 <unknown>
#21 0x5556ddd0d036 <unknown>
#22 0x7f76d15a56ea start_thread

Problem exporting figure bsub_ht5pseq-TTG(LEU)-codon_scaled. Reason: Message: tab crashed
  (Session info: chrome=139.0.7258.66)
Stacktrace:
#0 0x5556ddd0e05a <unknown>
#1 0x5556dd7ad8c3 <unknown>
#2 0x5556dd795a35 <unknown>
#3 0x5556dd7938ee <unknown>
#4 0x5556dd79423f <unknown>
#5 0x5556dd7a2c03 <unknown>
#6 0x5556dd7bbfce <unknown>
#7 0x5556dd7c27db <unknown>
#8 0x5556dd794980 <unknown>
#9 0x5556dd7bb7d5 <unknown>
#10 0x5556dd84b029 <unknown>
#11 0x5556dd8251b3 <unknown>
#12 0x5556dd7f159b <unknown>
#13 0x5556dd7f2971 <unknown>
#14 0x5556ddcd322b <unknown>
#15 0x5556ddcd6f79 <unknown>
#16 0x5556ddcba309 <unknown>
#17 0x5556ddcd7b28 <unknown>
#18 0x5556ddc9ebef <unknown>
#19 0x5556ddcfb0e8 <unknown>
#20 0x5556ddcfb2c6 <unknown>
#21 0x5556ddd0d036 <unknown>
#22 0x7f76d15a56ea start_thread

Problem exporting figure bsub_ht5pseq-TTG(LEU)-codon_scaled. Reason: Message: tab crashed
  (Session info: chrome=139.0.7258.66)
Stacktrace:
#0 0x5556ddd0e05a <unknown>
#1 0x5556dd7ad8c3 <unknown>
#2 0x5556dd795a35 <unknown>
#3 0x5556dd7938ee <unknown>
#4 0x5556dd79423f <unknown>
#5 0x5556dd7a2c03 <unknown>
#6 0x5556dd7bbfce <unknown>
#7 0x5556dd7c27db <unknown>
#8 0x5556dd794980 <unknown>
#9 0x5556dd7bb7d5 <unknown>
#10 0x5556dd84b029 <unknown>
#11 0x5556dd8251b3 <unknown>
#12 0x5556dd7f159b <unknown>
#13 0x5556dd7f2971 <unknown>
#14 0x5556ddcd322b <unknown>
#15 0x5556ddcd6f79 <unknown>
#16 0x5556ddcba309 <unknown>
#17 0x5556ddcd7b28 <unknown>
#18 0x5556ddc9ebef <unknown>
#19 0x5556ddcfb0e8 <unknown>
#20 0x5556ddcfb2c6 <unknown>
#21 0x5556ddd0d036 <unknown>
#22 0x7f76d15a56ea start_thread

Problem exporting figure bsub_s5pseq1-TTG(LEU)-codon_scaled. Reason: Message: tab crashed
  (Session info: chrome=139.0.7258.66)
Stacktrace:
#0 0x5556ddd0e05a <unknown>
#1 0x5556dd7ad8c3 <unknown>
#2 0x5556dd795a35 <unknown>
#3 0x5556dd7938ee <unknown>
#4 0x5556dd79423f <unknown>
#5 0x5556dd7a2c03 <unknown>
#6 0x5556dd7bbfce <unknown>
#7 0x5556dd7c27db <unknown>
#8 0x5556dd794980 <unknown>
#9 0x5556dd7bb7d5 <unknown>
#10 0x5556dd84b029 <unknown>
#11 0x5556dd8251b3 <unknown>
#12 0x5556dd7f159b <unknown>
#13 0x5556dd7f2971 <unknown>
#14 0x5556ddcd322b <unknown>
#15 0x5556ddcd6f79 <unknown>
#16 0x5556ddcba309 <unknown>
#17 0x5556ddcd7b28 <unknown>
#18 0x5556ddc9ebef <unknown>
#19 0x5556ddcfb0e8 <unknown>
#20 0x5556ddcfb2c6 <unknown>
#21 0x5556ddd0d036 <unknown>
#22 0x7f76d15a56ea start_thread

Problem exporting figure bsub_s5pseq1-TTG(LEU)-codon_scaled. Reason: Message: tab crashed
  (Session info: chrome=139.0.7258.66)
Stacktrace:
#0 0x5556ddd0e05a <unknown>
#1 0x5556dd7ad8c3 <unknown>
#2 0x5556dd795a35 <unknown>
#3 0x5556dd7938ee <unknown>
#4 0x5556dd79423f <unknown>
#5 0x5556dd7a2c03 <unknown>
#6 0x5556dd7bbfce <unknown>
#7 0x5556dd7c27db <unknown>
#8 0x5556dd794980 <unknown>
#9 0x5556dd7bb7d5 <unknown>
#10 0x5556dd84b029 <unknown>
#11 0x5556dd8251b3 <unknown>
#12 0x5556dd7f159b <unknown>
#13 0x5556dd7f2971 <unknown>
#14 0x5556ddcd322b <unknown>
#15 0x5556ddcd6f79 <unknown>
#16 0x5556ddcba309 <unknown>
#17 0x5556ddcd7b28 <unknown>
#18 0x5556ddc9ebef <unknown>
#19 0x5556ddcfb0e8 <unknown>
#20 0x5556ddcfb2c6 <unknown>
#21 0x5556ddd0d036 <unknown>
#22 0x7f76d15a56ea start_thread

Problem exporting figure bsub_s5pseq2-TTG(LEU)-codon_scaled. Reason: Message: tab crashed
  (Session info: chrome=139.0.7258.66)
Stacktrace:
#0 0x5556ddd0e05a <unknown>
#1 0x5556dd7ad8c3 <unknown>
#2 0x5556dd795a35 <unknown>
#3 0x5556dd7938ee <unknown>
#4 0x5556dd79423f <unknown>
#5 0x5556dd7a2c03 <unknown>
#6 0x5556dd7bbfce <unknown>
#7 0x5556dd7c27db <unknown>
#8 0x5556dd794980 <unknown>
#9 0x5556dd7bb7d5 <unknown>
#10 0x5556dd84b029 <unknown>
#11 0x5556dd8251b3 <unknown>
#12 0x5556dd7f159b <unknown>
#13 0x5556dd7f2971 <unknown>
#14 0x5556ddcd322b <unknown>
#15 0x5556ddcd6f79 <unknown>
#16 0x5556ddcba309 <unknown>
#17 0x5556ddcd7b28 <unknown>
#18 0x5556ddc9ebef <unknown>
#19 0x5556ddcfb0e8 <unknown>
#20 0x5556ddcfb2c6 <unknown>
#21 0x5556ddd0d036 <unknown>
#22 0x7f76d15a56ea start_thread

Problem exporting figure bsub_s5pseq2-TTG(LEU)-codon_scaled. Reason: Message: tab crashed
  (Session info: chrome=139.0.7258.66)
Stacktrace:
#0 0x5556ddd0e05a <unknown>
#1 0x5556dd7ad8c3 <unknown>
#2 0x5556dd795a35 <unknown>
#3 0x5556dd7938ee <unknown>
#4 0x5556dd79423f <unknown>
#5 0x5556dd7a2c03 <unknown>
#6 0x5556dd7bbfce <unknown>
#7 0x5556dd7c27db <unknown>
#8 0x5556dd794980 <unknown>
#9 0x5556dd7bb7d5 <unknown>
#10 0x5556dd84b029 <unknown>
#11 0x5556dd8251b3 <unknown>
#12 0x5556dd7f159b <unknown>
#13 0x5556dd7f2971 <unknown>
#14 0x5556ddcd322b <unknown>
#15 0x5556ddcd6f79 <unknown>
#16 0x5556ddcba309 <unknown>
#17 0x5556ddcd7b28 <unknown>
#18 0x5556ddc9ebef <unknown>
#19 0x5556ddcfb0e8 <unknown>
#20 0x5556ddcfb2c6 <unknown>
#21 0x5556ddd0d036 <unknown>
#22 0x7f76d15a56ea start_thread

Problem exporting figure TTG(LEU)-codon_scaled_overlay. Reason: Message: tab crashed
  (Session info: chrome=139.0.7258.66)
Stacktrace:
#0 0x5556ddd0e05a <unknown>
#1 0x5556dd7ad8c3 <unknown>
#2 0x5556dd795a35 <unknown>
#3 0x5556dd7938ee <unknown>
#4 0x5556dd79423f <unknown>
#5 0x5556dd7a2c03 <unknown>
#6 0x5556dd7bbfce <unknown>
#7 0x5556dd7c27db <unknown>
#8 0x5556dd794980 <unknown>
#9 0x5556dd7bb7d5 <unknown>
#10 0x5556dd84b029 <unknown>
#11 0x5556dd8251b3 <unknown>
#12 0x5556dd7f159b <unknown>
#13 0x5556dd7f2971 <unknown>
#14 0x5556ddcd322b <unknown>
#15 0x5556ddcd6f79 <unknown>
#16 0x5556ddcba309 <unknown>
#17 0x5556ddcd7b28 <unknown>
#18 0x5556ddc9ebef <unknown>
#19 0x5556ddcfb0e8 <unknown>
#20 0x5556ddcfb2c6 <unknown>
#21 0x5556ddd0d036 <unknown>
#22 0x7f76d15a56ea start_thread

Problem exporting figure TTG(LEU)-codon_scaled_overlay. Reason: Message: tab crashed
  (Session info: chrome=139.0.7258.66)
Stacktrace:
#0 0x5556ddd0e05a <unknown>
#1 0x5556dd7ad8c3 <unknown>
#2 0x5556dd795a35 <unknown>
#3 0x5556dd7938ee <unknown>
#4 0x5556dd79423f <unknown>
#5 0x5556dd7a2c03 <unknown>
#6 0x5556dd7bbfce <unknown>
#7 0x5556dd7c27db <unknown>
#8 0x5556dd794980 <unknown>
#9 0x5556dd7bb7d5 <unknown>
#10 0x5556dd84b029 <unknown>
#11 0x5556dd8251b3 <unknown>
#12 0x5556dd7f159b <unknown>
#13 0x5556dd7f2971 <unknown>
#14 0x5556ddcd322b <unknown>
#15 0x5556ddcd6f79 <unknown>
#16 0x5556ddcba309 <unknown>
#17 0x5556ddcd7b28 <unknown>
#18 0x5556ddc9ebef <unknown>
#19 0x5556ddcfb0e8 <unknown>
#20 0x5556ddcfb2c6 <unknown>
#21 0x5556ddd0d036 <unknown>
#22 0x7f76d15a56ea start_thread

Problem exporting figure bsub_ht5pseq-CTT(LEU)-codon_scaled. Reason: Message: tab crashed
  (Session info: chrome=139.0.7258.66)
Stacktrace:
#0 0x5556ddd0e05a <unknown>
#1 0x5556dd7ad8c3 <unknown>
#2 0x5556dd795a35 <unknown>
#3 0x5556dd7938ee <unknown>
#4 0x5556dd79423f <unknown>
#5 0x5556dd7a2c03 <unknown>
#6 0x5556dd7bbfce <unknown>
#7 0x5556dd7c27db <unknown>
#8 0x5556dd794980 <unknown>
#9 0x5556dd7bb7d5 <unknown>
#10 0x5556dd84b029 <unknown>
#11 0x5556dd8251b3 <unknown>
#12 0x5556dd7f159b <unknown>
#13 0x5556dd7f2971 <unknown>
#14 0x5556ddcd322b <unknown>
#15 0x5556ddcd6f79 <unknown>
#16 0x5556ddcba309 <unknown>
#17 0x5556ddcd7b28 <unknown>
#18 0x5556ddc9ebef <unknown>
#19 0x5556ddcfb0e8 <unknown>
#20 0x5556ddcfb2c6 <unknown>
#21 0x5556ddd0d036 <unknown>
#22 0x7f76d15a56ea start_thread

Problem exporting figure bsub_ht5pseq-CTT(LEU)-codon_scaled. Reason: Message: tab crashed
  (Session info: chrome=139.0.7258.66)
Stacktrace:
#0 0x5556ddd0e05a <unknown>
#1 0x5556dd7ad8c3 <unknown>
#2 0x5556dd795a35 <unknown>
#3 0x5556dd7938ee <unknown>
#4 0x5556dd79423f <unknown>
#5 0x5556dd7a2c03 <unknown>
#6 0x5556dd7bbfce <unknown>
#7 0x5556dd7c27db <unknown>
#8 0x5556dd794980 <unknown>
#9 0x5556dd7bb7d5 <unknown>
#10 0x5556dd84b029 <unknown>
#11 0x5556dd8251b3 <unknown>
#12 0x5556dd7f159b <unknown>
#13 0x5556dd7f2971 <unknown>
#14 0x5556ddcd322b <unknown>
#15 0x5556ddcd6f79 <unknown>
#16 0x5556ddcba309 <unknown>
#17 0x5556ddcd7b28 <unknown>
#18 0x5556ddc9ebef <unknown>
#19 0x5556ddcfb0e8 <unknown>
#20 0x5556ddcfb2c6 <unknown>
#21 0x5556ddd0d036 <unknown>
#22 0x7f76d15a56ea start_thread

Problem exporting figure bsub_s5pseq1-CTT(LEU)-codon_scaled. Reason: Message: tab crashed
  (Session info: chrome=139.0.7258.66)
Stacktrace:
#0 0x5556ddd0e05a <unknown>
#1 0x5556dd7ad8c3 <unknown>
#2 0x5556dd795a35 <unknown>
#3 0x5556dd7938ee <unknown>
#4 0x5556dd79423f <unknown>
#5 0x5556dd7a2c03 <unknown>
#6 0x5556dd7bbfce <unknown>
#7 0x5556dd7c27db <unknown>
#8 0x5556dd794980 <unknown>
#9 0x5556dd7bb7d5 <unknown>
#10 0x5556dd84b029 <unknown>
#11 0x5556dd8251b3 <unknown>
#12 0x5556dd7f159b <unknown>
#13 0x5556dd7f2971 <unknown>
#14 0x5556ddcd322b <unknown>
#15 0x5556ddcd6f79 <unknown>
#16 0x5556ddcba309 <unknown>
#17 0x5556ddcd7b28 <unknown>
#18 0x5556ddc9ebef <unknown>
#19 0x5556ddcfb0e8 <unknown>
#20 0x5556ddcfb2c6 <unknown>
#21 0x5556ddd0d036 <unknown>
#22 0x7f76d15a56ea start_thread

Problem exporting figure bsub_s5pseq1-CTT(LEU)-codon_scaled. Reason: Message: tab crashed
  (Session info: chrome=139.0.7258.66)
Stacktrace:
#0 0x5556ddd0e05a <unknown>
#1 0x5556dd7ad8c3 <unknown>
#2 0x5556dd795a35 <unknown>
#3 0x5556dd7938ee <unknown>
#4 0x5556dd79423f <unknown>
#5 0x5556dd7a2c03 <unknown>
#6 0x5556dd7bbfce <unknown>
#7 0x5556dd7c27db <unknown>
#8 0x5556dd794980 <unknown>
#9 0x5556dd7bb7d5 <unknown>
#10 0x5556dd84b029 <unknown>
#11 0x5556dd8251b3 <unknown>
#12 0x5556dd7f159b <unknown>
#13 0x5556dd7f2971 <unknown>
#14 0x5556ddcd322b <unknown>
#15 0x5556ddcd6f79 <unknown>
#16 0x5556ddcba309 <unknown>
#17 0x5556ddcd7b28 <unknown>
#18 0x5556ddc9ebef <unknown>
#19 0x5556ddcfb0e8 <unknown>
#20 0x5556ddcfb2c6 <unknown>
#21 0x5556ddd0d036 <unknown>
#22 0x7f76d15a56ea start_thread

Problem exporting figure bsub_s5pseq2-CTT(LEU)-codon_scaled. Reason: Message: tab crashed
  (Session info: chrome=139.0.7258.66)
Stacktrace:
#0 0x5556ddd0e05a <unknown>
#1 0x5556dd7ad8c3 <unknown>
#2 0x5556dd795a35 <unknown>
#3 0x5556dd7938ee <unknown>
#4 0x5556dd79423f <unknown>
#5 0x5556dd7a2c03 <unknown>
#6 0x5556dd7bbfce <unknown>
#7 0x5556dd7c27db <unknown>
#8 0x5556dd794980 <unknown>
#9 0x5556dd7bb7d5 <unknown>
#10 0x5556dd84b029 <unknown>
#11 0x5556dd8251b3 <unknown>
#12 0x5556dd7f159b <unknown>
#13 0x5556dd7f2971 <unknown>
#14 0x5556ddcd322b <unknown>
#15 0x5556ddcd6f79 <unknown>
#16 0x5556ddcba309 <unknown>
#17 0x5556ddcd7b28 <unknown>
#18 0x5556ddc9ebef <unknown>
#19 0x5556ddcfb0e8 <unknown>
#20 0x5556ddcfb2c6 <unknown>
#21 0x5556ddd0d036 <unknown>
#22 0x7f76d15a56ea start_thread

Problem exporting figure bsub_s5pseq2-CTT(LEU)-codon_scaled. Reason: Message: tab crashed
  (Session info: chrome=139.0.7258.66)
Stacktrace:
#0 0x5556ddd0e05a <unknown>
#1 0x5556dd7ad8c3 <unknown>
#2 0x5556dd795a35 <unknown>
#3 0x5556dd7938ee <unknown>
#4 0x5556dd79423f <unknown>
#5 0x5556dd7a2c03 <unknown>
#6 0x5556dd7bbfce <unknown>
#7 0x5556dd7c27db <unknown>
#8 0x5556dd794980 <unknown>
#9 0x5556dd7bb7d5 <unknown>
#10 0x5556dd84b029 <unknown>
#11 0x5556dd8251b3 <unknown>
#12 0x5556dd7f159b <unknown>
#13 0x5556dd7f2971 <unknown>
#14 0x5556ddcd322b <unknown>
#15 0x5556ddcd6f79 <unknown>
#16 0x5556ddcba309 <unknown>
#17 0x5556ddcd7b28 <unknown>
#18 0x5556ddc9ebef <unknown>
#19 0x5556ddcfb0e8 <unknown>
#20 0x5556ddcfb2c6 <unknown>
#21 0x5556ddd0d036 <unknown>
#22 0x7f76d15a56ea start_thread

Problem exporting figure CTT(LEU)-codon_scaled_overlay. Reason: Message: tab crashed
  (Session info: chrome=139.0.7258.66)
Stacktrace:
#0 0x5556ddd0e05a <unknown>
#1 0x5556dd7ad8c3 <unknown>
#2 0x5556dd795a35 <unknown>
#3 0x5556dd7938ee <unknown>
#4 0x5556dd79423f <unknown>
#5 0x5556dd7a2c03 <unknown>
#6 0x5556dd7bbfce <unknown>
#7 0x5556dd7c27db <unknown>
#8 0x5556dd794980 <unknown>
#9 0x5556dd7bb7d5 <unknown>
#10 0x5556dd84b029 <unknown>
#11 0x5556dd8251b3 <unknown>
#12 0x5556dd7f159b <unknown>
#13 0x5556dd7f2971 <unknown>
#14 0x5556ddcd322b <unknown>
#15 0x5556ddcd6f79 <unknown>
#16 0x5556ddcba309 <unknown>
#17 0x5556ddcd7b28 <unknown>
#18 0x5556ddc9ebef <unknown>
#19 0x5556ddcfb0e8 <unknown>
#20 0x5556ddcfb2c6 <unknown>
#21 0x5556ddd0d036 <unknown>
#22 0x7f76d15a56ea start_thread

Problem exporting figure CTT(LEU)-codon_scaled_overlay. Reason: Message: tab crashed
  (Session info: chrome=139.0.7258.66)
Stacktrace:
#0 0x5556ddd0e05a <unknown>
#1 0x5556dd7ad8c3 <unknown>
#2 0x5556dd795a35 <unknown>
#3 0x5556dd7938ee <unknown>
#4 0x5556dd79423f <unknown>
#5 0x5556dd7a2c03 <unknown>
#6 0x5556dd7bbfce <unknown>
#7 0x5556dd7c27db <unknown>
#8 0x5556dd794980 <unknown>
#9 0x5556dd7bb7d5 <unknown>
#10 0x5556dd84b029 <unknown>
#11 0x5556dd8251b3 <unknown>
#12 0x5556dd7f159b <unknown>
#13 0x5556dd7f2971 <unknown>
#14 0x5556ddcd322b <unknown>
#15 0x5556ddcd6f79 <unknown>
#16 0x5556ddcba309 <unknown>
#17 0x5556ddcd7b28 <unknown>
#18 0x5556ddc9ebef <unknown>
#19 0x5556ddcfb0e8 <unknown>
#20 0x5556ddcfb2c6 <unknown>
#21 0x5556ddd0d036 <unknown>
#22 0x7f76d15a56ea start_thread

Problem exporting figure bsub_ht5pseq-CTC(LEU)-codon_scaled. Reason: Message: tab crashed
  (Session info: chrome=139.0.7258.66)
Stacktrace:
#0 0x5556ddd0e05a <unknown>
#1 0x5556dd7ad8c3 <unknown>
#2 0x5556dd795a35 <unknown>
#3 0x5556dd7938ee <unknown>
#4 0x5556dd79423f <unknown>
#5 0x5556dd7a2c03 <unknown>
#6 0x5556dd7bbfce <unknown>
#7 0x5556dd7c27db <unknown>
#8 0x5556dd794980 <unknown>
#9 0x5556dd7bb7d5 <unknown>
#10 0x5556dd84b029 <unknown>
#11 0x5556dd8251b3 <unknown>
#12 0x5556dd7f159b <unknown>
#13 0x5556dd7f2971 <unknown>
#14 0x5556ddcd322b <unknown>
#15 0x5556ddcd6f79 <unknown>
#16 0x5556ddcba309 <unknown>
#17 0x5556ddcd7b28 <unknown>
#18 0x5556ddc9ebef <unknown>
#19 0x5556ddcfb0e8 <unknown>
#20 0x5556ddcfb2c6 <unknown>
#21 0x5556ddd0d036 <unknown>
#22 0x7f76d15a56ea start_thread

Problem exporting figure bsub_ht5pseq-CTC(LEU)-codon_scaled. Reason: Message: tab crashed
  (Session info: chrome=139.0.7258.66)
Stacktrace:
#0 0x5556ddd0e05a <unknown>
#1 0x5556dd7ad8c3 <unknown>
#2 0x5556dd795a35 <unknown>
#3 0x5556dd7938ee <unknown>
#4 0x5556dd79423f <unknown>
#5 0x5556dd7a2c03 <unknown>
#6 0x5556dd7bbfce <unknown>
#7 0x5556dd7c27db <unknown>
#8 0x5556dd794980 <unknown>
#9 0x5556dd7bb7d5 <unknown>
#10 0x5556dd84b029 <unknown>
#11 0x5556dd8251b3 <unknown>
#12 0x5556dd7f159b <unknown>
#13 0x5556dd7f2971 <unknown>
#14 0x5556ddcd322b <unknown>
#15 0x5556ddcd6f79 <unknown>
#16 0x5556ddcba309 <unknown>
#17 0x5556ddcd7b28 <unknown>
#18 0x5556ddc9ebef <unknown>
#19 0x5556ddcfb0e8 <unknown>
#20 0x5556ddcfb2c6 <unknown>
#21 0x5556ddd0d036 <unknown>
#22 0x7f76d15a56ea start_thread

Problem exporting figure bsub_s5pseq1-CTC(LEU)-codon_scaled. Reason: Message: tab crashed
  (Session info: chrome=139.0.7258.66)
Stacktrace:
#0 0x5556ddd0e05a <unknown>
#1 0x5556dd7ad8c3 <unknown>
#2 0x5556dd795a35 <unknown>
#3 0x5556dd7938ee <unknown>
#4 0x5556dd79423f <unknown>
#5 0x5556dd7a2c03 <unknown>
#6 0x5556dd7bbfce <unknown>
#7 0x5556dd7c27db <unknown>
#8 0x5556dd794980 <unknown>
#9 0x5556dd7bb7d5 <unknown>
#10 0x5556dd84b029 <unknown>
#11 0x5556dd8251b3 <unknown>
#12 0x5556dd7f159b <unknown>
#13 0x5556dd7f2971 <unknown>
#14 0x5556ddcd322b <unknown>
#15 0x5556ddcd6f79 <unknown>
#16 0x5556ddcba309 <unknown>
#17 0x5556ddcd7b28 <unknown>
#18 0x5556ddc9ebef <unknown>
#19 0x5556ddcfb0e8 <unknown>
#20 0x5556ddcfb2c6 <unknown>
#21 0x5556ddd0d036 <unknown>
#22 0x7f76d15a56ea start_thread

Problem exporting figure bsub_s5pseq1-CTC(LEU)-codon_scaled. Reason: Message: tab crashed
  (Session info: chrome=139.0.7258.66)
Stacktrace:
#0 0x5556ddd0e05a <unknown>
#1 0x5556dd7ad8c3 <unknown>
#2 0x5556dd795a35 <unknown>
#3 0x5556dd7938ee <unknown>
#4 0x5556dd79423f <unknown>
#5 0x5556dd7a2c03 <unknown>
#6 0x5556dd7bbfce <unknown>
#7 0x5556dd7c27db <unknown>
#8 0x5556dd794980 <unknown>
#9 0x5556dd7bb7d5 <unknown>
#10 0x5556dd84b029 <unknown>
#11 0x5556dd8251b3 <unknown>
#12 0x5556dd7f159b <unknown>
#13 0x5556dd7f2971 <unknown>
#14 0x5556ddcd322b <unknown>
#15 0x5556ddcd6f79 <unknown>
#16 0x5556ddcba309 <unknown>
#17 0x5556ddcd7b28 <unknown>
#18 0x5556ddc9ebef <unknown>
#19 0x5556ddcfb0e8 <unknown>
#20 0x5556ddcfb2c6 <unknown>
#21 0x5556ddd0d036 <unknown>
#22 0x7f76d15a56ea start_thread

Problem exporting figure bsub_s5pseq2-CTC(LEU)-codon_scaled. Reason: Message: tab crashed
  (Session info: chrome=139.0.7258.66)
Stacktrace:
#0 0x5556ddd0e05a <unknown>
#1 0x5556dd7ad8c3 <unknown>
#2 0x5556dd795a35 <unknown>
#3 0x5556dd7938ee <unknown>
#4 0x5556dd79423f <unknown>
#5 0x5556dd7a2c03 <unknown>
#6 0x5556dd7bbfce <unknown>
#7 0x5556dd7c27db <unknown>
#8 0x5556dd794980 <unknown>
#9 0x5556dd7bb7d5 <unknown>
#10 0x5556dd84b029 <unknown>
#11 0x5556dd8251b3 <unknown>
#12 0x5556dd7f159b <unknown>
#13 0x5556dd7f2971 <unknown>
#14 0x5556ddcd322b <unknown>
#15 0x5556ddcd6f79 <unknown>
#16 0x5556ddcba309 <unknown>
#17 0x5556ddcd7b28 <unknown>
#18 0x5556ddc9ebef <unknown>
#19 0x5556ddcfb0e8 <unknown>
#20 0x5556ddcfb2c6 <unknown>
#21 0x5556ddd0d036 <unknown>
#22 0x7f76d15a56ea start_thread

Problem exporting figure bsub_s5pseq2-CTC(LEU)-codon_scaled. Reason: Message: tab crashed
  (Session info: chrome=139.0.7258.66)
Stacktrace:
#0 0x5556ddd0e05a <unknown>
#1 0x5556dd7ad8c3 <unknown>
#2 0x5556dd795a35 <unknown>
#3 0x5556dd7938ee <unknown>
#4 0x5556dd79423f <unknown>
#5 0x5556dd7a2c03 <unknown>
#6 0x5556dd7bbfce <unknown>
#7 0x5556dd7c27db <unknown>
#8 0x5556dd794980 <unknown>
#9 0x5556dd7bb7d5 <unknown>
#10 0x5556dd84b029 <unknown>
#11 0x5556dd8251b3 <unknown>
#12 0x5556dd7f159b <unknown>
#13 0x5556dd7f2971 <unknown>
#14 0x5556ddcd322b <unknown>
#15 0x5556ddcd6f79 <unknown>
#16 0x5556ddcba309 <unknown>
#17 0x5556ddcd7b28 <unknown>
#18 0x5556ddc9ebef <unknown>
#19 0x5556ddcfb0e8 <unknown>
#20 0x5556ddcfb2c6 <unknown>
#21 0x5556ddd0d036 <unknown>
#22 0x7f76d15a56ea start_thread

Problem exporting figure CTC(LEU)-codon_scaled_overlay. Reason: Message: tab crashed
  (Session info: chrome=139.0.7258.66)
Stacktrace:
#0 0x5556ddd0e05a <unknown>
#1 0x5556dd7ad8c3 <unknown>
#2 0x5556dd795a35 <unknown>
#3 0x5556dd7938ee <unknown>
#4 0x5556dd79423f <unknown>
#5 0x5556dd7a2c03 <unknown>
#6 0x5556dd7bbfce <unknown>
#7 0x5556dd7c27db <unknown>
#8 0x5556dd794980 <unknown>
#9 0x5556dd7bb7d5 <unknown>
#10 0x5556dd84b029 <unknown>
#11 0x5556dd8251b3 <unknown>
#12 0x5556dd7f159b <unknown>
#13 0x5556dd7f2971 <unknown>
#14 0x5556ddcd322b <unknown>
#15 0x5556ddcd6f79 <unknown>
#16 0x5556ddcba309 <unknown>
#17 0x5556ddcd7b28 <unknown>
#18 0x5556ddc9ebef <unknown>
#19 0x5556ddcfb0e8 <unknown>
#20 0x5556ddcfb2c6 <unknown>
#21 0x5556ddd0d036 <unknown>
#22 0x7f76d15a56ea start_thread

Problem exporting figure CTC(LEU)-codon_scaled_overlay. Reason: Message: tab crashed
  (Session info: chrome=139.0.7258.66)
Stacktrace:
#0 0x5556ddd0e05a <unknown>
#1 0x5556dd7ad8c3 <unknown>
#2 0x5556dd795a35 <unknown>
#3 0x5556dd7938ee <unknown>
#4 0x5556dd79423f <unknown>
#5 0x5556dd7a2c03 <unknown>
#6 0x5556dd7bbfce <unknown>
#7 0x5556dd7c27db <unknown>
#8 0x5556dd794980 <unknown>
#9 0x5556dd7bb7d5 <unknown>
#10 0x5556dd84b029 <unknown>
#11 0x5556dd8251b3 <unknown>
#12 0x5556dd7f159b <unknown>
#13 0x5556dd7f2971 <unknown>
#14 0x5556ddcd322b <unknown>
#15 0x5556ddcd6f79 <unknown>
#16 0x5556ddcba309 <unknown>
#17 0x5556ddcd7b28 <unknown>
#18 0x5556ddc9ebef <unknown>
#19 0x5556ddcfb0e8 <unknown>
#20 0x5556ddcfb2c6 <unknown>
#21 0x5556ddd0d036 <unknown>
#22 0x7f76d15a56ea start_thread

Problem exporting figure bsub_ht5pseq-CTA(LEU)-codon_scaled. Reason: Message: tab crashed
  (Session info: chrome=139.0.7258.66)
Stacktrace:
#0 0x5556ddd0e05a <unknown>
#1 0x5556dd7ad8c3 <unknown>
#2 0x5556dd795a35 <unknown>
#3 0x5556dd7938ee <unknown>
#4 0x5556dd79423f <unknown>
#5 0x5556dd7a2c03 <unknown>
#6 0x5556dd7bbfce <unknown>
#7 0x5556dd7c27db <unknown>
#8 0x5556dd794980 <unknown>
#9 0x5556dd7bb7d5 <unknown>
#10 0x5556dd84b029 <unknown>
#11 0x5556dd8251b3 <unknown>
#12 0x5556dd7f159b <unknown>
#13 0x5556dd7f2971 <unknown>
#14 0x5556ddcd322b <unknown>
#15 0x5556ddcd6f79 <unknown>
#16 0x5556ddcba309 <unknown>
#17 0x5556ddcd7b28 <unknown>
#18 0x5556ddc9ebef <unknown>
#19 0x5556ddcfb0e8 <unknown>
#20 0x5556ddcfb2c6 <unknown>
#21 0x5556ddd0d036 <unknown>
#22 0x7f76d15a56ea start_thread

Problem exporting figure bsub_ht5pseq-CTA(LEU)-codon_scaled. Reason: Message: tab crashed
  (Session info: chrome=139.0.7258.66)
Stacktrace:
#0 0x5556ddd0e05a <unknown>
#1 0x5556dd7ad8c3 <unknown>
#2 0x5556dd795a35 <unknown>
#3 0x5556dd7938ee <unknown>
#4 0x5556dd79423f <unknown>
#5 0x5556dd7a2c03 <unknown>
#6 0x5556dd7bbfce <unknown>
#7 0x5556dd7c27db <unknown>
#8 0x5556dd794980 <unknown>
#9 0x5556dd7bb7d5 <unknown>
#10 0x5556dd84b029 <unknown>
#11 0x5556dd8251b3 <unknown>
#12 0x5556dd7f159b <unknown>
#13 0x5556dd7f2971 <unknown>
#14 0x5556ddcd322b <unknown>
#15 0x5556ddcd6f79 <unknown>
#16 0x5556ddcba309 <unknown>
#17 0x5556ddcd7b28 <unknown>
#18 0x5556ddc9ebef <unknown>
#19 0x5556ddcfb0e8 <unknown>
#20 0x5556ddcfb2c6 <unknown>
#21 0x5556ddd0d036 <unknown>
#22 0x7f76d15a56ea start_thread

Problem exporting figure bsub_s5pseq1-CTA(LEU)-codon_scaled. Reason: Message: tab crashed
  (Session info: chrome=139.0.7258.66)
Stacktrace:
#0 0x5556ddd0e05a <unknown>
#1 0x5556dd7ad8c3 <unknown>
#2 0x5556dd795a35 <unknown>
#3 0x5556dd7938ee <unknown>
#4 0x5556dd79423f <unknown>
#5 0x5556dd7a2c03 <unknown>
#6 0x5556dd7bbfce <unknown>
#7 0x5556dd7c27db <unknown>
#8 0x5556dd794980 <unknown>
#9 0x5556dd7bb7d5 <unknown>
#10 0x5556dd84b029 <unknown>
#11 0x5556dd8251b3 <unknown>
#12 0x5556dd7f159b <unknown>
#13 0x5556dd7f2971 <unknown>
#14 0x5556ddcd322b <unknown>
#15 0x5556ddcd6f79 <unknown>
#16 0x5556ddcba309 <unknown>
#17 0x5556ddcd7b28 <unknown>
#18 0x5556ddc9ebef <unknown>
#19 0x5556ddcfb0e8 <unknown>
#20 0x5556ddcfb2c6 <unknown>
#21 0x5556ddd0d036 <unknown>
#22 0x7f76d15a56ea start_thread

Problem exporting figure bsub_s5pseq1-CTA(LEU)-codon_scaled. Reason: Message: tab crashed
  (Session info: chrome=139.0.7258.66)
Stacktrace:
#0 0x5556ddd0e05a <unknown>
#1 0x5556dd7ad8c3 <unknown>
#2 0x5556dd795a35 <unknown>
#3 0x5556dd7938ee <unknown>
#4 0x5556dd79423f <unknown>
#5 0x5556dd7a2c03 <unknown>
#6 0x5556dd7bbfce <unknown>
#7 0x5556dd7c27db <unknown>
#8 0x5556dd794980 <unknown>
#9 0x5556dd7bb7d5 <unknown>
#10 0x5556dd84b029 <unknown>
#11 0x5556dd8251b3 <unknown>
#12 0x5556dd7f159b <unknown>
#13 0x5556dd7f2971 <unknown>
#14 0x5556ddcd322b <unknown>
#15 0x5556ddcd6f79 <unknown>
#16 0x5556ddcba309 <unknown>
#17 0x5556ddcd7b28 <unknown>
#18 0x5556ddc9ebef <unknown>
#19 0x5556ddcfb0e8 <unknown>
#20 0x5556ddcfb2c6 <unknown>
#21 0x5556ddd0d036 <unknown>
#22 0x7f76d15a56ea start_thread

Problem exporting figure bsub_s5pseq2-CTA(LEU)-codon_scaled. Reason: Message: tab crashed
  (Session info: chrome=139.0.7258.66)
Stacktrace:
#0 0x5556ddd0e05a <unknown>
#1 0x5556dd7ad8c3 <unknown>
#2 0x5556dd795a35 <unknown>
#3 0x5556dd7938ee <unknown>
#4 0x5556dd79423f <unknown>
#5 0x5556dd7a2c03 <unknown>
#6 0x5556dd7bbfce <unknown>
#7 0x5556dd7c27db <unknown>
#8 0x5556dd794980 <unknown>
#9 0x5556dd7bb7d5 <unknown>
#10 0x5556dd84b029 <unknown>
#11 0x5556dd8251b3 <unknown>
#12 0x5556dd7f159b <unknown>
#13 0x5556dd7f2971 <unknown>
#14 0x5556ddcd322b <unknown>
#15 0x5556ddcd6f79 <unknown>
#16 0x5556ddcba309 <unknown>
#17 0x5556ddcd7b28 <unknown>
#18 0x5556ddc9ebef <unknown>
#19 0x5556ddcfb0e8 <unknown>
#20 0x5556ddcfb2c6 <unknown>
#21 0x5556ddd0d036 <unknown>
#22 0x7f76d15a56ea start_thread

Problem exporting figure bsub_s5pseq2-CTA(LEU)-codon_scaled. Reason: Message: tab crashed
  (Session info: chrome=139.0.7258.66)
Stacktrace:
#0 0x5556ddd0e05a <unknown>
#1 0x5556dd7ad8c3 <unknown>
#2 0x5556dd795a35 <unknown>
#3 0x5556dd7938ee <unknown>
#4 0x5556dd79423f <unknown>
#5 0x5556dd7a2c03 <unknown>
#6 0x5556dd7bbfce <unknown>
#7 0x5556dd7c27db <unknown>
#8 0x5556dd794980 <unknown>
#9 0x5556dd7bb7d5 <unknown>
#10 0x5556dd84b029 <unknown>
#11 0x5556dd8251b3 <unknown>
#12 0x5556dd7f159b <unknown>
#13 0x5556dd7f2971 <unknown>
#14 0x5556ddcd322b <unknown>
#15 0x5556ddcd6f79 <unknown>
#16 0x5556ddcba309 <unknown>
#17 0x5556ddcd7b28 <unknown>
#18 0x5556ddc9ebef <unknown>
#19 0x5556ddcfb0e8 <unknown>
#20 0x5556ddcfb2c6 <unknown>
#21 0x5556ddd0d036 <unknown>
#22 0x7f76d15a56ea start_thread

Problem exporting figure CTA(LEU)-codon_scaled_overlay. Reason: Message: tab crashed
  (Session info: chrome=139.0.7258.66)
Stacktrace:
#0 0x5556ddd0e05a <unknown>
#1 0x5556dd7ad8c3 <unknown>
#2 0x5556dd795a35 <unknown>
#3 0x5556dd7938ee <unknown>
#4 0x5556dd79423f <unknown>
#5 0x5556dd7a2c03 <unknown>
#6 0x5556dd7bbfce <unknown>
#7 0x5556dd7c27db <unknown>
#8 0x5556dd794980 <unknown>
#9 0x5556dd7bb7d5 <unknown>
#10 0x5556dd84b029 <unknown>
#11 0x5556dd8251b3 <unknown>
#12 0x5556dd7f159b <unknown>
#13 0x5556dd7f2971 <unknown>
#14 0x5556ddcd322b <unknown>
#15 0x5556ddcd6f79 <unknown>
#16 0x5556ddcba309 <unknown>
#17 0x5556ddcd7b28 <unknown>
#18 0x5556ddc9ebef <unknown>
#19 0x5556ddcfb0e8 <unknown>
#20 0x5556ddcfb2c6 <unknown>
#21 0x5556ddd0d036 <unknown>
#22 0x7f76d15a56ea start_thread

Problem exporting figure CTA(LEU)-codon_scaled_overlay. Reason: Message: tab crashed
  (Session info: chrome=139.0.7258.66)
Stacktrace:
#0 0x5556ddd0e05a <unknown>
#1 0x5556dd7ad8c3 <unknown>
#2 0x5556dd795a35 <unknown>
#3 0x5556dd7938ee <unknown>
#4 0x5556dd79423f <unknown>
#5 0x5556dd7a2c03 <unknown>
#6 0x5556dd7bbfce <unknown>
#7 0x5556dd7c27db <unknown>
#8 0x5556dd794980 <unknown>
#9 0x5556dd7bb7d5 <unknown>
#10 0x5556dd84b029 <unknown>
#11 0x5556dd8251b3 <unknown>
#12 0x5556dd7f159b <unknown>
#13 0x5556dd7f2971 <unknown>
#14 0x5556ddcd322b <unknown>
#15 0x5556ddcd6f79 <unknown>
#16 0x5556ddcba309 <unknown>
#17 0x5556ddcd7b28 <unknown>
#18 0x5556ddc9ebef <unknown>
#19 0x5556ddcfb0e8 <unknown>
#20 0x5556ddcfb2c6 <unknown>
#21 0x5556ddd0d036 <unknown>
#22 0x7f76d15a56ea start_thread

Problem exporting figure bsub_ht5pseq-CTG(LEU)-codon_scaled. Reason: Message: tab crashed
  (Session info: chrome=139.0.7258.66)
Stacktrace:
#0 0x5556ddd0e05a <unknown>
#1 0x5556dd7ad8c3 <unknown>
#2 0x5556dd795a35 <unknown>
#3 0x5556dd7938ee <unknown>
#4 0x5556dd79423f <unknown>
#5 0x5556dd7a2c03 <unknown>
#6 0x5556dd7bbfce <unknown>
#7 0x5556dd7c27db <unknown>
#8 0x5556dd794980 <unknown>
#9 0x5556dd7bb7d5 <unknown>
#10 0x5556dd84b029 <unknown>
#11 0x5556dd8251b3 <unknown>
#12 0x5556dd7f159b <unknown>
#13 0x5556dd7f2971 <unknown>
#14 0x5556ddcd322b <unknown>
#15 0x5556ddcd6f79 <unknown>
#16 0x5556ddcba309 <unknown>
#17 0x5556ddcd7b28 <unknown>
#18 0x5556ddc9ebef <unknown>
#19 0x5556ddcfb0e8 <unknown>
#20 0x5556ddcfb2c6 <unknown>
#21 0x5556ddd0d036 <unknown>
#22 0x7f76d15a56ea start_thread

Problem exporting figure bsub_ht5pseq-CTG(LEU)-codon_scaled. Reason: Message: tab crashed
  (Session info: chrome=139.0.7258.66)
Stacktrace:
#0 0x5556ddd0e05a <unknown>
#1 0x5556dd7ad8c3 <unknown>
#2 0x5556dd795a35 <unknown>
#3 0x5556dd7938ee <unknown>
#4 0x5556dd79423f <unknown>
#5 0x5556dd7a2c03 <unknown>
#6 0x5556dd7bbfce <unknown>
#7 0x5556dd7c27db <unknown>
#8 0x5556dd794980 <unknown>
#9 0x5556dd7bb7d5 <unknown>
#10 0x5556dd84b029 <unknown>
#11 0x5556dd8251b3 <unknown>
#12 0x5556dd7f159b <unknown>
#13 0x5556dd7f2971 <unknown>
#14 0x5556ddcd322b <unknown>
#15 0x5556ddcd6f79 <unknown>
#16 0x5556ddcba309 <unknown>
#17 0x5556ddcd7b28 <unknown>
#18 0x5556ddc9ebef <unknown>
#19 0x5556ddcfb0e8 <unknown>
#20 0x5556ddcfb2c6 <unknown>
#21 0x5556ddd0d036 <unknown>
#22 0x7f76d15a56ea start_thread

Problem exporting figure bsub_s5pseq1-CTG(LEU)-codon_scaled. Reason: Message: tab crashed
  (Session info: chrome=139.0.7258.66)
Stacktrace:
#0 0x5556ddd0e05a <unknown>
#1 0x5556dd7ad8c3 <unknown>
#2 0x5556dd795a35 <unknown>
#3 0x5556dd7938ee <unknown>
#4 0x5556dd79423f <unknown>
#5 0x5556dd7a2c03 <unknown>
#6 0x5556dd7bbfce <unknown>
#7 0x5556dd7c27db <unknown>
#8 0x5556dd794980 <unknown>
#9 0x5556dd7bb7d5 <unknown>
#10 0x5556dd84b029 <unknown>
#11 0x5556dd8251b3 <unknown>
#12 0x5556dd7f159b <unknown>
#13 0x5556dd7f2971 <unknown>
#14 0x5556ddcd322b <unknown>
#15 0x5556ddcd6f79 <unknown>
#16 0x5556ddcba309 <unknown>
#17 0x5556ddcd7b28 <unknown>
#18 0x5556ddc9ebef <unknown>
#19 0x5556ddcfb0e8 <unknown>
#20 0x5556ddcfb2c6 <unknown>
#21 0x5556ddd0d036 <unknown>
#22 0x7f76d15a56ea start_thread

Problem exporting figure bsub_s5pseq1-CTG(LEU)-codon_scaled. Reason: Message: tab crashed
  (Session info: chrome=139.0.7258.66)
Stacktrace:
#0 0x5556ddd0e05a <unknown>
#1 0x5556dd7ad8c3 <unknown>
#2 0x5556dd795a35 <unknown>
#3 0x5556dd7938ee <unknown>
#4 0x5556dd79423f <unknown>
#5 0x5556dd7a2c03 <unknown>
#6 0x5556dd7bbfce <unknown>
#7 0x5556dd7c27db <unknown>
#8 0x5556dd794980 <unknown>
#9 0x5556dd7bb7d5 <unknown>
#10 0x5556dd84b029 <unknown>
#11 0x5556dd8251b3 <unknown>
#12 0x5556dd7f159b <unknown>
#13 0x5556dd7f2971 <unknown>
#14 0x5556ddcd322b <unknown>
#15 0x5556ddcd6f79 <unknown>
#16 0x5556ddcba309 <unknown>
#17 0x5556ddcd7b28 <unknown>
#18 0x5556ddc9ebef <unknown>
#19 0x5556ddcfb0e8 <unknown>
#20 0x5556ddcfb2c6 <unknown>
#21 0x5556ddd0d036 <unknown>
#22 0x7f76d15a56ea start_thread

Problem exporting figure bsub_s5pseq2-CTG(LEU)-codon_scaled. Reason: Message: tab crashed
  (Session info: chrome=139.0.7258.66)
Stacktrace:
#0 0x5556ddd0e05a <unknown>
#1 0x5556dd7ad8c3 <unknown>
#2 0x5556dd795a35 <unknown>
#3 0x5556dd7938ee <unknown>
#4 0x5556dd79423f <unknown>
#5 0x5556dd7a2c03 <unknown>
#6 0x5556dd7bbfce <unknown>
#7 0x5556dd7c27db <unknown>
#8 0x5556dd794980 <unknown>
#9 0x5556dd7bb7d5 <unknown>
#10 0x5556dd84b029 <unknown>
#11 0x5556dd8251b3 <unknown>
#12 0x5556dd7f159b <unknown>
#13 0x5556dd7f2971 <unknown>
#14 0x5556ddcd322b <unknown>
#15 0x5556ddcd6f79 <unknown>
#16 0x5556ddcba309 <unknown>
#17 0x5556ddcd7b28 <unknown>
#18 0x5556ddc9ebef <unknown>
#19 0x5556ddcfb0e8 <unknown>
#20 0x5556ddcfb2c6 <unknown>
#21 0x5556ddd0d036 <unknown>
#22 0x7f76d15a56ea start_thread

Problem exporting figure bsub_s5pseq2-CTG(LEU)-codon_scaled. Reason: Message: tab crashed
  (Session info: chrome=139.0.7258.66)
Stacktrace:
#0 0x5556ddd0e05a <unknown>
#1 0x5556dd7ad8c3 <unknown>
#2 0x5556dd795a35 <unknown>
#3 0x5556dd7938ee <unknown>
#4 0x5556dd79423f <unknown>
#5 0x5556dd7a2c03 <unknown>
#6 0x5556dd7bbfce <unknown>
#7 0x5556dd7c27db <unknown>
#8 0x5556dd794980 <unknown>
#9 0x5556dd7bb7d5 <unknown>
#10 0x5556dd84b029 <unknown>
#11 0x5556dd8251b3 <unknown>
#12 0x5556dd7f159b <unknown>
#13 0x5556dd7f2971 <unknown>
#14 0x5556ddcd322b <unknown>
#15 0x5556ddcd6f79 <unknown>
#16 0x5556ddcba309 <unknown>
#17 0x5556ddcd7b28 <unknown>
#18 0x5556ddc9ebef <unknown>
#19 0x5556ddcfb0e8 <unknown>
#20 0x5556ddcfb2c6 <unknown>
#21 0x5556ddd0d036 <unknown>
#22 0x7f76d15a56ea start_thread

Problem exporting figure CTG(LEU)-codon_scaled_overlay. Reason: Message: tab crashed
  (Session info: chrome=139.0.7258.66)
Stacktrace:
#0 0x5556ddd0e05a <unknown>
#1 0x5556dd7ad8c3 <unknown>
#2 0x5556dd795a35 <unknown>
#3 0x5556dd7938ee <unknown>
#4 0x5556dd79423f <unknown>
#5 0x5556dd7a2c03 <unknown>
#6 0x5556dd7bbfce <unknown>
#7 0x5556dd7c27db <unknown>
#8 0x5556dd794980 <unknown>
#9 0x5556dd7bb7d5 <unknown>
#10 0x5556dd84b029 <unknown>
#11 0x5556dd8251b3 <unknown>
#12 0x5556dd7f159b <unknown>
#13 0x5556dd7f2971 <unknown>
#14 0x5556ddcd322b <unknown>
#15 0x5556ddcd6f79 <unknown>
#16 0x5556ddcba309 <unknown>
#17 0x5556ddcd7b28 <unknown>
#18 0x5556ddc9ebef <unknown>
#19 0x5556ddcfb0e8 <unknown>
#20 0x5556ddcfb2c6 <unknown>
#21 0x5556ddd0d036 <unknown>
#22 0x7f76d15a56ea start_thread

Problem exporting figure CTG(LEU)-codon_scaled_overlay. Reason: Message: tab crashed
  (Session info: chrome=139.0.7258.66)
Stacktrace:
#0 0x5556ddd0e05a <unknown>
#1 0x5556dd7ad8c3 <unknown>
#2 0x5556dd795a35 <unknown>
#3 0x5556dd7938ee <unknown>
#4 0x5556dd79423f <unknown>
#5 0x5556dd7a2c03 <unknown>
#6 0x5556dd7bbfce <unknown>
#7 0x5556dd7c27db <unknown>
#8 0x5556dd794980 <unknown>
#9 0x5556dd7bb7d5 <unknown>
#10 0x5556dd84b029 <unknown>
#11 0x5556dd8251b3 <unknown>
#12 0x5556dd7f159b <unknown>
#13 0x5556dd7f2971 <unknown>
#14 0x5556ddcd322b <unknown>
#15 0x5556ddcd6f79 <unknown>
#16 0x5556ddcba309 <unknown>
#17 0x5556ddcd7b28 <unknown>
#18 0x5556ddc9ebef <unknown>
#19 0x5556ddcfb0e8 <unknown>
#20 0x5556ddcfb2c6 <unknown>
#21 0x5556ddd0d036 <unknown>
#22 0x7f76d15a56ea start_thread

Problem exporting figure bsub_ht5pseq-AAA(LYS)-codon_scaled. Reason: Message: tab crashed
  (Session info: chrome=139.0.7258.66)
Stacktrace:
#0 0x5556ddd0e05a <unknown>
#1 0x5556dd7ad8c3 <unknown>
#2 0x5556dd795a35 <unknown>
#3 0x5556dd7938ee <unknown>
#4 0x5556dd79423f <unknown>
#5 0x5556dd7a2c03 <unknown>
#6 0x5556dd7bbfce <unknown>
#7 0x5556dd7c27db <unknown>
#8 0x5556dd794980 <unknown>
#9 0x5556dd7bb7d5 <unknown>
#10 0x5556dd84b029 <unknown>
#11 0x5556dd8251b3 <unknown>
#12 0x5556dd7f159b <unknown>
#13 0x5556dd7f2971 <unknown>
#14 0x5556ddcd322b <unknown>
#15 0x5556ddcd6f79 <unknown>
#16 0x5556ddcba309 <unknown>
#17 0x5556ddcd7b28 <unknown>
#18 0x5556ddc9ebef <unknown>
#19 0x5556ddcfb0e8 <unknown>
#20 0x5556ddcfb2c6 <unknown>
#21 0x5556ddd0d036 <unknown>
#22 0x7f76d15a56ea start_thread

Problem exporting figure bsub_ht5pseq-AAA(LYS)-codon_scaled. Reason: Message: tab crashed
  (Session info: chrome=139.0.7258.66)
Stacktrace:
#0 0x5556ddd0e05a <unknown>
#1 0x5556dd7ad8c3 <unknown>
#2 0x5556dd795a35 <unknown>
#3 0x5556dd7938ee <unknown>
#4 0x5556dd79423f <unknown>
#5 0x5556dd7a2c03 <unknown>
#6 0x5556dd7bbfce <unknown>
#7 0x5556dd7c27db <unknown>
#8 0x5556dd794980 <unknown>
#9 0x5556dd7bb7d5 <unknown>
#10 0x5556dd84b029 <unknown>
#11 0x5556dd8251b3 <unknown>
#12 0x5556dd7f159b <unknown>
#13 0x5556dd7f2971 <unknown>
#14 0x5556ddcd322b <unknown>
#15 0x5556ddcd6f79 <unknown>
#16 0x5556ddcba309 <unknown>
#17 0x5556ddcd7b28 <unknown>
#18 0x5556ddc9ebef <unknown>
#19 0x5556ddcfb0e8 <unknown>
#20 0x5556ddcfb2c6 <unknown>
#21 0x5556ddd0d036 <unknown>
#22 0x7f76d15a56ea start_thread

Problem exporting figure bsub_s5pseq1-AAA(LYS)-codon_scaled. Reason: Message: tab crashed
  (Session info: chrome=139.0.7258.66)
Stacktrace:
#0 0x5556ddd0e05a <unknown>
#1 0x5556dd7ad8c3 <unknown>
#2 0x5556dd795a35 <unknown>
#3 0x5556dd7938ee <unknown>
#4 0x5556dd79423f <unknown>
#5 0x5556dd7a2c03 <unknown>
#6 0x5556dd7bbfce <unknown>
#7 0x5556dd7c27db <unknown>
#8 0x5556dd794980 <unknown>
#9 0x5556dd7bb7d5 <unknown>
#10 0x5556dd84b029 <unknown>
#11 0x5556dd8251b3 <unknown>
#12 0x5556dd7f159b <unknown>
#13 0x5556dd7f2971 <unknown>
#14 0x5556ddcd322b <unknown>
#15 0x5556ddcd6f79 <unknown>
#16 0x5556ddcba309 <unknown>
#17 0x5556ddcd7b28 <unknown>
#18 0x5556ddc9ebef <unknown>
#19 0x5556ddcfb0e8 <unknown>
#20 0x5556ddcfb2c6 <unknown>
#21 0x5556ddd0d036 <unknown>
#22 0x7f76d15a56ea start_thread

Problem exporting figure bsub_s5pseq1-AAA(LYS)-codon_scaled. Reason: Message: tab crashed
  (Session info: chrome=139.0.7258.66)
Stacktrace:
#0 0x5556ddd0e05a <unknown>
#1 0x5556dd7ad8c3 <unknown>
#2 0x5556dd795a35 <unknown>
#3 0x5556dd7938ee <unknown>
#4 0x5556dd79423f <unknown>
#5 0x5556dd7a2c03 <unknown>
#6 0x5556dd7bbfce <unknown>
#7 0x5556dd7c27db <unknown>
#8 0x5556dd794980 <unknown>
#9 0x5556dd7bb7d5 <unknown>
#10 0x5556dd84b029 <unknown>
#11 0x5556dd8251b3 <unknown>
#12 0x5556dd7f159b <unknown>
#13 0x5556dd7f2971 <unknown>
#14 0x5556ddcd322b <unknown>
#15 0x5556ddcd6f79 <unknown>
#16 0x5556ddcba309 <unknown>
#17 0x5556ddcd7b28 <unknown>
#18 0x5556ddc9ebef <unknown>
#19 0x5556ddcfb0e8 <unknown>
#20 0x5556ddcfb2c6 <unknown>
#21 0x5556ddd0d036 <unknown>
#22 0x7f76d15a56ea start_thread

Problem exporting figure bsub_s5pseq2-AAA(LYS)-codon_scaled. Reason: Message: tab crashed
  (Session info: chrome=139.0.7258.66)
Stacktrace:
#0 0x5556ddd0e05a <unknown>
#1 0x5556dd7ad8c3 <unknown>
#2 0x5556dd795a35 <unknown>
#3 0x5556dd7938ee <unknown>
#4 0x5556dd79423f <unknown>
#5 0x5556dd7a2c03 <unknown>
#6 0x5556dd7bbfce <unknown>
#7 0x5556dd7c27db <unknown>
#8 0x5556dd794980 <unknown>
#9 0x5556dd7bb7d5 <unknown>
#10 0x5556dd84b029 <unknown>
#11 0x5556dd8251b3 <unknown>
#12 0x5556dd7f159b <unknown>
#13 0x5556dd7f2971 <unknown>
#14 0x5556ddcd322b <unknown>
#15 0x5556ddcd6f79 <unknown>
#16 0x5556ddcba309 <unknown>
#17 0x5556ddcd7b28 <unknown>
#18 0x5556ddc9ebef <unknown>
#19 0x5556ddcfb0e8 <unknown>
#20 0x5556ddcfb2c6 <unknown>
#21 0x5556ddd0d036 <unknown>
#22 0x7f76d15a56ea start_thread

Problem exporting figure bsub_s5pseq2-AAA(LYS)-codon_scaled. Reason: Message: tab crashed
  (Session info: chrome=139.0.7258.66)
Stacktrace:
#0 0x5556ddd0e05a <unknown>
#1 0x5556dd7ad8c3 <unknown>
#2 0x5556dd795a35 <unknown>
#3 0x5556dd7938ee <unknown>
#4 0x5556dd79423f <unknown>
#5 0x5556dd7a2c03 <unknown>
#6 0x5556dd7bbfce <unknown>
#7 0x5556dd7c27db <unknown>
#8 0x5556dd794980 <unknown>
#9 0x5556dd7bb7d5 <unknown>
#10 0x5556dd84b029 <unknown>
#11 0x5556dd8251b3 <unknown>
#12 0x5556dd7f159b <unknown>
#13 0x5556dd7f2971 <unknown>
#14 0x5556ddcd322b <unknown>
#15 0x5556ddcd6f79 <unknown>
#16 0x5556ddcba309 <unknown>
#17 0x5556ddcd7b28 <unknown>
#18 0x5556ddc9ebef <unknown>
#19 0x5556ddcfb0e8 <unknown>
#20 0x5556ddcfb2c6 <unknown>
#21 0x5556ddd0d036 <unknown>
#22 0x7f76d15a56ea start_thread

Problem exporting figure AAA(LYS)-codon_scaled_overlay. Reason: Message: tab crashed
  (Session info: chrome=139.0.7258.66)
Stacktrace:
#0 0x5556ddd0e05a <unknown>
#1 0x5556dd7ad8c3 <unknown>
#2 0x5556dd795a35 <unknown>
#3 0x5556dd7938ee <unknown>
#4 0x5556dd79423f <unknown>
#5 0x5556dd7a2c03 <unknown>
#6 0x5556dd7bbfce <unknown>
#7 0x5556dd7c27db <unknown>
#8 0x5556dd794980 <unknown>
#9 0x5556dd7bb7d5 <unknown>
#10 0x5556dd84b029 <unknown>
#11 0x5556dd8251b3 <unknown>
#12 0x5556dd7f159b <unknown>
#13 0x5556dd7f2971 <unknown>
#14 0x5556ddcd322b <unknown>
#15 0x5556ddcd6f79 <unknown>
#16 0x5556ddcba309 <unknown>
#17 0x5556ddcd7b28 <unknown>
#18 0x5556ddc9ebef <unknown>
#19 0x5556ddcfb0e8 <unknown>
#20 0x5556ddcfb2c6 <unknown>
#21 0x5556ddd0d036 <unknown>
#22 0x7f76d15a56ea start_thread

Problem exporting figure AAA(LYS)-codon_scaled_overlay. Reason: Message: tab crashed
  (Session info: chrome=139.0.7258.66)
Stacktrace:
#0 0x5556ddd0e05a <unknown>
#1 0x5556dd7ad8c3 <unknown>
#2 0x5556dd795a35 <unknown>
#3 0x5556dd7938ee <unknown>
#4 0x5556dd79423f <unknown>
#5 0x5556dd7a2c03 <unknown>
#6 0x5556dd7bbfce <unknown>
#7 0x5556dd7c27db <unknown>
#8 0x5556dd794980 <unknown>
#9 0x5556dd7bb7d5 <unknown>
#10 0x5556dd84b029 <unknown>
#11 0x5556dd8251b3 <unknown>
#12 0x5556dd7f159b <unknown>
#13 0x5556dd7f2971 <unknown>
#14 0x5556ddcd322b <unknown>
#15 0x5556ddcd6f79 <unknown>
#16 0x5556ddcba309 <unknown>
#17 0x5556ddcd7b28 <unknown>
#18 0x5556ddc9ebef <unknown>
#19 0x5556ddcfb0e8 <unknown>
#20 0x5556ddcfb2c6 <unknown>
#21 0x5556ddd0d036 <unknown>
#22 0x7f76d15a56ea start_thread

Problem exporting figure bsub_ht5pseq-AAG(LYS)-codon_scaled. Reason: Message: tab crashed
  (Session info: chrome=139.0.7258.66)
Stacktrace:
#0 0x5556ddd0e05a <unknown>
#1 0x5556dd7ad8c3 <unknown>
#2 0x5556dd795a35 <unknown>
#3 0x5556dd7938ee <unknown>
#4 0x5556dd79423f <unknown>
#5 0x5556dd7a2c03 <unknown>
#6 0x5556dd7bbfce <unknown>
#7 0x5556dd7c27db <unknown>
#8 0x5556dd794980 <unknown>
#9 0x5556dd7bb7d5 <unknown>
#10 0x5556dd84b029 <unknown>
#11 0x5556dd8251b3 <unknown>
#12 0x5556dd7f159b <unknown>
#13 0x5556dd7f2971 <unknown>
#14 0x5556ddcd322b <unknown>
#15 0x5556ddcd6f79 <unknown>
#16 0x5556ddcba309 <unknown>
#17 0x5556ddcd7b28 <unknown>
#18 0x5556ddc9ebef <unknown>
#19 0x5556ddcfb0e8 <unknown>
#20 0x5556ddcfb2c6 <unknown>
#21 0x5556ddd0d036 <unknown>
#22 0x7f76d15a56ea start_thread

Problem exporting figure bsub_ht5pseq-AAG(LYS)-codon_scaled. Reason: Message: tab crashed
  (Session info: chrome=139.0.7258.66)
Stacktrace:
#0 0x5556ddd0e05a <unknown>
#1 0x5556dd7ad8c3 <unknown>
#2 0x5556dd795a35 <unknown>
#3 0x5556dd7938ee <unknown>
#4 0x5556dd79423f <unknown>
#5 0x5556dd7a2c03 <unknown>
#6 0x5556dd7bbfce <unknown>
#7 0x5556dd7c27db <unknown>
#8 0x5556dd794980 <unknown>
#9 0x5556dd7bb7d5 <unknown>
#10 0x5556dd84b029 <unknown>
#11 0x5556dd8251b3 <unknown>
#12 0x5556dd7f159b <unknown>
#13 0x5556dd7f2971 <unknown>
#14 0x5556ddcd322b <unknown>
#15 0x5556ddcd6f79 <unknown>
#16 0x5556ddcba309 <unknown>
#17 0x5556ddcd7b28 <unknown>
#18 0x5556ddc9ebef <unknown>
#19 0x5556ddcfb0e8 <unknown>
#20 0x5556ddcfb2c6 <unknown>
#21 0x5556ddd0d036 <unknown>
#22 0x7f76d15a56ea start_thread

Problem exporting figure bsub_s5pseq1-AAG(LYS)-codon_scaled. Reason: Message: tab crashed
  (Session info: chrome=139.0.7258.66)
Stacktrace:
#0 0x5556ddd0e05a <unknown>
#1 0x5556dd7ad8c3 <unknown>
#2 0x5556dd795a35 <unknown>
#3 0x5556dd7938ee <unknown>
#4 0x5556dd79423f <unknown>
#5 0x5556dd7a2c03 <unknown>
#6 0x5556dd7bbfce <unknown>
#7 0x5556dd7c27db <unknown>
#8 0x5556dd794980 <unknown>
#9 0x5556dd7bb7d5 <unknown>
#10 0x5556dd84b029 <unknown>
#11 0x5556dd8251b3 <unknown>
#12 0x5556dd7f159b <unknown>
#13 0x5556dd7f2971 <unknown>
#14 0x5556ddcd322b <unknown>
#15 0x5556ddcd6f79 <unknown>
#16 0x5556ddcba309 <unknown>
#17 0x5556ddcd7b28 <unknown>
#18 0x5556ddc9ebef <unknown>
#19 0x5556ddcfb0e8 <unknown>
#20 0x5556ddcfb2c6 <unknown>
#21 0x5556ddd0d036 <unknown>
#22 0x7f76d15a56ea start_thread

Problem exporting figure bsub_s5pseq1-AAG(LYS)-codon_scaled. Reason: Message: tab crashed
  (Session info: chrome=139.0.7258.66)
Stacktrace:
#0 0x5556ddd0e05a <unknown>
#1 0x5556dd7ad8c3 <unknown>
#2 0x5556dd795a35 <unknown>
#3 0x5556dd7938ee <unknown>
#4 0x5556dd79423f <unknown>
#5 0x5556dd7a2c03 <unknown>
#6 0x5556dd7bbfce <unknown>
#7 0x5556dd7c27db <unknown>
#8 0x5556dd794980 <unknown>
#9 0x5556dd7bb7d5 <unknown>
#10 0x5556dd84b029 <unknown>
#11 0x5556dd8251b3 <unknown>
#12 0x5556dd7f159b <unknown>
#13 0x5556dd7f2971 <unknown>
#14 0x5556ddcd322b <unknown>
#15 0x5556ddcd6f79 <unknown>
#16 0x5556ddcba309 <unknown>
#17 0x5556ddcd7b28 <unknown>
#18 0x5556ddc9ebef <unknown>
#19 0x5556ddcfb0e8 <unknown>
#20 0x5556ddcfb2c6 <unknown>
#21 0x5556ddd0d036 <unknown>
#22 0x7f76d15a56ea start_thread

Problem exporting figure bsub_s5pseq2-AAG(LYS)-codon_scaled. Reason: Message: tab crashed
  (Session info: chrome=139.0.7258.66)
Stacktrace:
#0 0x5556ddd0e05a <unknown>
#1 0x5556dd7ad8c3 <unknown>
#2 0x5556dd795a35 <unknown>
#3 0x5556dd7938ee <unknown>
#4 0x5556dd79423f <unknown>
#5 0x5556dd7a2c03 <unknown>
#6 0x5556dd7bbfce <unknown>
#7 0x5556dd7c27db <unknown>
#8 0x5556dd794980 <unknown>
#9 0x5556dd7bb7d5 <unknown>
#10 0x5556dd84b029 <unknown>
#11 0x5556dd8251b3 <unknown>
#12 0x5556dd7f159b <unknown>
#13 0x5556dd7f2971 <unknown>
#14 0x5556ddcd322b <unknown>
#15 0x5556ddcd6f79 <unknown>
#16 0x5556ddcba309 <unknown>
#17 0x5556ddcd7b28 <unknown>
#18 0x5556ddc9ebef <unknown>
#19 0x5556ddcfb0e8 <unknown>
#20 0x5556ddcfb2c6 <unknown>
#21 0x5556ddd0d036 <unknown>
#22 0x7f76d15a56ea start_thread

Problem exporting figure bsub_s5pseq2-AAG(LYS)-codon_scaled. Reason: Message: tab crashed
  (Session info: chrome=139.0.7258.66)
Stacktrace:
#0 0x5556ddd0e05a <unknown>
#1 0x5556dd7ad8c3 <unknown>
#2 0x5556dd795a35 <unknown>
#3 0x5556dd7938ee <unknown>
#4 0x5556dd79423f <unknown>
#5 0x5556dd7a2c03 <unknown>
#6 0x5556dd7bbfce <unknown>
#7 0x5556dd7c27db <unknown>
#8 0x5556dd794980 <unknown>
#9 0x5556dd7bb7d5 <unknown>
#10 0x5556dd84b029 <unknown>
#11 0x5556dd8251b3 <unknown>
#12 0x5556dd7f159b <unknown>
#13 0x5556dd7f2971 <unknown>
#14 0x5556ddcd322b <unknown>
#15 0x5556ddcd6f79 <unknown>
#16 0x5556ddcba309 <unknown>
#17 0x5556ddcd7b28 <unknown>
#18 0x5556ddc9ebef <unknown>
#19 0x5556ddcfb0e8 <unknown>
#20 0x5556ddcfb2c6 <unknown>
#21 0x5556ddd0d036 <unknown>
#22 0x7f76d15a56ea start_thread

Problem exporting figure AAG(LYS)-codon_scaled_overlay. Reason: Message: tab crashed
  (Session info: chrome=139.0.7258.66)
Stacktrace:
#0 0x5556ddd0e05a <unknown>
#1 0x5556dd7ad8c3 <unknown>
#2 0x5556dd795a35 <unknown>
#3 0x5556dd7938ee <unknown>
#4 0x5556dd79423f <unknown>
#5 0x5556dd7a2c03 <unknown>
#6 0x5556dd7bbfce <unknown>
#7 0x5556dd7c27db <unknown>
#8 0x5556dd794980 <unknown>
#9 0x5556dd7bb7d5 <unknown>
#10 0x5556dd84b029 <unknown>
#11 0x5556dd8251b3 <unknown>
#12 0x5556dd7f159b <unknown>
#13 0x5556dd7f2971 <unknown>
#14 0x5556ddcd322b <unknown>
#15 0x5556ddcd6f79 <unknown>
#16 0x5556ddcba309 <unknown>
#17 0x5556ddcd7b28 <unknown>
#18 0x5556ddc9ebef <unknown>
#19 0x5556ddcfb0e8 <unknown>
#20 0x5556ddcfb2c6 <unknown>
#21 0x5556ddd0d036 <unknown>
#22 0x7f76d15a56ea start_thread

Problem exporting figure AAG(LYS)-codon_scaled_overlay. Reason: Message: tab crashed
  (Session info: chrome=139.0.7258.66)
Stacktrace:
#0 0x5556ddd0e05a <unknown>
#1 0x5556dd7ad8c3 <unknown>
#2 0x5556dd795a35 <unknown>
#3 0x5556dd7938ee <unknown>
#4 0x5556dd79423f <unknown>
#5 0x5556dd7a2c03 <unknown>
#6 0x5556dd7bbfce <unknown>
#7 0x5556dd7c27db <unknown>
#8 0x5556dd794980 <unknown>
#9 0x5556dd7bb7d5 <unknown>
#10 0x5556dd84b029 <unknown>
#11 0x5556dd8251b3 <unknown>
#12 0x5556dd7f159b <unknown>
#13 0x5556dd7f2971 <unknown>
#14 0x5556ddcd322b <unknown>
#15 0x5556ddcd6f79 <unknown>
#16 0x5556ddcba309 <unknown>
#17 0x5556ddcd7b28 <unknown>
#18 0x5556ddc9ebef <unknown>
#19 0x5556ddcfb0e8 <unknown>
#20 0x5556ddcfb2c6 <unknown>
#21 0x5556ddd0d036 <unknown>
#22 0x7f76d15a56ea start_thread

Problem exporting figure bsub_ht5pseq-TTT(PHE)-codon_scaled. Reason: Message: tab crashed
  (Session info: chrome=139.0.7258.66)
Stacktrace:
#0 0x5556ddd0e05a <unknown>
#1 0x5556dd7ad8c3 <unknown>
#2 0x5556dd795a35 <unknown>
#3 0x5556dd7938ee <unknown>
#4 0x5556dd79423f <unknown>
#5 0x5556dd7a2c03 <unknown>
#6 0x5556dd7bbfce <unknown>
#7 0x5556dd7c27db <unknown>
#8 0x5556dd794980 <unknown>
#9 0x5556dd7bb7d5 <unknown>
#10 0x5556dd84b029 <unknown>
#11 0x5556dd8251b3 <unknown>
#12 0x5556dd7f159b <unknown>
#13 0x5556dd7f2971 <unknown>
#14 0x5556ddcd322b <unknown>
#15 0x5556ddcd6f79 <unknown>
#16 0x5556ddcba309 <unknown>
#17 0x5556ddcd7b28 <unknown>
#18 0x5556ddc9ebef <unknown>
#19 0x5556ddcfb0e8 <unknown>
#20 0x5556ddcfb2c6 <unknown>
#21 0x5556ddd0d036 <unknown>
#22 0x7f76d15a56ea start_thread

Problem exporting figure bsub_ht5pseq-TTT(PHE)-codon_scaled. Reason: Message: tab crashed
  (Session info: chrome=139.0.7258.66)
Stacktrace:
#0 0x5556ddd0e05a <unknown>
#1 0x5556dd7ad8c3 <unknown>
#2 0x5556dd795a35 <unknown>
#3 0x5556dd7938ee <unknown>
#4 0x5556dd79423f <unknown>
#5 0x5556dd7a2c03 <unknown>
#6 0x5556dd7bbfce <unknown>
#7 0x5556dd7c27db <unknown>
#8 0x5556dd794980 <unknown>
#9 0x5556dd7bb7d5 <unknown>
#10 0x5556dd84b029 <unknown>
#11 0x5556dd8251b3 <unknown>
#12 0x5556dd7f159b <unknown>
#13 0x5556dd7f2971 <unknown>
#14 0x5556ddcd322b <unknown>
#15 0x5556ddcd6f79 <unknown>
#16 0x5556ddcba309 <unknown>
#17 0x5556ddcd7b28 <unknown>
#18 0x5556ddc9ebef <unknown>
#19 0x5556ddcfb0e8 <unknown>
#20 0x5556ddcfb2c6 <unknown>
#21 0x5556ddd0d036 <unknown>
#22 0x7f76d15a56ea start_thread

Problem exporting figure bsub_s5pseq1-TTT(PHE)-codon_scaled. Reason: Message: tab crashed
  (Session info: chrome=139.0.7258.66)
Stacktrace:
#0 0x5556ddd0e05a <unknown>
#1 0x5556dd7ad8c3 <unknown>
#2 0x5556dd795a35 <unknown>
#3 0x5556dd7938ee <unknown>
#4 0x5556dd79423f <unknown>
#5 0x5556dd7a2c03 <unknown>
#6 0x5556dd7bbfce <unknown>
#7 0x5556dd7c27db <unknown>
#8 0x5556dd794980 <unknown>
#9 0x5556dd7bb7d5 <unknown>
#10 0x5556dd84b029 <unknown>
#11 0x5556dd8251b3 <unknown>
#12 0x5556dd7f159b <unknown>
#13 0x5556dd7f2971 <unknown>
#14 0x5556ddcd322b <unknown>
#15 0x5556ddcd6f79 <unknown>
#16 0x5556ddcba309 <unknown>
#17 0x5556ddcd7b28 <unknown>
#18 0x5556ddc9ebef <unknown>
#19 0x5556ddcfb0e8 <unknown>
#20 0x5556ddcfb2c6 <unknown>
#21 0x5556ddd0d036 <unknown>
#22 0x7f76d15a56ea start_thread

Problem exporting figure bsub_s5pseq1-TTT(PHE)-codon_scaled. Reason: Message: tab crashed
  (Session info: chrome=139.0.7258.66)
Stacktrace:
#0 0x5556ddd0e05a <unknown>
#1 0x5556dd7ad8c3 <unknown>
#2 0x5556dd795a35 <unknown>
#3 0x5556dd7938ee <unknown>
#4 0x5556dd79423f <unknown>
#5 0x5556dd7a2c03 <unknown>
#6 0x5556dd7bbfce <unknown>
#7 0x5556dd7c27db <unknown>
#8 0x5556dd794980 <unknown>
#9 0x5556dd7bb7d5 <unknown>
#10 0x5556dd84b029 <unknown>
#11 0x5556dd8251b3 <unknown>
#12 0x5556dd7f159b <unknown>
#13 0x5556dd7f2971 <unknown>
#14 0x5556ddcd322b <unknown>
#15 0x5556ddcd6f79 <unknown>
#16 0x5556ddcba309 <unknown>
#17 0x5556ddcd7b28 <unknown>
#18 0x5556ddc9ebef <unknown>
#19 0x5556ddcfb0e8 <unknown>
#20 0x5556ddcfb2c6 <unknown>
#21 0x5556ddd0d036 <unknown>
#22 0x7f76d15a56ea start_thread

Problem exporting figure bsub_s5pseq2-TTT(PHE)-codon_scaled. Reason: Message: tab crashed
  (Session info: chrome=139.0.7258.66)
Stacktrace:
#0 0x5556ddd0e05a <unknown>
#1 0x5556dd7ad8c3 <unknown>
#2 0x5556dd795a35 <unknown>
#3 0x5556dd7938ee <unknown>
#4 0x5556dd79423f <unknown>
#5 0x5556dd7a2c03 <unknown>
#6 0x5556dd7bbfce <unknown>
#7 0x5556dd7c27db <unknown>
#8 0x5556dd794980 <unknown>
#9 0x5556dd7bb7d5 <unknown>
#10 0x5556dd84b029 <unknown>
#11 0x5556dd8251b3 <unknown>
#12 0x5556dd7f159b <unknown>
#13 0x5556dd7f2971 <unknown>
#14 0x5556ddcd322b <unknown>
#15 0x5556ddcd6f79 <unknown>
#16 0x5556ddcba309 <unknown>
#17 0x5556ddcd7b28 <unknown>
#18 0x5556ddc9ebef <unknown>
#19 0x5556ddcfb0e8 <unknown>
#20 0x5556ddcfb2c6 <unknown>
#21 0x5556ddd0d036 <unknown>
#22 0x7f76d15a56ea start_thread

Problem exporting figure bsub_s5pseq2-TTT(PHE)-codon_scaled. Reason: Message: tab crashed
  (Session info: chrome=139.0.7258.66)
Stacktrace:
#0 0x5556ddd0e05a <unknown>
#1 0x5556dd7ad8c3 <unknown>
#2 0x5556dd795a35 <unknown>
#3 0x5556dd7938ee <unknown>
#4 0x5556dd79423f <unknown>
#5 0x5556dd7a2c03 <unknown>
#6 0x5556dd7bbfce <unknown>
#7 0x5556dd7c27db <unknown>
#8 0x5556dd794980 <unknown>
#9 0x5556dd7bb7d5 <unknown>
#10 0x5556dd84b029 <unknown>
#11 0x5556dd8251b3 <unknown>
#12 0x5556dd7f159b <unknown>
#13 0x5556dd7f2971 <unknown>
#14 0x5556ddcd322b <unknown>
#15 0x5556ddcd6f79 <unknown>
#16 0x5556ddcba309 <unknown>
#17 0x5556ddcd7b28 <unknown>
#18 0x5556ddc9ebef <unknown>
#19 0x5556ddcfb0e8 <unknown>
#20 0x5556ddcfb2c6 <unknown>
#21 0x5556ddd0d036 <unknown>
#22 0x7f76d15a56ea start_thread

Problem exporting figure TTT(PHE)-codon_scaled_overlay. Reason: Message: tab crashed
  (Session info: chrome=139.0.7258.66)
Stacktrace:
#0 0x5556ddd0e05a <unknown>
#1 0x5556dd7ad8c3 <unknown>
#2 0x5556dd795a35 <unknown>
#3 0x5556dd7938ee <unknown>
#4 0x5556dd79423f <unknown>
#5 0x5556dd7a2c03 <unknown>
#6 0x5556dd7bbfce <unknown>
#7 0x5556dd7c27db <unknown>
#8 0x5556dd794980 <unknown>
#9 0x5556dd7bb7d5 <unknown>
#10 0x5556dd84b029 <unknown>
#11 0x5556dd8251b3 <unknown>
#12 0x5556dd7f159b <unknown>
#13 0x5556dd7f2971 <unknown>
#14 0x5556ddcd322b <unknown>
#15 0x5556ddcd6f79 <unknown>
#16 0x5556ddcba309 <unknown>
#17 0x5556ddcd7b28 <unknown>
#18 0x5556ddc9ebef <unknown>
#19 0x5556ddcfb0e8 <unknown>
#20 0x5556ddcfb2c6 <unknown>
#21 0x5556ddd0d036 <unknown>
#22 0x7f76d15a56ea start_thread

Problem exporting figure TTT(PHE)-codon_scaled_overlay. Reason: Message: tab crashed
  (Session info: chrome=139.0.7258.66)
Stacktrace:
#0 0x5556ddd0e05a <unknown>
#1 0x5556dd7ad8c3 <unknown>
#2 0x5556dd795a35 <unknown>
#3 0x5556dd7938ee <unknown>
#4 0x5556dd79423f <unknown>
#5 0x5556dd7a2c03 <unknown>
#6 0x5556dd7bbfce <unknown>
#7 0x5556dd7c27db <unknown>
#8 0x5556dd794980 <unknown>
#9 0x5556dd7bb7d5 <unknown>
#10 0x5556dd84b029 <unknown>
#11 0x5556dd8251b3 <unknown>
#12 0x5556dd7f159b <unknown>
#13 0x5556dd7f2971 <unknown>
#14 0x5556ddcd322b <unknown>
#15 0x5556ddcd6f79 <unknown>
#16 0x5556ddcba309 <unknown>
#17 0x5556ddcd7b28 <unknown>
#18 0x5556ddc9ebef <unknown>
#19 0x5556ddcfb0e8 <unknown>
#20 0x5556ddcfb2c6 <unknown>
#21 0x5556ddd0d036 <unknown>
#22 0x7f76d15a56ea start_thread

Problem exporting figure bsub_ht5pseq-TTC(PHE)-codon_scaled. Reason: Message: tab crashed
  (Session info: chrome=139.0.7258.66)
Stacktrace:
#0 0x5556ddd0e05a <unknown>
#1 0x5556dd7ad8c3 <unknown>
#2 0x5556dd795a35 <unknown>
#3 0x5556dd7938ee <unknown>
#4 0x5556dd79423f <unknown>
#5 0x5556dd7a2c03 <unknown>
#6 0x5556dd7bbfce <unknown>
#7 0x5556dd7c27db <unknown>
#8 0x5556dd794980 <unknown>
#9 0x5556dd7bb7d5 <unknown>
#10 0x5556dd84b029 <unknown>
#11 0x5556dd8251b3 <unknown>
#12 0x5556dd7f159b <unknown>
#13 0x5556dd7f2971 <unknown>
#14 0x5556ddcd322b <unknown>
#15 0x5556ddcd6f79 <unknown>
#16 0x5556ddcba309 <unknown>
#17 0x5556ddcd7b28 <unknown>
#18 0x5556ddc9ebef <unknown>
#19 0x5556ddcfb0e8 <unknown>
#20 0x5556ddcfb2c6 <unknown>
#21 0x5556ddd0d036 <unknown>
#22 0x7f76d15a56ea start_thread

Problem exporting figure bsub_ht5pseq-TTC(PHE)-codon_scaled. Reason: Message: tab crashed
  (Session info: chrome=139.0.7258.66)
Stacktrace:
#0 0x5556ddd0e05a <unknown>
#1 0x5556dd7ad8c3 <unknown>
#2 0x5556dd795a35 <unknown>
#3 0x5556dd7938ee <unknown>
#4 0x5556dd79423f <unknown>
#5 0x5556dd7a2c03 <unknown>
#6 0x5556dd7bbfce <unknown>
#7 0x5556dd7c27db <unknown>
#8 0x5556dd794980 <unknown>
#9 0x5556dd7bb7d5 <unknown>
#10 0x5556dd84b029 <unknown>
#11 0x5556dd8251b3 <unknown>
#12 0x5556dd7f159b <unknown>
#13 0x5556dd7f2971 <unknown>
#14 0x5556ddcd322b <unknown>
#15 0x5556ddcd6f79 <unknown>
#16 0x5556ddcba309 <unknown>
#17 0x5556ddcd7b28 <unknown>
#18 0x5556ddc9ebef <unknown>
#19 0x5556ddcfb0e8 <unknown>
#20 0x5556ddcfb2c6 <unknown>
#21 0x5556ddd0d036 <unknown>
#22 0x7f76d15a56ea start_thread

Problem exporting figure bsub_s5pseq1-TTC(PHE)-codon_scaled. Reason: Message: tab crashed
  (Session info: chrome=139.0.7258.66)
Stacktrace:
#0 0x5556ddd0e05a <unknown>
#1 0x5556dd7ad8c3 <unknown>
#2 0x5556dd795a35 <unknown>
#3 0x5556dd7938ee <unknown>
#4 0x5556dd79423f <unknown>
#5 0x5556dd7a2c03 <unknown>
#6 0x5556dd7bbfce <unknown>
#7 0x5556dd7c27db <unknown>
#8 0x5556dd794980 <unknown>
#9 0x5556dd7bb7d5 <unknown>
#10 0x5556dd84b029 <unknown>
#11 0x5556dd8251b3 <unknown>
#12 0x5556dd7f159b <unknown>
#13 0x5556dd7f2971 <unknown>
#14 0x5556ddcd322b <unknown>
#15 0x5556ddcd6f79 <unknown>
#16 0x5556ddcba309 <unknown>
#17 0x5556ddcd7b28 <unknown>
#18 0x5556ddc9ebef <unknown>
#19 0x5556ddcfb0e8 <unknown>
#20 0x5556ddcfb2c6 <unknown>
#21 0x5556ddd0d036 <unknown>
#22 0x7f76d15a56ea start_thread

Problem exporting figure bsub_s5pseq1-TTC(PHE)-codon_scaled. Reason: Message: tab crashed
  (Session info: chrome=139.0.7258.66)
Stacktrace:
#0 0x5556ddd0e05a <unknown>
#1 0x5556dd7ad8c3 <unknown>
#2 0x5556dd795a35 <unknown>
#3 0x5556dd7938ee <unknown>
#4 0x5556dd79423f <unknown>
#5 0x5556dd7a2c03 <unknown>
#6 0x5556dd7bbfce <unknown>
#7 0x5556dd7c27db <unknown>
#8 0x5556dd794980 <unknown>
#9 0x5556dd7bb7d5 <unknown>
#10 0x5556dd84b029 <unknown>
#11 0x5556dd8251b3 <unknown>
#12 0x5556dd7f159b <unknown>
#13 0x5556dd7f2971 <unknown>
#14 0x5556ddcd322b <unknown>
#15 0x5556ddcd6f79 <unknown>
#16 0x5556ddcba309 <unknown>
#17 0x5556ddcd7b28 <unknown>
#18 0x5556ddc9ebef <unknown>
#19 0x5556ddcfb0e8 <unknown>
#20 0x5556ddcfb2c6 <unknown>
#21 0x5556ddd0d036 <unknown>
#22 0x7f76d15a56ea start_thread

Problem exporting figure bsub_s5pseq2-TTC(PHE)-codon_scaled. Reason: Message: tab crashed
  (Session info: chrome=139.0.7258.66)
Stacktrace:
#0 0x5556ddd0e05a <unknown>
#1 0x5556dd7ad8c3 <unknown>
#2 0x5556dd795a35 <unknown>
#3 0x5556dd7938ee <unknown>
#4 0x5556dd79423f <unknown>
#5 0x5556dd7a2c03 <unknown>
#6 0x5556dd7bbfce <unknown>
#7 0x5556dd7c27db <unknown>
#8 0x5556dd794980 <unknown>
#9 0x5556dd7bb7d5 <unknown>
#10 0x5556dd84b029 <unknown>
#11 0x5556dd8251b3 <unknown>
#12 0x5556dd7f159b <unknown>
#13 0x5556dd7f2971 <unknown>
#14 0x5556ddcd322b <unknown>
#15 0x5556ddcd6f79 <unknown>
#16 0x5556ddcba309 <unknown>
#17 0x5556ddcd7b28 <unknown>
#18 0x5556ddc9ebef <unknown>
#19 0x5556ddcfb0e8 <unknown>
#20 0x5556ddcfb2c6 <unknown>
#21 0x5556ddd0d036 <unknown>
#22 0x7f76d15a56ea start_thread

Problem exporting figure bsub_s5pseq2-TTC(PHE)-codon_scaled. Reason: Message: tab crashed
  (Session info: chrome=139.0.7258.66)
Stacktrace:
#0 0x5556ddd0e05a <unknown>
#1 0x5556dd7ad8c3 <unknown>
#2 0x5556dd795a35 <unknown>
#3 0x5556dd7938ee <unknown>
#4 0x5556dd79423f <unknown>
#5 0x5556dd7a2c03 <unknown>
#6 0x5556dd7bbfce <unknown>
#7 0x5556dd7c27db <unknown>
#8 0x5556dd794980 <unknown>
#9 0x5556dd7bb7d5 <unknown>
#10 0x5556dd84b029 <unknown>
#11 0x5556dd8251b3 <unknown>
#12 0x5556dd7f159b <unknown>
#13 0x5556dd7f2971 <unknown>
#14 0x5556ddcd322b <unknown>
#15 0x5556ddcd6f79 <unknown>
#16 0x5556ddcba309 <unknown>
#17 0x5556ddcd7b28 <unknown>
#18 0x5556ddc9ebef <unknown>
#19 0x5556ddcfb0e8 <unknown>
#20 0x5556ddcfb2c6 <unknown>
#21 0x5556ddd0d036 <unknown>
#22 0x7f76d15a56ea start_thread

Problem exporting figure TTC(PHE)-codon_scaled_overlay. Reason: Message: tab crashed
  (Session info: chrome=139.0.7258.66)
Stacktrace:
#0 0x5556ddd0e05a <unknown>
#1 0x5556dd7ad8c3 <unknown>
#2 0x5556dd795a35 <unknown>
#3 0x5556dd7938ee <unknown>
#4 0x5556dd79423f <unknown>
#5 0x5556dd7a2c03 <unknown>
#6 0x5556dd7bbfce <unknown>
#7 0x5556dd7c27db <unknown>
#8 0x5556dd794980 <unknown>
#9 0x5556dd7bb7d5 <unknown>
#10 0x5556dd84b029 <unknown>
#11 0x5556dd8251b3 <unknown>
#12 0x5556dd7f159b <unknown>
#13 0x5556dd7f2971 <unknown>
#14 0x5556ddcd322b <unknown>
#15 0x5556ddcd6f79 <unknown>
#16 0x5556ddcba309 <unknown>
#17 0x5556ddcd7b28 <unknown>
#18 0x5556ddc9ebef <unknown>
#19 0x5556ddcfb0e8 <unknown>
#20 0x5556ddcfb2c6 <unknown>
#21 0x5556ddd0d036 <unknown>
#22 0x7f76d15a56ea start_thread

Problem exporting figure TTC(PHE)-codon_scaled_overlay. Reason: Message: tab crashed
  (Session info: chrome=139.0.7258.66)
Stacktrace:
#0 0x5556ddd0e05a <unknown>
#1 0x5556dd7ad8c3 <unknown>
#2 0x5556dd795a35 <unknown>
#3 0x5556dd7938ee <unknown>
#4 0x5556dd79423f <unknown>
#5 0x5556dd7a2c03 <unknown>
#6 0x5556dd7bbfce <unknown>
#7 0x5556dd7c27db <unknown>
#8 0x5556dd794980 <unknown>
#9 0x5556dd7bb7d5 <unknown>
#10 0x5556dd84b029 <unknown>
#11 0x5556dd8251b3 <unknown>
#12 0x5556dd7f159b <unknown>
#13 0x5556dd7f2971 <unknown>
#14 0x5556ddcd322b <unknown>
#15 0x5556ddcd6f79 <unknown>
#16 0x5556ddcba309 <unknown>
#17 0x5556ddcd7b28 <unknown>
#18 0x5556ddc9ebef <unknown>
#19 0x5556ddcfb0e8 <unknown>
#20 0x5556ddcfb2c6 <unknown>
#21 0x5556ddd0d036 <unknown>
#22 0x7f76d15a56ea start_thread

Problem exporting figure bsub_ht5pseq-CCT(PRO)-codon_scaled. Reason: Message: tab crashed
  (Session info: chrome=139.0.7258.66)
Stacktrace:
#0 0x5556ddd0e05a <unknown>
#1 0x5556dd7ad8c3 <unknown>
#2 0x5556dd795a35 <unknown>
#3 0x5556dd7938ee <unknown>
#4 0x5556dd79423f <unknown>
#5 0x5556dd7a2c03 <unknown>
#6 0x5556dd7bbfce <unknown>
#7 0x5556dd7c27db <unknown>
#8 0x5556dd794980 <unknown>
#9 0x5556dd7bb7d5 <unknown>
#10 0x5556dd84b029 <unknown>
#11 0x5556dd8251b3 <unknown>
#12 0x5556dd7f159b <unknown>
#13 0x5556dd7f2971 <unknown>
#14 0x5556ddcd322b <unknown>
#15 0x5556ddcd6f79 <unknown>
#16 0x5556ddcba309 <unknown>
#17 0x5556ddcd7b28 <unknown>
#18 0x5556ddc9ebef <unknown>
#19 0x5556ddcfb0e8 <unknown>
#20 0x5556ddcfb2c6 <unknown>
#21 0x5556ddd0d036 <unknown>
#22 0x7f76d15a56ea start_thread

Problem exporting figure bsub_ht5pseq-CCT(PRO)-codon_scaled. Reason: Message: tab crashed
  (Session info: chrome=139.0.7258.66)
Stacktrace:
#0 0x5556ddd0e05a <unknown>
#1 0x5556dd7ad8c3 <unknown>
#2 0x5556dd795a35 <unknown>
#3 0x5556dd7938ee <unknown>
#4 0x5556dd79423f <unknown>
#5 0x5556dd7a2c03 <unknown>
#6 0x5556dd7bbfce <unknown>
#7 0x5556dd7c27db <unknown>
#8 0x5556dd794980 <unknown>
#9 0x5556dd7bb7d5 <unknown>
#10 0x5556dd84b029 <unknown>
#11 0x5556dd8251b3 <unknown>
#12 0x5556dd7f159b <unknown>
#13 0x5556dd7f2971 <unknown>
#14 0x5556ddcd322b <unknown>
#15 0x5556ddcd6f79 <unknown>
#16 0x5556ddcba309 <unknown>
#17 0x5556ddcd7b28 <unknown>
#18 0x5556ddc9ebef <unknown>
#19 0x5556ddcfb0e8 <unknown>
#20 0x5556ddcfb2c6 <unknown>
#21 0x5556ddd0d036 <unknown>
#22 0x7f76d15a56ea start_thread

Problem exporting figure bsub_s5pseq1-CCT(PRO)-codon_scaled. Reason: Message: tab crashed
  (Session info: chrome=139.0.7258.66)
Stacktrace:
#0 0x5556ddd0e05a <unknown>
#1 0x5556dd7ad8c3 <unknown>
#2 0x5556dd795a35 <unknown>
#3 0x5556dd7938ee <unknown>
#4 0x5556dd79423f <unknown>
#5 0x5556dd7a2c03 <unknown>
#6 0x5556dd7bbfce <unknown>
#7 0x5556dd7c27db <unknown>
#8 0x5556dd794980 <unknown>
#9 0x5556dd7bb7d5 <unknown>
#10 0x5556dd84b029 <unknown>
#11 0x5556dd8251b3 <unknown>
#12 0x5556dd7f159b <unknown>
#13 0x5556dd7f2971 <unknown>
#14 0x5556ddcd322b <unknown>
#15 0x5556ddcd6f79 <unknown>
#16 0x5556ddcba309 <unknown>
#17 0x5556ddcd7b28 <unknown>
#18 0x5556ddc9ebef <unknown>
#19 0x5556ddcfb0e8 <unknown>
#20 0x5556ddcfb2c6 <unknown>
#21 0x5556ddd0d036 <unknown>
#22 0x7f76d15a56ea start_thread

Problem exporting figure bsub_s5pseq1-CCT(PRO)-codon_scaled. Reason: Message: tab crashed
  (Session info: chrome=139.0.7258.66)
Stacktrace:
#0 0x5556ddd0e05a <unknown>
#1 0x5556dd7ad8c3 <unknown>
#2 0x5556dd795a35 <unknown>
#3 0x5556dd7938ee <unknown>
#4 0x5556dd79423f <unknown>
#5 0x5556dd7a2c03 <unknown>
#6 0x5556dd7bbfce <unknown>
#7 0x5556dd7c27db <unknown>
#8 0x5556dd794980 <unknown>
#9 0x5556dd7bb7d5 <unknown>
#10 0x5556dd84b029 <unknown>
#11 0x5556dd8251b3 <unknown>
#12 0x5556dd7f159b <unknown>
#13 0x5556dd7f2971 <unknown>
#14 0x5556ddcd322b <unknown>
#15 0x5556ddcd6f79 <unknown>
#16 0x5556ddcba309 <unknown>
#17 0x5556ddcd7b28 <unknown>
#18 0x5556ddc9ebef <unknown>
#19 0x5556ddcfb0e8 <unknown>
#20 0x5556ddcfb2c6 <unknown>
#21 0x5556ddd0d036 <unknown>
#22 0x7f76d15a56ea start_thread

Problem exporting figure bsub_s5pseq2-CCT(PRO)-codon_scaled. Reason: Message: tab crashed
  (Session info: chrome=139.0.7258.66)
Stacktrace:
#0 0x5556ddd0e05a <unknown>
#1 0x5556dd7ad8c3 <unknown>
#2 0x5556dd795a35 <unknown>
#3 0x5556dd7938ee <unknown>
#4 0x5556dd79423f <unknown>
#5 0x5556dd7a2c03 <unknown>
#6 0x5556dd7bbfce <unknown>
#7 0x5556dd7c27db <unknown>
#8 0x5556dd794980 <unknown>
#9 0x5556dd7bb7d5 <unknown>
#10 0x5556dd84b029 <unknown>
#11 0x5556dd8251b3 <unknown>
#12 0x5556dd7f159b <unknown>
#13 0x5556dd7f2971 <unknown>
#14 0x5556ddcd322b <unknown>
#15 0x5556ddcd6f79 <unknown>
#16 0x5556ddcba309 <unknown>
#17 0x5556ddcd7b28 <unknown>
#18 0x5556ddc9ebef <unknown>
#19 0x5556ddcfb0e8 <unknown>
#20 0x5556ddcfb2c6 <unknown>
#21 0x5556ddd0d036 <unknown>
#22 0x7f76d15a56ea start_thread

Problem exporting figure bsub_s5pseq2-CCT(PRO)-codon_scaled. Reason: Message: tab crashed
  (Session info: chrome=139.0.7258.66)
Stacktrace:
#0 0x5556ddd0e05a <unknown>
#1 0x5556dd7ad8c3 <unknown>
#2 0x5556dd795a35 <unknown>
#3 0x5556dd7938ee <unknown>
#4 0x5556dd79423f <unknown>
#5 0x5556dd7a2c03 <unknown>
#6 0x5556dd7bbfce <unknown>
#7 0x5556dd7c27db <unknown>
#8 0x5556dd794980 <unknown>
#9 0x5556dd7bb7d5 <unknown>
#10 0x5556dd84b029 <unknown>
#11 0x5556dd8251b3 <unknown>
#12 0x5556dd7f159b <unknown>
#13 0x5556dd7f2971 <unknown>
#14 0x5556ddcd322b <unknown>
#15 0x5556ddcd6f79 <unknown>
#16 0x5556ddcba309 <unknown>
#17 0x5556ddcd7b28 <unknown>
#18 0x5556ddc9ebef <unknown>
#19 0x5556ddcfb0e8 <unknown>
#20 0x5556ddcfb2c6 <unknown>
#21 0x5556ddd0d036 <unknown>
#22 0x7f76d15a56ea start_thread

Problem exporting figure CCT(PRO)-codon_scaled_overlay. Reason: Message: tab crashed
  (Session info: chrome=139.0.7258.66)
Stacktrace:
#0 0x5556ddd0e05a <unknown>
#1 0x5556dd7ad8c3 <unknown>
#2 0x5556dd795a35 <unknown>
#3 0x5556dd7938ee <unknown>
#4 0x5556dd79423f <unknown>
#5 0x5556dd7a2c03 <unknown>
#6 0x5556dd7bbfce <unknown>
#7 0x5556dd7c27db <unknown>
#8 0x5556dd794980 <unknown>
#9 0x5556dd7bb7d5 <unknown>
#10 0x5556dd84b029 <unknown>
#11 0x5556dd8251b3 <unknown>
#12 0x5556dd7f159b <unknown>
#13 0x5556dd7f2971 <unknown>
#14 0x5556ddcd322b <unknown>
#15 0x5556ddcd6f79 <unknown>
#16 0x5556ddcba309 <unknown>
#17 0x5556ddcd7b28 <unknown>
#18 0x5556ddc9ebef <unknown>
#19 0x5556ddcfb0e8 <unknown>
#20 0x5556ddcfb2c6 <unknown>
#21 0x5556ddd0d036 <unknown>
#22 0x7f76d15a56ea start_thread

Problem exporting figure CCT(PRO)-codon_scaled_overlay. Reason: Message: tab crashed
  (Session info: chrome=139.0.7258.66)
Stacktrace:
#0 0x5556ddd0e05a <unknown>
#1 0x5556dd7ad8c3 <unknown>
#2 0x5556dd795a35 <unknown>
#3 0x5556dd7938ee <unknown>
#4 0x5556dd79423f <unknown>
#5 0x5556dd7a2c03 <unknown>
#6 0x5556dd7bbfce <unknown>
#7 0x5556dd7c27db <unknown>
#8 0x5556dd794980 <unknown>
#9 0x5556dd7bb7d5 <unknown>
#10 0x5556dd84b029 <unknown>
#11 0x5556dd8251b3 <unknown>
#12 0x5556dd7f159b <unknown>
#13 0x5556dd7f2971 <unknown>
#14 0x5556ddcd322b <unknown>
#15 0x5556ddcd6f79 <unknown>
#16 0x5556ddcba309 <unknown>
#17 0x5556ddcd7b28 <unknown>
#18 0x5556ddc9ebef <unknown>
#19 0x5556ddcfb0e8 <unknown>
#20 0x5556ddcfb2c6 <unknown>
#21 0x5556ddd0d036 <unknown>
#22 0x7f76d15a56ea start_thread

Problem exporting figure bsub_ht5pseq-CCC(PRO)-codon_scaled. Reason: Message: tab crashed
  (Session info: chrome=139.0.7258.66)
Stacktrace:
#0 0x5556ddd0e05a <unknown>
#1 0x5556dd7ad8c3 <unknown>
#2 0x5556dd795a35 <unknown>
#3 0x5556dd7938ee <unknown>
#4 0x5556dd79423f <unknown>
#5 0x5556dd7a2c03 <unknown>
#6 0x5556dd7bbfce <unknown>
#7 0x5556dd7c27db <unknown>
#8 0x5556dd794980 <unknown>
#9 0x5556dd7bb7d5 <unknown>
#10 0x5556dd84b029 <unknown>
#11 0x5556dd8251b3 <unknown>
#12 0x5556dd7f159b <unknown>
#13 0x5556dd7f2971 <unknown>
#14 0x5556ddcd322b <unknown>
#15 0x5556ddcd6f79 <unknown>
#16 0x5556ddcba309 <unknown>
#17 0x5556ddcd7b28 <unknown>
#18 0x5556ddc9ebef <unknown>
#19 0x5556ddcfb0e8 <unknown>
#20 0x5556ddcfb2c6 <unknown>
#21 0x5556ddd0d036 <unknown>
#22 0x7f76d15a56ea start_thread

Problem exporting figure bsub_ht5pseq-CCC(PRO)-codon_scaled. Reason: Message: tab crashed
  (Session info: chrome=139.0.7258.66)
Stacktrace:
#0 0x5556ddd0e05a <unknown>
#1 0x5556dd7ad8c3 <unknown>
#2 0x5556dd795a35 <unknown>
#3 0x5556dd7938ee <unknown>
#4 0x5556dd79423f <unknown>
#5 0x5556dd7a2c03 <unknown>
#6 0x5556dd7bbfce <unknown>
#7 0x5556dd7c27db <unknown>
#8 0x5556dd794980 <unknown>
#9 0x5556dd7bb7d5 <unknown>
#10 0x5556dd84b029 <unknown>
#11 0x5556dd8251b3 <unknown>
#12 0x5556dd7f159b <unknown>
#13 0x5556dd7f2971 <unknown>
#14 0x5556ddcd322b <unknown>
#15 0x5556ddcd6f79 <unknown>
#16 0x5556ddcba309 <unknown>
#17 0x5556ddcd7b28 <unknown>
#18 0x5556ddc9ebef <unknown>
#19 0x5556ddcfb0e8 <unknown>
#20 0x5556ddcfb2c6 <unknown>
#21 0x5556ddd0d036 <unknown>
#22 0x7f76d15a56ea start_thread

Problem exporting figure bsub_s5pseq1-CCC(PRO)-codon_scaled. Reason: Message: tab crashed
  (Session info: chrome=139.0.7258.66)
Stacktrace:
#0 0x5556ddd0e05a <unknown>
#1 0x5556dd7ad8c3 <unknown>
#2 0x5556dd795a35 <unknown>
#3 0x5556dd7938ee <unknown>
#4 0x5556dd79423f <unknown>
#5 0x5556dd7a2c03 <unknown>
#6 0x5556dd7bbfce <unknown>
#7 0x5556dd7c27db <unknown>
#8 0x5556dd794980 <unknown>
#9 0x5556dd7bb7d5 <unknown>
#10 0x5556dd84b029 <unknown>
#11 0x5556dd8251b3 <unknown>
#12 0x5556dd7f159b <unknown>
#13 0x5556dd7f2971 <unknown>
#14 0x5556ddcd322b <unknown>
#15 0x5556ddcd6f79 <unknown>
#16 0x5556ddcba309 <unknown>
#17 0x5556ddcd7b28 <unknown>
#18 0x5556ddc9ebef <unknown>
#19 0x5556ddcfb0e8 <unknown>
#20 0x5556ddcfb2c6 <unknown>
#21 0x5556ddd0d036 <unknown>
#22 0x7f76d15a56ea start_thread

Problem exporting figure bsub_s5pseq1-CCC(PRO)-codon_scaled. Reason: Message: tab crashed
  (Session info: chrome=139.0.7258.66)
Stacktrace:
#0 0x5556ddd0e05a <unknown>
#1 0x5556dd7ad8c3 <unknown>
#2 0x5556dd795a35 <unknown>
#3 0x5556dd7938ee <unknown>
#4 0x5556dd79423f <unknown>
#5 0x5556dd7a2c03 <unknown>
#6 0x5556dd7bbfce <unknown>
#7 0x5556dd7c27db <unknown>
#8 0x5556dd794980 <unknown>
#9 0x5556dd7bb7d5 <unknown>
#10 0x5556dd84b029 <unknown>
#11 0x5556dd8251b3 <unknown>
#12 0x5556dd7f159b <unknown>
#13 0x5556dd7f2971 <unknown>
#14 0x5556ddcd322b <unknown>
#15 0x5556ddcd6f79 <unknown>
#16 0x5556ddcba309 <unknown>
#17 0x5556ddcd7b28 <unknown>
#18 0x5556ddc9ebef <unknown>
#19 0x5556ddcfb0e8 <unknown>
#20 0x5556ddcfb2c6 <unknown>
#21 0x5556ddd0d036 <unknown>
#22 0x7f76d15a56ea start_thread

Problem exporting figure bsub_s5pseq2-CCC(PRO)-codon_scaled. Reason: Message: tab crashed
  (Session info: chrome=139.0.7258.66)
Stacktrace:
#0 0x5556ddd0e05a <unknown>
#1 0x5556dd7ad8c3 <unknown>
#2 0x5556dd795a35 <unknown>
#3 0x5556dd7938ee <unknown>
#4 0x5556dd79423f <unknown>
#5 0x5556dd7a2c03 <unknown>
#6 0x5556dd7bbfce <unknown>
#7 0x5556dd7c27db <unknown>
#8 0x5556dd794980 <unknown>
#9 0x5556dd7bb7d5 <unknown>
#10 0x5556dd84b029 <unknown>
#11 0x5556dd8251b3 <unknown>
#12 0x5556dd7f159b <unknown>
#13 0x5556dd7f2971 <unknown>
#14 0x5556ddcd322b <unknown>
#15 0x5556ddcd6f79 <unknown>
#16 0x5556ddcba309 <unknown>
#17 0x5556ddcd7b28 <unknown>
#18 0x5556ddc9ebef <unknown>
#19 0x5556ddcfb0e8 <unknown>
#20 0x5556ddcfb2c6 <unknown>
#21 0x5556ddd0d036 <unknown>
#22 0x7f76d15a56ea start_thread

Problem exporting figure bsub_s5pseq2-CCC(PRO)-codon_scaled. Reason: Message: tab crashed
  (Session info: chrome=139.0.7258.66)
Stacktrace:
#0 0x5556ddd0e05a <unknown>
#1 0x5556dd7ad8c3 <unknown>
#2 0x5556dd795a35 <unknown>
#3 0x5556dd7938ee <unknown>
#4 0x5556dd79423f <unknown>
#5 0x5556dd7a2c03 <unknown>
#6 0x5556dd7bbfce <unknown>
#7 0x5556dd7c27db <unknown>
#8 0x5556dd794980 <unknown>
#9 0x5556dd7bb7d5 <unknown>
#10 0x5556dd84b029 <unknown>
#11 0x5556dd8251b3 <unknown>
#12 0x5556dd7f159b <unknown>
#13 0x5556dd7f2971 <unknown>
#14 0x5556ddcd322b <unknown>
#15 0x5556ddcd6f79 <unknown>
#16 0x5556ddcba309 <unknown>
#17 0x5556ddcd7b28 <unknown>
#18 0x5556ddc9ebef <unknown>
#19 0x5556ddcfb0e8 <unknown>
#20 0x5556ddcfb2c6 <unknown>
#21 0x5556ddd0d036 <unknown>
#22 0x7f76d15a56ea start_thread

Problem exporting figure CCC(PRO)-codon_scaled_overlay. Reason: Message: tab crashed
  (Session info: chrome=139.0.7258.66)
Stacktrace:
#0 0x5556ddd0e05a <unknown>
#1 0x5556dd7ad8c3 <unknown>
#2 0x5556dd795a35 <unknown>
#3 0x5556dd7938ee <unknown>
#4 0x5556dd79423f <unknown>
#5 0x5556dd7a2c03 <unknown>
#6 0x5556dd7bbfce <unknown>
#7 0x5556dd7c27db <unknown>
#8 0x5556dd794980 <unknown>
#9 0x5556dd7bb7d5 <unknown>
#10 0x5556dd84b029 <unknown>
#11 0x5556dd8251b3 <unknown>
#12 0x5556dd7f159b <unknown>
#13 0x5556dd7f2971 <unknown>
#14 0x5556ddcd322b <unknown>
#15 0x5556ddcd6f79 <unknown>
#16 0x5556ddcba309 <unknown>
#17 0x5556ddcd7b28 <unknown>
#18 0x5556ddc9ebef <unknown>
#19 0x5556ddcfb0e8 <unknown>
#20 0x5556ddcfb2c6 <unknown>
#21 0x5556ddd0d036 <unknown>
#22 0x7f76d15a56ea start_thread

Problem exporting figure CCC(PRO)-codon_scaled_overlay. Reason: Message: tab crashed
  (Session info: chrome=139.0.7258.66)
Stacktrace:
#0 0x5556ddd0e05a <unknown>
#1 0x5556dd7ad8c3 <unknown>
#2 0x5556dd795a35 <unknown>
#3 0x5556dd7938ee <unknown>
#4 0x5556dd79423f <unknown>
#5 0x5556dd7a2c03 <unknown>
#6 0x5556dd7bbfce <unknown>
#7 0x5556dd7c27db <unknown>
#8 0x5556dd794980 <unknown>
#9 0x5556dd7bb7d5 <unknown>
#10 0x5556dd84b029 <unknown>
#11 0x5556dd8251b3 <unknown>
#12 0x5556dd7f159b <unknown>
#13 0x5556dd7f2971 <unknown>
#14 0x5556ddcd322b <unknown>
#15 0x5556ddcd6f79 <unknown>
#16 0x5556ddcba309 <unknown>
#17 0x5556ddcd7b28 <unknown>
#18 0x5556ddc9ebef <unknown>
#19 0x5556ddcfb0e8 <unknown>
#20 0x5556ddcfb2c6 <unknown>
#21 0x5556ddd0d036 <unknown>
#22 0x7f76d15a56ea start_thread

Problem exporting figure bsub_ht5pseq-CCA(PRO)-codon_scaled. Reason: Message: tab crashed
  (Session info: chrome=139.0.7258.66)
Stacktrace:
#0 0x5556ddd0e05a <unknown>
#1 0x5556dd7ad8c3 <unknown>
#2 0x5556dd795a35 <unknown>
#3 0x5556dd7938ee <unknown>
#4 0x5556dd79423f <unknown>
#5 0x5556dd7a2c03 <unknown>
#6 0x5556dd7bbfce <unknown>
#7 0x5556dd7c27db <unknown>
#8 0x5556dd794980 <unknown>
#9 0x5556dd7bb7d5 <unknown>
#10 0x5556dd84b029 <unknown>
#11 0x5556dd8251b3 <unknown>
#12 0x5556dd7f159b <unknown>
#13 0x5556dd7f2971 <unknown>
#14 0x5556ddcd322b <unknown>
#15 0x5556ddcd6f79 <unknown>
#16 0x5556ddcba309 <unknown>
#17 0x5556ddcd7b28 <unknown>
#18 0x5556ddc9ebef <unknown>
#19 0x5556ddcfb0e8 <unknown>
#20 0x5556ddcfb2c6 <unknown>
#21 0x5556ddd0d036 <unknown>
#22 0x7f76d15a56ea start_thread

Problem exporting figure bsub_ht5pseq-CCA(PRO)-codon_scaled. Reason: Message: tab crashed
  (Session info: chrome=139.0.7258.66)
Stacktrace:
#0 0x5556ddd0e05a <unknown>
#1 0x5556dd7ad8c3 <unknown>
#2 0x5556dd795a35 <unknown>
#3 0x5556dd7938ee <unknown>
#4 0x5556dd79423f <unknown>
#5 0x5556dd7a2c03 <unknown>
#6 0x5556dd7bbfce <unknown>
#7 0x5556dd7c27db <unknown>
#8 0x5556dd794980 <unknown>
#9 0x5556dd7bb7d5 <unknown>
#10 0x5556dd84b029 <unknown>
#11 0x5556dd8251b3 <unknown>
#12 0x5556dd7f159b <unknown>
#13 0x5556dd7f2971 <unknown>
#14 0x5556ddcd322b <unknown>
#15 0x5556ddcd6f79 <unknown>
#16 0x5556ddcba309 <unknown>
#17 0x5556ddcd7b28 <unknown>
#18 0x5556ddc9ebef <unknown>
#19 0x5556ddcfb0e8 <unknown>
#20 0x5556ddcfb2c6 <unknown>
#21 0x5556ddd0d036 <unknown>
#22 0x7f76d15a56ea start_thread

Problem exporting figure bsub_s5pseq1-CCA(PRO)-codon_scaled. Reason: Message: tab crashed
  (Session info: chrome=139.0.7258.66)
Stacktrace:
#0 0x5556ddd0e05a <unknown>
#1 0x5556dd7ad8c3 <unknown>
#2 0x5556dd795a35 <unknown>
#3 0x5556dd7938ee <unknown>
#4 0x5556dd79423f <unknown>
#5 0x5556dd7a2c03 <unknown>
#6 0x5556dd7bbfce <unknown>
#7 0x5556dd7c27db <unknown>
#8 0x5556dd794980 <unknown>
#9 0x5556dd7bb7d5 <unknown>
#10 0x5556dd84b029 <unknown>
#11 0x5556dd8251b3 <unknown>
#12 0x5556dd7f159b <unknown>
#13 0x5556dd7f2971 <unknown>
#14 0x5556ddcd322b <unknown>
#15 0x5556ddcd6f79 <unknown>
#16 0x5556ddcba309 <unknown>
#17 0x5556ddcd7b28 <unknown>
#18 0x5556ddc9ebef <unknown>
#19 0x5556ddcfb0e8 <unknown>
#20 0x5556ddcfb2c6 <unknown>
#21 0x5556ddd0d036 <unknown>
#22 0x7f76d15a56ea start_thread

Problem exporting figure bsub_s5pseq1-CCA(PRO)-codon_scaled. Reason: Message: tab crashed
  (Session info: chrome=139.0.7258.66)
Stacktrace:
#0 0x5556ddd0e05a <unknown>
#1 0x5556dd7ad8c3 <unknown>
#2 0x5556dd795a35 <unknown>
#3 0x5556dd7938ee <unknown>
#4 0x5556dd79423f <unknown>
#5 0x5556dd7a2c03 <unknown>
#6 0x5556dd7bbfce <unknown>
#7 0x5556dd7c27db <unknown>
#8 0x5556dd794980 <unknown>
#9 0x5556dd7bb7d5 <unknown>
#10 0x5556dd84b029 <unknown>
#11 0x5556dd8251b3 <unknown>
#12 0x5556dd7f159b <unknown>
#13 0x5556dd7f2971 <unknown>
#14 0x5556ddcd322b <unknown>
#15 0x5556ddcd6f79 <unknown>
#16 0x5556ddcba309 <unknown>
#17 0x5556ddcd7b28 <unknown>
#18 0x5556ddc9ebef <unknown>
#19 0x5556ddcfb0e8 <unknown>
#20 0x5556ddcfb2c6 <unknown>
#21 0x5556ddd0d036 <unknown>
#22 0x7f76d15a56ea start_thread

Problem exporting figure bsub_s5pseq2-CCA(PRO)-codon_scaled. Reason: Message: tab crashed
  (Session info: chrome=139.0.7258.66)
Stacktrace:
#0 0x5556ddd0e05a <unknown>
#1 0x5556dd7ad8c3 <unknown>
#2 0x5556dd795a35 <unknown>
#3 0x5556dd7938ee <unknown>
#4 0x5556dd79423f <unknown>
#5 0x5556dd7a2c03 <unknown>
#6 0x5556dd7bbfce <unknown>
#7 0x5556dd7c27db <unknown>
#8 0x5556dd794980 <unknown>
#9 0x5556dd7bb7d5 <unknown>
#10 0x5556dd84b029 <unknown>
#11 0x5556dd8251b3 <unknown>
#12 0x5556dd7f159b <unknown>
#13 0x5556dd7f2971 <unknown>
#14 0x5556ddcd322b <unknown>
#15 0x5556ddcd6f79 <unknown>
#16 0x5556ddcba309 <unknown>
#17 0x5556ddcd7b28 <unknown>
#18 0x5556ddc9ebef <unknown>
#19 0x5556ddcfb0e8 <unknown>
#20 0x5556ddcfb2c6 <unknown>
#21 0x5556ddd0d036 <unknown>
#22 0x7f76d15a56ea start_thread

Problem exporting figure bsub_s5pseq2-CCA(PRO)-codon_scaled. Reason: Message: tab crashed
  (Session info: chrome=139.0.7258.66)
Stacktrace:
#0 0x5556ddd0e05a <unknown>
#1 0x5556dd7ad8c3 <unknown>
#2 0x5556dd795a35 <unknown>
#3 0x5556dd7938ee <unknown>
#4 0x5556dd79423f <unknown>
#5 0x5556dd7a2c03 <unknown>
#6 0x5556dd7bbfce <unknown>
#7 0x5556dd7c27db <unknown>
#8 0x5556dd794980 <unknown>
#9 0x5556dd7bb7d5 <unknown>
#10 0x5556dd84b029 <unknown>
#11 0x5556dd8251b3 <unknown>
#12 0x5556dd7f159b <unknown>
#13 0x5556dd7f2971 <unknown>
#14 0x5556ddcd322b <unknown>
#15 0x5556ddcd6f79 <unknown>
#16 0x5556ddcba309 <unknown>
#17 0x5556ddcd7b28 <unknown>
#18 0x5556ddc9ebef <unknown>
#19 0x5556ddcfb0e8 <unknown>
#20 0x5556ddcfb2c6 <unknown>
#21 0x5556ddd0d036 <unknown>
#22 0x7f76d15a56ea start_thread

Problem exporting figure CCA(PRO)-codon_scaled_overlay. Reason: Message: tab crashed
  (Session info: chrome=139.0.7258.66)
Stacktrace:
#0 0x5556ddd0e05a <unknown>
#1 0x5556dd7ad8c3 <unknown>
#2 0x5556dd795a35 <unknown>
#3 0x5556dd7938ee <unknown>
#4 0x5556dd79423f <unknown>
#5 0x5556dd7a2c03 <unknown>
#6 0x5556dd7bbfce <unknown>
#7 0x5556dd7c27db <unknown>
#8 0x5556dd794980 <unknown>
#9 0x5556dd7bb7d5 <unknown>
#10 0x5556dd84b029 <unknown>
#11 0x5556dd8251b3 <unknown>
#12 0x5556dd7f159b <unknown>
#13 0x5556dd7f2971 <unknown>
#14 0x5556ddcd322b <unknown>
#15 0x5556ddcd6f79 <unknown>
#16 0x5556ddcba309 <unknown>
#17 0x5556ddcd7b28 <unknown>
#18 0x5556ddc9ebef <unknown>
#19 0x5556ddcfb0e8 <unknown>
#20 0x5556ddcfb2c6 <unknown>
#21 0x5556ddd0d036 <unknown>
#22 0x7f76d15a56ea start_thread

Problem exporting figure CCA(PRO)-codon_scaled_overlay. Reason: Message: tab crashed
  (Session info: chrome=139.0.7258.66)
Stacktrace:
#0 0x5556ddd0e05a <unknown>
#1 0x5556dd7ad8c3 <unknown>
#2 0x5556dd795a35 <unknown>
#3 0x5556dd7938ee <unknown>
#4 0x5556dd79423f <unknown>
#5 0x5556dd7a2c03 <unknown>
#6 0x5556dd7bbfce <unknown>
#7 0x5556dd7c27db <unknown>
#8 0x5556dd794980 <unknown>
#9 0x5556dd7bb7d5 <unknown>
#10 0x5556dd84b029 <unknown>
#11 0x5556dd8251b3 <unknown>
#12 0x5556dd7f159b <unknown>
#13 0x5556dd7f2971 <unknown>
#14 0x5556ddcd322b <unknown>
#15 0x5556ddcd6f79 <unknown>
#16 0x5556ddcba309 <unknown>
#17 0x5556ddcd7b28 <unknown>
#18 0x5556ddc9ebef <unknown>
#19 0x5556ddcfb0e8 <unknown>
#20 0x5556ddcfb2c6 <unknown>
#21 0x5556ddd0d036 <unknown>
#22 0x7f76d15a56ea start_thread

Problem exporting figure bsub_ht5pseq-CCG(PRO)-codon_scaled. Reason: Message: tab crashed
  (Session info: chrome=139.0.7258.66)
Stacktrace:
#0 0x5556ddd0e05a <unknown>
#1 0x5556dd7ad8c3 <unknown>
#2 0x5556dd795a35 <unknown>
#3 0x5556dd7938ee <unknown>
#4 0x5556dd79423f <unknown>
#5 0x5556dd7a2c03 <unknown>
#6 0x5556dd7bbfce <unknown>
#7 0x5556dd7c27db <unknown>
#8 0x5556dd794980 <unknown>
#9 0x5556dd7bb7d5 <unknown>
#10 0x5556dd84b029 <unknown>
#11 0x5556dd8251b3 <unknown>
#12 0x5556dd7f159b <unknown>
#13 0x5556dd7f2971 <unknown>
#14 0x5556ddcd322b <unknown>
#15 0x5556ddcd6f79 <unknown>
#16 0x5556ddcba309 <unknown>
#17 0x5556ddcd7b28 <unknown>
#18 0x5556ddc9ebef <unknown>
#19 0x5556ddcfb0e8 <unknown>
#20 0x5556ddcfb2c6 <unknown>
#21 0x5556ddd0d036 <unknown>
#22 0x7f76d15a56ea start_thread

Problem exporting figure bsub_ht5pseq-CCG(PRO)-codon_scaled. Reason: Message: tab crashed
  (Session info: chrome=139.0.7258.66)
Stacktrace:
#0 0x5556ddd0e05a <unknown>
#1 0x5556dd7ad8c3 <unknown>
#2 0x5556dd795a35 <unknown>
#3 0x5556dd7938ee <unknown>
#4 0x5556dd79423f <unknown>
#5 0x5556dd7a2c03 <unknown>
#6 0x5556dd7bbfce <unknown>
#7 0x5556dd7c27db <unknown>
#8 0x5556dd794980 <unknown>
#9 0x5556dd7bb7d5 <unknown>
#10 0x5556dd84b029 <unknown>
#11 0x5556dd8251b3 <unknown>
#12 0x5556dd7f159b <unknown>
#13 0x5556dd7f2971 <unknown>
#14 0x5556ddcd322b <unknown>
#15 0x5556ddcd6f79 <unknown>
#16 0x5556ddcba309 <unknown>
#17 0x5556ddcd7b28 <unknown>
#18 0x5556ddc9ebef <unknown>
#19 0x5556ddcfb0e8 <unknown>
#20 0x5556ddcfb2c6 <unknown>
#21 0x5556ddd0d036 <unknown>
#22 0x7f76d15a56ea start_thread

Problem exporting figure bsub_s5pseq1-CCG(PRO)-codon_scaled. Reason: Message: tab crashed
  (Session info: chrome=139.0.7258.66)
Stacktrace:
#0 0x5556ddd0e05a <unknown>
#1 0x5556dd7ad8c3 <unknown>
#2 0x5556dd795a35 <unknown>
#3 0x5556dd7938ee <unknown>
#4 0x5556dd79423f <unknown>
#5 0x5556dd7a2c03 <unknown>
#6 0x5556dd7bbfce <unknown>
#7 0x5556dd7c27db <unknown>
#8 0x5556dd794980 <unknown>
#9 0x5556dd7bb7d5 <unknown>
#10 0x5556dd84b029 <unknown>
#11 0x5556dd8251b3 <unknown>
#12 0x5556dd7f159b <unknown>
#13 0x5556dd7f2971 <unknown>
#14 0x5556ddcd322b <unknown>
#15 0x5556ddcd6f79 <unknown>
#16 0x5556ddcba309 <unknown>
#17 0x5556ddcd7b28 <unknown>
#18 0x5556ddc9ebef <unknown>
#19 0x5556ddcfb0e8 <unknown>
#20 0x5556ddcfb2c6 <unknown>
#21 0x5556ddd0d036 <unknown>
#22 0x7f76d15a56ea start_thread

Problem exporting figure bsub_s5pseq1-CCG(PRO)-codon_scaled. Reason: Message: tab crashed
  (Session info: chrome=139.0.7258.66)
Stacktrace:
#0 0x5556ddd0e05a <unknown>
#1 0x5556dd7ad8c3 <unknown>
#2 0x5556dd795a35 <unknown>
#3 0x5556dd7938ee <unknown>
#4 0x5556dd79423f <unknown>
#5 0x5556dd7a2c03 <unknown>
#6 0x5556dd7bbfce <unknown>
#7 0x5556dd7c27db <unknown>
#8 0x5556dd794980 <unknown>
#9 0x5556dd7bb7d5 <unknown>
#10 0x5556dd84b029 <unknown>
#11 0x5556dd8251b3 <unknown>
#12 0x5556dd7f159b <unknown>
#13 0x5556dd7f2971 <unknown>
#14 0x5556ddcd322b <unknown>
#15 0x5556ddcd6f79 <unknown>
#16 0x5556ddcba309 <unknown>
#17 0x5556ddcd7b28 <unknown>
#18 0x5556ddc9ebef <unknown>
#19 0x5556ddcfb0e8 <unknown>
#20 0x5556ddcfb2c6 <unknown>
#21 0x5556ddd0d036 <unknown>
#22 0x7f76d15a56ea start_thread

Problem exporting figure bsub_s5pseq2-CCG(PRO)-codon_scaled. Reason: Message: tab crashed
  (Session info: chrome=139.0.7258.66)
Stacktrace:
#0 0x5556ddd0e05a <unknown>
#1 0x5556dd7ad8c3 <unknown>
#2 0x5556dd795a35 <unknown>
#3 0x5556dd7938ee <unknown>
#4 0x5556dd79423f <unknown>
#5 0x5556dd7a2c03 <unknown>
#6 0x5556dd7bbfce <unknown>
#7 0x5556dd7c27db <unknown>
#8 0x5556dd794980 <unknown>
#9 0x5556dd7bb7d5 <unknown>
#10 0x5556dd84b029 <unknown>
#11 0x5556dd8251b3 <unknown>
#12 0x5556dd7f159b <unknown>
#13 0x5556dd7f2971 <unknown>
#14 0x5556ddcd322b <unknown>
#15 0x5556ddcd6f79 <unknown>
#16 0x5556ddcba309 <unknown>
#17 0x5556ddcd7b28 <unknown>
#18 0x5556ddc9ebef <unknown>
#19 0x5556ddcfb0e8 <unknown>
#20 0x5556ddcfb2c6 <unknown>
#21 0x5556ddd0d036 <unknown>
#22 0x7f76d15a56ea start_thread

Problem exporting figure bsub_s5pseq2-CCG(PRO)-codon_scaled. Reason: Message: tab crashed
  (Session info: chrome=139.0.7258.66)
Stacktrace:
#0 0x5556ddd0e05a <unknown>
#1 0x5556dd7ad8c3 <unknown>
#2 0x5556dd795a35 <unknown>
#3 0x5556dd7938ee <unknown>
#4 0x5556dd79423f <unknown>
#5 0x5556dd7a2c03 <unknown>
#6 0x5556dd7bbfce <unknown>
#7 0x5556dd7c27db <unknown>
#8 0x5556dd794980 <unknown>
#9 0x5556dd7bb7d5 <unknown>
#10 0x5556dd84b029 <unknown>
#11 0x5556dd8251b3 <unknown>
#12 0x5556dd7f159b <unknown>
#13 0x5556dd7f2971 <unknown>
#14 0x5556ddcd322b <unknown>
#15 0x5556ddcd6f79 <unknown>
#16 0x5556ddcba309 <unknown>
#17 0x5556ddcd7b28 <unknown>
#18 0x5556ddc9ebef <unknown>
#19 0x5556ddcfb0e8 <unknown>
#20 0x5556ddcfb2c6 <unknown>
#21 0x5556ddd0d036 <unknown>
#22 0x7f76d15a56ea start_thread

Problem exporting figure CCG(PRO)-codon_scaled_overlay. Reason: Message: tab crashed
  (Session info: chrome=139.0.7258.66)
Stacktrace:
#0 0x5556ddd0e05a <unknown>
#1 0x5556dd7ad8c3 <unknown>
#2 0x5556dd795a35 <unknown>
#3 0x5556dd7938ee <unknown>
#4 0x5556dd79423f <unknown>
#5 0x5556dd7a2c03 <unknown>
#6 0x5556dd7bbfce <unknown>
#7 0x5556dd7c27db <unknown>
#8 0x5556dd794980 <unknown>
#9 0x5556dd7bb7d5 <unknown>
#10 0x5556dd84b029 <unknown>
#11 0x5556dd8251b3 <unknown>
#12 0x5556dd7f159b <unknown>
#13 0x5556dd7f2971 <unknown>
#14 0x5556ddcd322b <unknown>
#15 0x5556ddcd6f79 <unknown>
#16 0x5556ddcba309 <unknown>
#17 0x5556ddcd7b28 <unknown>
#18 0x5556ddc9ebef <unknown>
#19 0x5556ddcfb0e8 <unknown>
#20 0x5556ddcfb2c6 <unknown>
#21 0x5556ddd0d036 <unknown>
#22 0x7f76d15a56ea start_thread

Problem exporting figure CCG(PRO)-codon_scaled_overlay. Reason: Message: tab crashed
  (Session info: chrome=139.0.7258.66)
Stacktrace:
#0 0x5556ddd0e05a <unknown>
#1 0x5556dd7ad8c3 <unknown>
#2 0x5556dd795a35 <unknown>
#3 0x5556dd7938ee <unknown>
#4 0x5556dd79423f <unknown>
#5 0x5556dd7a2c03 <unknown>
#6 0x5556dd7bbfce <unknown>
#7 0x5556dd7c27db <unknown>
#8 0x5556dd794980 <unknown>
#9 0x5556dd7bb7d5 <unknown>
#10 0x5556dd84b029 <unknown>
#11 0x5556dd8251b3 <unknown>
#12 0x5556dd7f159b <unknown>
#13 0x5556dd7f2971 <unknown>
#14 0x5556ddcd322b <unknown>
#15 0x5556ddcd6f79 <unknown>
#16 0x5556ddcba309 <unknown>
#17 0x5556ddcd7b28 <unknown>
#18 0x5556ddc9ebef <unknown>
#19 0x5556ddcfb0e8 <unknown>
#20 0x5556ddcfb2c6 <unknown>
#21 0x5556ddd0d036 <unknown>
#22 0x7f76d15a56ea start_thread

Problem exporting figure bsub_ht5pseq-TCT(SER)-codon_scaled. Reason: Message: tab crashed
  (Session info: chrome=139.0.7258.66)
Stacktrace:
#0 0x5556ddd0e05a <unknown>
#1 0x5556dd7ad8c3 <unknown>
#2 0x5556dd795a35 <unknown>
#3 0x5556dd7938ee <unknown>
#4 0x5556dd79423f <unknown>
#5 0x5556dd7a2c03 <unknown>
#6 0x5556dd7bbfce <unknown>
#7 0x5556dd7c27db <unknown>
#8 0x5556dd794980 <unknown>
#9 0x5556dd7bb7d5 <unknown>
#10 0x5556dd84b029 <unknown>
#11 0x5556dd8251b3 <unknown>
#12 0x5556dd7f159b <unknown>
#13 0x5556dd7f2971 <unknown>
#14 0x5556ddcd322b <unknown>
#15 0x5556ddcd6f79 <unknown>
#16 0x5556ddcba309 <unknown>
#17 0x5556ddcd7b28 <unknown>
#18 0x5556ddc9ebef <unknown>
#19 0x5556ddcfb0e8 <unknown>
#20 0x5556ddcfb2c6 <unknown>
#21 0x5556ddd0d036 <unknown>
#22 0x7f76d15a56ea start_thread

Problem exporting figure bsub_ht5pseq-TCT(SER)-codon_scaled. Reason: Message: tab crashed
  (Session info: chrome=139.0.7258.66)
Stacktrace:
#0 0x5556ddd0e05a <unknown>
#1 0x5556dd7ad8c3 <unknown>
#2 0x5556dd795a35 <unknown>
#3 0x5556dd7938ee <unknown>
#4 0x5556dd79423f <unknown>
#5 0x5556dd7a2c03 <unknown>
#6 0x5556dd7bbfce <unknown>
#7 0x5556dd7c27db <unknown>
#8 0x5556dd794980 <unknown>
#9 0x5556dd7bb7d5 <unknown>
#10 0x5556dd84b029 <unknown>
#11 0x5556dd8251b3 <unknown>
#12 0x5556dd7f159b <unknown>
#13 0x5556dd7f2971 <unknown>
#14 0x5556ddcd322b <unknown>
#15 0x5556ddcd6f79 <unknown>
#16 0x5556ddcba309 <unknown>
#17 0x5556ddcd7b28 <unknown>
#18 0x5556ddc9ebef <unknown>
#19 0x5556ddcfb0e8 <unknown>
#20 0x5556ddcfb2c6 <unknown>
#21 0x5556ddd0d036 <unknown>
#22 0x7f76d15a56ea start_thread

Problem exporting figure bsub_s5pseq1-TCT(SER)-codon_scaled. Reason: Message: tab crashed
  (Session info: chrome=139.0.7258.66)
Stacktrace:
#0 0x5556ddd0e05a <unknown>
#1 0x5556dd7ad8c3 <unknown>
#2 0x5556dd795a35 <unknown>
#3 0x5556dd7938ee <unknown>
#4 0x5556dd79423f <unknown>
#5 0x5556dd7a2c03 <unknown>
#6 0x5556dd7bbfce <unknown>
#7 0x5556dd7c27db <unknown>
#8 0x5556dd794980 <unknown>
#9 0x5556dd7bb7d5 <unknown>
#10 0x5556dd84b029 <unknown>
#11 0x5556dd8251b3 <unknown>
#12 0x5556dd7f159b <unknown>
#13 0x5556dd7f2971 <unknown>
#14 0x5556ddcd322b <unknown>
#15 0x5556ddcd6f79 <unknown>
#16 0x5556ddcba309 <unknown>
#17 0x5556ddcd7b28 <unknown>
#18 0x5556ddc9ebef <unknown>
#19 0x5556ddcfb0e8 <unknown>
#20 0x5556ddcfb2c6 <unknown>
#21 0x5556ddd0d036 <unknown>
#22 0x7f76d15a56ea start_thread

Problem exporting figure bsub_s5pseq1-TCT(SER)-codon_scaled. Reason: Message: tab crashed
  (Session info: chrome=139.0.7258.66)
Stacktrace:
#0 0x5556ddd0e05a <unknown>
#1 0x5556dd7ad8c3 <unknown>
#2 0x5556dd795a35 <unknown>
#3 0x5556dd7938ee <unknown>
#4 0x5556dd79423f <unknown>
#5 0x5556dd7a2c03 <unknown>
#6 0x5556dd7bbfce <unknown>
#7 0x5556dd7c27db <unknown>
#8 0x5556dd794980 <unknown>
#9 0x5556dd7bb7d5 <unknown>
#10 0x5556dd84b029 <unknown>
#11 0x5556dd8251b3 <unknown>
#12 0x5556dd7f159b <unknown>
#13 0x5556dd7f2971 <unknown>
#14 0x5556ddcd322b <unknown>
#15 0x5556ddcd6f79 <unknown>
#16 0x5556ddcba309 <unknown>
#17 0x5556ddcd7b28 <unknown>
#18 0x5556ddc9ebef <unknown>
#19 0x5556ddcfb0e8 <unknown>
#20 0x5556ddcfb2c6 <unknown>
#21 0x5556ddd0d036 <unknown>
#22 0x7f76d15a56ea start_thread

Problem exporting figure bsub_s5pseq2-TCT(SER)-codon_scaled. Reason: Message: tab crashed
  (Session info: chrome=139.0.7258.66)
Stacktrace:
#0 0x5556ddd0e05a <unknown>
#1 0x5556dd7ad8c3 <unknown>
#2 0x5556dd795a35 <unknown>
#3 0x5556dd7938ee <unknown>
#4 0x5556dd79423f <unknown>
#5 0x5556dd7a2c03 <unknown>
#6 0x5556dd7bbfce <unknown>
#7 0x5556dd7c27db <unknown>
#8 0x5556dd794980 <unknown>
#9 0x5556dd7bb7d5 <unknown>
#10 0x5556dd84b029 <unknown>
#11 0x5556dd8251b3 <unknown>
#12 0x5556dd7f159b <unknown>
#13 0x5556dd7f2971 <unknown>
#14 0x5556ddcd322b <unknown>
#15 0x5556ddcd6f79 <unknown>
#16 0x5556ddcba309 <unknown>
#17 0x5556ddcd7b28 <unknown>
#18 0x5556ddc9ebef <unknown>
#19 0x5556ddcfb0e8 <unknown>
#20 0x5556ddcfb2c6 <unknown>
#21 0x5556ddd0d036 <unknown>
#22 0x7f76d15a56ea start_thread

Problem exporting figure bsub_s5pseq2-TCT(SER)-codon_scaled. Reason: Message: tab crashed
  (Session info: chrome=139.0.7258.66)
Stacktrace:
#0 0x5556ddd0e05a <unknown>
#1 0x5556dd7ad8c3 <unknown>
#2 0x5556dd795a35 <unknown>
#3 0x5556dd7938ee <unknown>
#4 0x5556dd79423f <unknown>
#5 0x5556dd7a2c03 <unknown>
#6 0x5556dd7bbfce <unknown>
#7 0x5556dd7c27db <unknown>
#8 0x5556dd794980 <unknown>
#9 0x5556dd7bb7d5 <unknown>
#10 0x5556dd84b029 <unknown>
#11 0x5556dd8251b3 <unknown>
#12 0x5556dd7f159b <unknown>
#13 0x5556dd7f2971 <unknown>
#14 0x5556ddcd322b <unknown>
#15 0x5556ddcd6f79 <unknown>
#16 0x5556ddcba309 <unknown>
#17 0x5556ddcd7b28 <unknown>
#18 0x5556ddc9ebef <unknown>
#19 0x5556ddcfb0e8 <unknown>
#20 0x5556ddcfb2c6 <unknown>
#21 0x5556ddd0d036 <unknown>
#22 0x7f76d15a56ea start_thread

Problem exporting figure TCT(SER)-codon_scaled_overlay. Reason: Message: tab crashed
  (Session info: chrome=139.0.7258.66)
Stacktrace:
#0 0x5556ddd0e05a <unknown>
#1 0x5556dd7ad8c3 <unknown>
#2 0x5556dd795a35 <unknown>
#3 0x5556dd7938ee <unknown>
#4 0x5556dd79423f <unknown>
#5 0x5556dd7a2c03 <unknown>
#6 0x5556dd7bbfce <unknown>
#7 0x5556dd7c27db <unknown>
#8 0x5556dd794980 <unknown>
#9 0x5556dd7bb7d5 <unknown>
#10 0x5556dd84b029 <unknown>
#11 0x5556dd8251b3 <unknown>
#12 0x5556dd7f159b <unknown>
#13 0x5556dd7f2971 <unknown>
#14 0x5556ddcd322b <unknown>
#15 0x5556ddcd6f79 <unknown>
#16 0x5556ddcba309 <unknown>
#17 0x5556ddcd7b28 <unknown>
#18 0x5556ddc9ebef <unknown>
#19 0x5556ddcfb0e8 <unknown>
#20 0x5556ddcfb2c6 <unknown>
#21 0x5556ddd0d036 <unknown>
#22 0x7f76d15a56ea start_thread

Problem exporting figure TCT(SER)-codon_scaled_overlay. Reason: Message: tab crashed
  (Session info: chrome=139.0.7258.66)
Stacktrace:
#0 0x5556ddd0e05a <unknown>
#1 0x5556dd7ad8c3 <unknown>
#2 0x5556dd795a35 <unknown>
#3 0x5556dd7938ee <unknown>
#4 0x5556dd79423f <unknown>
#5 0x5556dd7a2c03 <unknown>
#6 0x5556dd7bbfce <unknown>
#7 0x5556dd7c27db <unknown>
#8 0x5556dd794980 <unknown>
#9 0x5556dd7bb7d5 <unknown>
#10 0x5556dd84b029 <unknown>
#11 0x5556dd8251b3 <unknown>
#12 0x5556dd7f159b <unknown>
#13 0x5556dd7f2971 <unknown>
#14 0x5556ddcd322b <unknown>
#15 0x5556ddcd6f79 <unknown>
#16 0x5556ddcba309 <unknown>
#17 0x5556ddcd7b28 <unknown>
#18 0x5556ddc9ebef <unknown>
#19 0x5556ddcfb0e8 <unknown>
#20 0x5556ddcfb2c6 <unknown>
#21 0x5556ddd0d036 <unknown>
#22 0x7f76d15a56ea start_thread

Problem exporting figure bsub_ht5pseq-TCC(SER)-codon_scaled. Reason: Message: tab crashed
  (Session info: chrome=139.0.7258.66)
Stacktrace:
#0 0x5556ddd0e05a <unknown>
#1 0x5556dd7ad8c3 <unknown>
#2 0x5556dd795a35 <unknown>
#3 0x5556dd7938ee <unknown>
#4 0x5556dd79423f <unknown>
#5 0x5556dd7a2c03 <unknown>
#6 0x5556dd7bbfce <unknown>
#7 0x5556dd7c27db <unknown>
#8 0x5556dd794980 <unknown>
#9 0x5556dd7bb7d5 <unknown>
#10 0x5556dd84b029 <unknown>
#11 0x5556dd8251b3 <unknown>
#12 0x5556dd7f159b <unknown>
#13 0x5556dd7f2971 <unknown>
#14 0x5556ddcd322b <unknown>
#15 0x5556ddcd6f79 <unknown>
#16 0x5556ddcba309 <unknown>
#17 0x5556ddcd7b28 <unknown>
#18 0x5556ddc9ebef <unknown>
#19 0x5556ddcfb0e8 <unknown>
#20 0x5556ddcfb2c6 <unknown>
#21 0x5556ddd0d036 <unknown>
#22 0x7f76d15a56ea start_thread

Problem exporting figure bsub_ht5pseq-TCC(SER)-codon_scaled. Reason: Message: tab crashed
  (Session info: chrome=139.0.7258.66)
Stacktrace:
#0 0x5556ddd0e05a <unknown>
#1 0x5556dd7ad8c3 <unknown>
#2 0x5556dd795a35 <unknown>
#3 0x5556dd7938ee <unknown>
#4 0x5556dd79423f <unknown>
#5 0x5556dd7a2c03 <unknown>
#6 0x5556dd7bbfce <unknown>
#7 0x5556dd7c27db <unknown>
#8 0x5556dd794980 <unknown>
#9 0x5556dd7bb7d5 <unknown>
#10 0x5556dd84b029 <unknown>
#11 0x5556dd8251b3 <unknown>
#12 0x5556dd7f159b <unknown>
#13 0x5556dd7f2971 <unknown>
#14 0x5556ddcd322b <unknown>
#15 0x5556ddcd6f79 <unknown>
#16 0x5556ddcba309 <unknown>
#17 0x5556ddcd7b28 <unknown>
#18 0x5556ddc9ebef <unknown>
#19 0x5556ddcfb0e8 <unknown>
#20 0x5556ddcfb2c6 <unknown>
#21 0x5556ddd0d036 <unknown>
#22 0x7f76d15a56ea start_thread

Problem exporting figure bsub_s5pseq1-TCC(SER)-codon_scaled. Reason: Message: tab crashed
  (Session info: chrome=139.0.7258.66)
Stacktrace:
#0 0x5556ddd0e05a <unknown>
#1 0x5556dd7ad8c3 <unknown>
#2 0x5556dd795a35 <unknown>
#3 0x5556dd7938ee <unknown>
#4 0x5556dd79423f <unknown>
#5 0x5556dd7a2c03 <unknown>
#6 0x5556dd7bbfce <unknown>
#7 0x5556dd7c27db <unknown>
#8 0x5556dd794980 <unknown>
#9 0x5556dd7bb7d5 <unknown>
#10 0x5556dd84b029 <unknown>
#11 0x5556dd8251b3 <unknown>
#12 0x5556dd7f159b <unknown>
#13 0x5556dd7f2971 <unknown>
#14 0x5556ddcd322b <unknown>
#15 0x5556ddcd6f79 <unknown>
#16 0x5556ddcba309 <unknown>
#17 0x5556ddcd7b28 <unknown>
#18 0x5556ddc9ebef <unknown>
#19 0x5556ddcfb0e8 <unknown>
#20 0x5556ddcfb2c6 <unknown>
#21 0x5556ddd0d036 <unknown>
#22 0x7f76d15a56ea start_thread

Problem exporting figure bsub_s5pseq1-TCC(SER)-codon_scaled. Reason: Message: tab crashed
  (Session info: chrome=139.0.7258.66)
Stacktrace:
#0 0x5556ddd0e05a <unknown>
#1 0x5556dd7ad8c3 <unknown>
#2 0x5556dd795a35 <unknown>
#3 0x5556dd7938ee <unknown>
#4 0x5556dd79423f <unknown>
#5 0x5556dd7a2c03 <unknown>
#6 0x5556dd7bbfce <unknown>
#7 0x5556dd7c27db <unknown>
#8 0x5556dd794980 <unknown>
#9 0x5556dd7bb7d5 <unknown>
#10 0x5556dd84b029 <unknown>
#11 0x5556dd8251b3 <unknown>
#12 0x5556dd7f159b <unknown>
#13 0x5556dd7f2971 <unknown>
#14 0x5556ddcd322b <unknown>
#15 0x5556ddcd6f79 <unknown>
#16 0x5556ddcba309 <unknown>
#17 0x5556ddcd7b28 <unknown>
#18 0x5556ddc9ebef <unknown>
#19 0x5556ddcfb0e8 <unknown>
#20 0x5556ddcfb2c6 <unknown>
#21 0x5556ddd0d036 <unknown>
#22 0x7f76d15a56ea start_thread

Problem exporting figure bsub_s5pseq2-TCC(SER)-codon_scaled. Reason: Message: tab crashed
  (Session info: chrome=139.0.7258.66)
Stacktrace:
#0 0x5556ddd0e05a <unknown>
#1 0x5556dd7ad8c3 <unknown>
#2 0x5556dd795a35 <unknown>
#3 0x5556dd7938ee <unknown>
#4 0x5556dd79423f <unknown>
#5 0x5556dd7a2c03 <unknown>
#6 0x5556dd7bbfce <unknown>
#7 0x5556dd7c27db <unknown>
#8 0x5556dd794980 <unknown>
#9 0x5556dd7bb7d5 <unknown>
#10 0x5556dd84b029 <unknown>
#11 0x5556dd8251b3 <unknown>
#12 0x5556dd7f159b <unknown>
#13 0x5556dd7f2971 <unknown>
#14 0x5556ddcd322b <unknown>
#15 0x5556ddcd6f79 <unknown>
#16 0x5556ddcba309 <unknown>
#17 0x5556ddcd7b28 <unknown>
#18 0x5556ddc9ebef <unknown>
#19 0x5556ddcfb0e8 <unknown>
#20 0x5556ddcfb2c6 <unknown>
#21 0x5556ddd0d036 <unknown>
#22 0x7f76d15a56ea start_thread

Problem exporting figure bsub_s5pseq2-TCC(SER)-codon_scaled. Reason: Message: tab crashed
  (Session info: chrome=139.0.7258.66)
Stacktrace:
#0 0x5556ddd0e05a <unknown>
#1 0x5556dd7ad8c3 <unknown>
#2 0x5556dd795a35 <unknown>
#3 0x5556dd7938ee <unknown>
#4 0x5556dd79423f <unknown>
#5 0x5556dd7a2c03 <unknown>
#6 0x5556dd7bbfce <unknown>
#7 0x5556dd7c27db <unknown>
#8 0x5556dd794980 <unknown>
#9 0x5556dd7bb7d5 <unknown>
#10 0x5556dd84b029 <unknown>
#11 0x5556dd8251b3 <unknown>
#12 0x5556dd7f159b <unknown>
#13 0x5556dd7f2971 <unknown>
#14 0x5556ddcd322b <unknown>
#15 0x5556ddcd6f79 <unknown>
#16 0x5556ddcba309 <unknown>
#17 0x5556ddcd7b28 <unknown>
#18 0x5556ddc9ebef <unknown>
#19 0x5556ddcfb0e8 <unknown>
#20 0x5556ddcfb2c6 <unknown>
#21 0x5556ddd0d036 <unknown>
#22 0x7f76d15a56ea start_thread

Problem exporting figure TCC(SER)-codon_scaled_overlay. Reason: Message: tab crashed
  (Session info: chrome=139.0.7258.66)
Stacktrace:
#0 0x5556ddd0e05a <unknown>
#1 0x5556dd7ad8c3 <unknown>
#2 0x5556dd795a35 <unknown>
#3 0x5556dd7938ee <unknown>
#4 0x5556dd79423f <unknown>
#5 0x5556dd7a2c03 <unknown>
#6 0x5556dd7bbfce <unknown>
#7 0x5556dd7c27db <unknown>
#8 0x5556dd794980 <unknown>
#9 0x5556dd7bb7d5 <unknown>
#10 0x5556dd84b029 <unknown>
#11 0x5556dd8251b3 <unknown>
#12 0x5556dd7f159b <unknown>
#13 0x5556dd7f2971 <unknown>
#14 0x5556ddcd322b <unknown>
#15 0x5556ddcd6f79 <unknown>
#16 0x5556ddcba309 <unknown>
#17 0x5556ddcd7b28 <unknown>
#18 0x5556ddc9ebef <unknown>
#19 0x5556ddcfb0e8 <unknown>
#20 0x5556ddcfb2c6 <unknown>
#21 0x5556ddd0d036 <unknown>
#22 0x7f76d15a56ea start_thread

Problem exporting figure TCC(SER)-codon_scaled_overlay. Reason: Message: tab crashed
  (Session info: chrome=139.0.7258.66)
Stacktrace:
#0 0x5556ddd0e05a <unknown>
#1 0x5556dd7ad8c3 <unknown>
#2 0x5556dd795a35 <unknown>
#3 0x5556dd7938ee <unknown>
#4 0x5556dd79423f <unknown>
#5 0x5556dd7a2c03 <unknown>
#6 0x5556dd7bbfce <unknown>
#7 0x5556dd7c27db <unknown>
#8 0x5556dd794980 <unknown>
#9 0x5556dd7bb7d5 <unknown>
#10 0x5556dd84b029 <unknown>
#11 0x5556dd8251b3 <unknown>
#12 0x5556dd7f159b <unknown>
#13 0x5556dd7f2971 <unknown>
#14 0x5556ddcd322b <unknown>
#15 0x5556ddcd6f79 <unknown>
#16 0x5556ddcba309 <unknown>
#17 0x5556ddcd7b28 <unknown>
#18 0x5556ddc9ebef <unknown>
#19 0x5556ddcfb0e8 <unknown>
#20 0x5556ddcfb2c6 <unknown>
#21 0x5556ddd0d036 <unknown>
#22 0x7f76d15a56ea start_thread

Problem exporting figure bsub_ht5pseq-TCA(SER)-codon_scaled. Reason: Message: tab crashed
  (Session info: chrome=139.0.7258.66)
Stacktrace:
#0 0x5556ddd0e05a <unknown>
#1 0x5556dd7ad8c3 <unknown>
#2 0x5556dd795a35 <unknown>
#3 0x5556dd7938ee <unknown>
#4 0x5556dd79423f <unknown>
#5 0x5556dd7a2c03 <unknown>
#6 0x5556dd7bbfce <unknown>
#7 0x5556dd7c27db <unknown>
#8 0x5556dd794980 <unknown>
#9 0x5556dd7bb7d5 <unknown>
#10 0x5556dd84b029 <unknown>
#11 0x5556dd8251b3 <unknown>
#12 0x5556dd7f159b <unknown>
#13 0x5556dd7f2971 <unknown>
#14 0x5556ddcd322b <unknown>
#15 0x5556ddcd6f79 <unknown>
#16 0x5556ddcba309 <unknown>
#17 0x5556ddcd7b28 <unknown>
#18 0x5556ddc9ebef <unknown>
#19 0x5556ddcfb0e8 <unknown>
#20 0x5556ddcfb2c6 <unknown>
#21 0x5556ddd0d036 <unknown>
#22 0x7f76d15a56ea start_thread

Problem exporting figure bsub_ht5pseq-TCA(SER)-codon_scaled. Reason: Message: tab crashed
  (Session info: chrome=139.0.7258.66)
Stacktrace:
#0 0x5556ddd0e05a <unknown>
#1 0x5556dd7ad8c3 <unknown>
#2 0x5556dd795a35 <unknown>
#3 0x5556dd7938ee <unknown>
#4 0x5556dd79423f <unknown>
#5 0x5556dd7a2c03 <unknown>
#6 0x5556dd7bbfce <unknown>
#7 0x5556dd7c27db <unknown>
#8 0x5556dd794980 <unknown>
#9 0x5556dd7bb7d5 <unknown>
#10 0x5556dd84b029 <unknown>
#11 0x5556dd8251b3 <unknown>
#12 0x5556dd7f159b <unknown>
#13 0x5556dd7f2971 <unknown>
#14 0x5556ddcd322b <unknown>
#15 0x5556ddcd6f79 <unknown>
#16 0x5556ddcba309 <unknown>
#17 0x5556ddcd7b28 <unknown>
#18 0x5556ddc9ebef <unknown>
#19 0x5556ddcfb0e8 <unknown>
#20 0x5556ddcfb2c6 <unknown>
#21 0x5556ddd0d036 <unknown>
#22 0x7f76d15a56ea start_thread

Problem exporting figure bsub_s5pseq1-TCA(SER)-codon_scaled. Reason: Message: tab crashed
  (Session info: chrome=139.0.7258.66)
Stacktrace:
#0 0x5556ddd0e05a <unknown>
#1 0x5556dd7ad8c3 <unknown>
#2 0x5556dd795a35 <unknown>
#3 0x5556dd7938ee <unknown>
#4 0x5556dd79423f <unknown>
#5 0x5556dd7a2c03 <unknown>
#6 0x5556dd7bbfce <unknown>
#7 0x5556dd7c27db <unknown>
#8 0x5556dd794980 <unknown>
#9 0x5556dd7bb7d5 <unknown>
#10 0x5556dd84b029 <unknown>
#11 0x5556dd8251b3 <unknown>
#12 0x5556dd7f159b <unknown>
#13 0x5556dd7f2971 <unknown>
#14 0x5556ddcd322b <unknown>
#15 0x5556ddcd6f79 <unknown>
#16 0x5556ddcba309 <unknown>
#17 0x5556ddcd7b28 <unknown>
#18 0x5556ddc9ebef <unknown>
#19 0x5556ddcfb0e8 <unknown>
#20 0x5556ddcfb2c6 <unknown>
#21 0x5556ddd0d036 <unknown>
#22 0x7f76d15a56ea start_thread

Problem exporting figure bsub_s5pseq1-TCA(SER)-codon_scaled. Reason: Message: tab crashed
  (Session info: chrome=139.0.7258.66)
Stacktrace:
#0 0x5556ddd0e05a <unknown>
#1 0x5556dd7ad8c3 <unknown>
#2 0x5556dd795a35 <unknown>
#3 0x5556dd7938ee <unknown>
#4 0x5556dd79423f <unknown>
#5 0x5556dd7a2c03 <unknown>
#6 0x5556dd7bbfce <unknown>
#7 0x5556dd7c27db <unknown>
#8 0x5556dd794980 <unknown>
#9 0x5556dd7bb7d5 <unknown>
#10 0x5556dd84b029 <unknown>
#11 0x5556dd8251b3 <unknown>
#12 0x5556dd7f159b <unknown>
#13 0x5556dd7f2971 <unknown>
#14 0x5556ddcd322b <unknown>
#15 0x5556ddcd6f79 <unknown>
#16 0x5556ddcba309 <unknown>
#17 0x5556ddcd7b28 <unknown>
#18 0x5556ddc9ebef <unknown>
#19 0x5556ddcfb0e8 <unknown>
#20 0x5556ddcfb2c6 <unknown>
#21 0x5556ddd0d036 <unknown>
#22 0x7f76d15a56ea start_thread

Problem exporting figure bsub_s5pseq2-TCA(SER)-codon_scaled. Reason: Message: tab crashed
  (Session info: chrome=139.0.7258.66)
Stacktrace:
#0 0x5556ddd0e05a <unknown>
#1 0x5556dd7ad8c3 <unknown>
#2 0x5556dd795a35 <unknown>
#3 0x5556dd7938ee <unknown>
#4 0x5556dd79423f <unknown>
#5 0x5556dd7a2c03 <unknown>
#6 0x5556dd7bbfce <unknown>
#7 0x5556dd7c27db <unknown>
#8 0x5556dd794980 <unknown>
#9 0x5556dd7bb7d5 <unknown>
#10 0x5556dd84b029 <unknown>
#11 0x5556dd8251b3 <unknown>
#12 0x5556dd7f159b <unknown>
#13 0x5556dd7f2971 <unknown>
#14 0x5556ddcd322b <unknown>
#15 0x5556ddcd6f79 <unknown>
#16 0x5556ddcba309 <unknown>
#17 0x5556ddcd7b28 <unknown>
#18 0x5556ddc9ebef <unknown>
#19 0x5556ddcfb0e8 <unknown>
#20 0x5556ddcfb2c6 <unknown>
#21 0x5556ddd0d036 <unknown>
#22 0x7f76d15a56ea start_thread

Problem exporting figure bsub_s5pseq2-TCA(SER)-codon_scaled. Reason: Message: tab crashed
  (Session info: chrome=139.0.7258.66)
Stacktrace:
#0 0x5556ddd0e05a <unknown>
#1 0x5556dd7ad8c3 <unknown>
#2 0x5556dd795a35 <unknown>
#3 0x5556dd7938ee <unknown>
#4 0x5556dd79423f <unknown>
#5 0x5556dd7a2c03 <unknown>
#6 0x5556dd7bbfce <unknown>
#7 0x5556dd7c27db <unknown>
#8 0x5556dd794980 <unknown>
#9 0x5556dd7bb7d5 <unknown>
#10 0x5556dd84b029 <unknown>
#11 0x5556dd8251b3 <unknown>
#12 0x5556dd7f159b <unknown>
#13 0x5556dd7f2971 <unknown>
#14 0x5556ddcd322b <unknown>
#15 0x5556ddcd6f79 <unknown>
#16 0x5556ddcba309 <unknown>
#17 0x5556ddcd7b28 <unknown>
#18 0x5556ddc9ebef <unknown>
#19 0x5556ddcfb0e8 <unknown>
#20 0x5556ddcfb2c6 <unknown>
#21 0x5556ddd0d036 <unknown>
#22 0x7f76d15a56ea start_thread

Problem exporting figure TCA(SER)-codon_scaled_overlay. Reason: Message: tab crashed
  (Session info: chrome=139.0.7258.66)
Stacktrace:
#0 0x5556ddd0e05a <unknown>
#1 0x5556dd7ad8c3 <unknown>
#2 0x5556dd795a35 <unknown>
#3 0x5556dd7938ee <unknown>
#4 0x5556dd79423f <unknown>
#5 0x5556dd7a2c03 <unknown>
#6 0x5556dd7bbfce <unknown>
#7 0x5556dd7c27db <unknown>
#8 0x5556dd794980 <unknown>
#9 0x5556dd7bb7d5 <unknown>
#10 0x5556dd84b029 <unknown>
#11 0x5556dd8251b3 <unknown>
#12 0x5556dd7f159b <unknown>
#13 0x5556dd7f2971 <unknown>
#14 0x5556ddcd322b <unknown>
#15 0x5556ddcd6f79 <unknown>
#16 0x5556ddcba309 <unknown>
#17 0x5556ddcd7b28 <unknown>
#18 0x5556ddc9ebef <unknown>
#19 0x5556ddcfb0e8 <unknown>
#20 0x5556ddcfb2c6 <unknown>
#21 0x5556ddd0d036 <unknown>
#22 0x7f76d15a56ea start_thread

Problem exporting figure TCA(SER)-codon_scaled_overlay. Reason: Message: tab crashed
  (Session info: chrome=139.0.7258.66)
Stacktrace:
#0 0x5556ddd0e05a <unknown>
#1 0x5556dd7ad8c3 <unknown>
#2 0x5556dd795a35 <unknown>
#3 0x5556dd7938ee <unknown>
#4 0x5556dd79423f <unknown>
#5 0x5556dd7a2c03 <unknown>
#6 0x5556dd7bbfce <unknown>
#7 0x5556dd7c27db <unknown>
#8 0x5556dd794980 <unknown>
#9 0x5556dd7bb7d5 <unknown>
#10 0x5556dd84b029 <unknown>
#11 0x5556dd8251b3 <unknown>
#12 0x5556dd7f159b <unknown>
#13 0x5556dd7f2971 <unknown>
#14 0x5556ddcd322b <unknown>
#15 0x5556ddcd6f79 <unknown>
#16 0x5556ddcba309 <unknown>
#17 0x5556ddcd7b28 <unknown>
#18 0x5556ddc9ebef <unknown>
#19 0x5556ddcfb0e8 <unknown>
#20 0x5556ddcfb2c6 <unknown>
#21 0x5556ddd0d036 <unknown>
#22 0x7f76d15a56ea start_thread

Problem exporting figure bsub_ht5pseq-TCG(SER)-codon_scaled. Reason: Message: tab crashed
  (Session info: chrome=139.0.7258.66)
Stacktrace:
#0 0x5556ddd0e05a <unknown>
#1 0x5556dd7ad8c3 <unknown>
#2 0x5556dd795a35 <unknown>
#3 0x5556dd7938ee <unknown>
#4 0x5556dd79423f <unknown>
#5 0x5556dd7a2c03 <unknown>
#6 0x5556dd7bbfce <unknown>
#7 0x5556dd7c27db <unknown>
#8 0x5556dd794980 <unknown>
#9 0x5556dd7bb7d5 <unknown>
#10 0x5556dd84b029 <unknown>
#11 0x5556dd8251b3 <unknown>
#12 0x5556dd7f159b <unknown>
#13 0x5556dd7f2971 <unknown>
#14 0x5556ddcd322b <unknown>
#15 0x5556ddcd6f79 <unknown>
#16 0x5556ddcba309 <unknown>
#17 0x5556ddcd7b28 <unknown>
#18 0x5556ddc9ebef <unknown>
#19 0x5556ddcfb0e8 <unknown>
#20 0x5556ddcfb2c6 <unknown>
#21 0x5556ddd0d036 <unknown>
#22 0x7f76d15a56ea start_thread

Problem exporting figure bsub_ht5pseq-TCG(SER)-codon_scaled. Reason: Message: tab crashed
  (Session info: chrome=139.0.7258.66)
Stacktrace:
#0 0x5556ddd0e05a <unknown>
#1 0x5556dd7ad8c3 <unknown>
#2 0x5556dd795a35 <unknown>
#3 0x5556dd7938ee <unknown>
#4 0x5556dd79423f <unknown>
#5 0x5556dd7a2c03 <unknown>
#6 0x5556dd7bbfce <unknown>
#7 0x5556dd7c27db <unknown>
#8 0x5556dd794980 <unknown>
#9 0x5556dd7bb7d5 <unknown>
#10 0x5556dd84b029 <unknown>
#11 0x5556dd8251b3 <unknown>
#12 0x5556dd7f159b <unknown>
#13 0x5556dd7f2971 <unknown>
#14 0x5556ddcd322b <unknown>
#15 0x5556ddcd6f79 <unknown>
#16 0x5556ddcba309 <unknown>
#17 0x5556ddcd7b28 <unknown>
#18 0x5556ddc9ebef <unknown>
#19 0x5556ddcfb0e8 <unknown>
#20 0x5556ddcfb2c6 <unknown>
#21 0x5556ddd0d036 <unknown>
#22 0x7f76d15a56ea start_thread

Problem exporting figure bsub_s5pseq1-TCG(SER)-codon_scaled. Reason: Message: tab crashed
  (Session info: chrome=139.0.7258.66)
Stacktrace:
#0 0x5556ddd0e05a <unknown>
#1 0x5556dd7ad8c3 <unknown>
#2 0x5556dd795a35 <unknown>
#3 0x5556dd7938ee <unknown>
#4 0x5556dd79423f <unknown>
#5 0x5556dd7a2c03 <unknown>
#6 0x5556dd7bbfce <unknown>
#7 0x5556dd7c27db <unknown>
#8 0x5556dd794980 <unknown>
#9 0x5556dd7bb7d5 <unknown>
#10 0x5556dd84b029 <unknown>
#11 0x5556dd8251b3 <unknown>
#12 0x5556dd7f159b <unknown>
#13 0x5556dd7f2971 <unknown>
#14 0x5556ddcd322b <unknown>
#15 0x5556ddcd6f79 <unknown>
#16 0x5556ddcba309 <unknown>
#17 0x5556ddcd7b28 <unknown>
#18 0x5556ddc9ebef <unknown>
#19 0x5556ddcfb0e8 <unknown>
#20 0x5556ddcfb2c6 <unknown>
#21 0x5556ddd0d036 <unknown>
#22 0x7f76d15a56ea start_thread

Problem exporting figure bsub_s5pseq1-TCG(SER)-codon_scaled. Reason: Message: tab crashed
  (Session info: chrome=139.0.7258.66)
Stacktrace:
#0 0x5556ddd0e05a <unknown>
#1 0x5556dd7ad8c3 <unknown>
#2 0x5556dd795a35 <unknown>
#3 0x5556dd7938ee <unknown>
#4 0x5556dd79423f <unknown>
#5 0x5556dd7a2c03 <unknown>
#6 0x5556dd7bbfce <unknown>
#7 0x5556dd7c27db <unknown>
#8 0x5556dd794980 <unknown>
#9 0x5556dd7bb7d5 <unknown>
#10 0x5556dd84b029 <unknown>
#11 0x5556dd8251b3 <unknown>
#12 0x5556dd7f159b <unknown>
#13 0x5556dd7f2971 <unknown>
#14 0x5556ddcd322b <unknown>
#15 0x5556ddcd6f79 <unknown>
#16 0x5556ddcba309 <unknown>
#17 0x5556ddcd7b28 <unknown>
#18 0x5556ddc9ebef <unknown>
#19 0x5556ddcfb0e8 <unknown>
#20 0x5556ddcfb2c6 <unknown>
#21 0x5556ddd0d036 <unknown>
#22 0x7f76d15a56ea start_thread

Problem exporting figure bsub_s5pseq2-TCG(SER)-codon_scaled. Reason: Message: tab crashed
  (Session info: chrome=139.0.7258.66)
Stacktrace:
#0 0x5556ddd0e05a <unknown>
#1 0x5556dd7ad8c3 <unknown>
#2 0x5556dd795a35 <unknown>
#3 0x5556dd7938ee <unknown>
#4 0x5556dd79423f <unknown>
#5 0x5556dd7a2c03 <unknown>
#6 0x5556dd7bbfce <unknown>
#7 0x5556dd7c27db <unknown>
#8 0x5556dd794980 <unknown>
#9 0x5556dd7bb7d5 <unknown>
#10 0x5556dd84b029 <unknown>
#11 0x5556dd8251b3 <unknown>
#12 0x5556dd7f159b <unknown>
#13 0x5556dd7f2971 <unknown>
#14 0x5556ddcd322b <unknown>
#15 0x5556ddcd6f79 <unknown>
#16 0x5556ddcba309 <unknown>
#17 0x5556ddcd7b28 <unknown>
#18 0x5556ddc9ebef <unknown>
#19 0x5556ddcfb0e8 <unknown>
#20 0x5556ddcfb2c6 <unknown>
#21 0x5556ddd0d036 <unknown>
#22 0x7f76d15a56ea start_thread

Problem exporting figure bsub_s5pseq2-TCG(SER)-codon_scaled. Reason: Message: tab crashed
  (Session info: chrome=139.0.7258.66)
Stacktrace:
#0 0x5556ddd0e05a <unknown>
#1 0x5556dd7ad8c3 <unknown>
#2 0x5556dd795a35 <unknown>
#3 0x5556dd7938ee <unknown>
#4 0x5556dd79423f <unknown>
#5 0x5556dd7a2c03 <unknown>
#6 0x5556dd7bbfce <unknown>
#7 0x5556dd7c27db <unknown>
#8 0x5556dd794980 <unknown>
#9 0x5556dd7bb7d5 <unknown>
#10 0x5556dd84b029 <unknown>
#11 0x5556dd8251b3 <unknown>
#12 0x5556dd7f159b <unknown>
#13 0x5556dd7f2971 <unknown>
#14 0x5556ddcd322b <unknown>
#15 0x5556ddcd6f79 <unknown>
#16 0x5556ddcba309 <unknown>
#17 0x5556ddcd7b28 <unknown>
#18 0x5556ddc9ebef <unknown>
#19 0x5556ddcfb0e8 <unknown>
#20 0x5556ddcfb2c6 <unknown>
#21 0x5556ddd0d036 <unknown>
#22 0x7f76d15a56ea start_thread

Problem exporting figure TCG(SER)-codon_scaled_overlay. Reason: Message: tab crashed
  (Session info: chrome=139.0.7258.66)
Stacktrace:
#0 0x5556ddd0e05a <unknown>
#1 0x5556dd7ad8c3 <unknown>
#2 0x5556dd795a35 <unknown>
#3 0x5556dd7938ee <unknown>
#4 0x5556dd79423f <unknown>
#5 0x5556dd7a2c03 <unknown>
#6 0x5556dd7bbfce <unknown>
#7 0x5556dd7c27db <unknown>
#8 0x5556dd794980 <unknown>
#9 0x5556dd7bb7d5 <unknown>
#10 0x5556dd84b029 <unknown>
#11 0x5556dd8251b3 <unknown>
#12 0x5556dd7f159b <unknown>
#13 0x5556dd7f2971 <unknown>
#14 0x5556ddcd322b <unknown>
#15 0x5556ddcd6f79 <unknown>
#16 0x5556ddcba309 <unknown>
#17 0x5556ddcd7b28 <unknown>
#18 0x5556ddc9ebef <unknown>
#19 0x5556ddcfb0e8 <unknown>
#20 0x5556ddcfb2c6 <unknown>
#21 0x5556ddd0d036 <unknown>
#22 0x7f76d15a56ea start_thread

Problem exporting figure TCG(SER)-codon_scaled_overlay. Reason: Message: tab crashed
  (Session info: chrome=139.0.7258.66)
Stacktrace:
#0 0x5556ddd0e05a <unknown>
#1 0x5556dd7ad8c3 <unknown>
#2 0x5556dd795a35 <unknown>
#3 0x5556dd7938ee <unknown>
#4 0x5556dd79423f <unknown>
#5 0x5556dd7a2c03 <unknown>
#6 0x5556dd7bbfce <unknown>
#7 0x5556dd7c27db <unknown>
#8 0x5556dd794980 <unknown>
#9 0x5556dd7bb7d5 <unknown>
#10 0x5556dd84b029 <unknown>
#11 0x5556dd8251b3 <unknown>
#12 0x5556dd7f159b <unknown>
#13 0x5556dd7f2971 <unknown>
#14 0x5556ddcd322b <unknown>
#15 0x5556ddcd6f79 <unknown>
#16 0x5556ddcba309 <unknown>
#17 0x5556ddcd7b28 <unknown>
#18 0x5556ddc9ebef <unknown>
#19 0x5556ddcfb0e8 <unknown>
#20 0x5556ddcfb2c6 <unknown>
#21 0x5556ddd0d036 <unknown>
#22 0x7f76d15a56ea start_thread

Problem exporting figure bsub_ht5pseq-AGT(SER)-codon_scaled. Reason: Message: tab crashed
  (Session info: chrome=139.0.7258.66)
Stacktrace:
#0 0x5556ddd0e05a <unknown>
#1 0x5556dd7ad8c3 <unknown>
#2 0x5556dd795a35 <unknown>
#3 0x5556dd7938ee <unknown>
#4 0x5556dd79423f <unknown>
#5 0x5556dd7a2c03 <unknown>
#6 0x5556dd7bbfce <unknown>
#7 0x5556dd7c27db <unknown>
#8 0x5556dd794980 <unknown>
#9 0x5556dd7bb7d5 <unknown>
#10 0x5556dd84b029 <unknown>
#11 0x5556dd8251b3 <unknown>
#12 0x5556dd7f159b <unknown>
#13 0x5556dd7f2971 <unknown>
#14 0x5556ddcd322b <unknown>
#15 0x5556ddcd6f79 <unknown>
#16 0x5556ddcba309 <unknown>
#17 0x5556ddcd7b28 <unknown>
#18 0x5556ddc9ebef <unknown>
#19 0x5556ddcfb0e8 <unknown>
#20 0x5556ddcfb2c6 <unknown>
#21 0x5556ddd0d036 <unknown>
#22 0x7f76d15a56ea start_thread

Problem exporting figure bsub_ht5pseq-AGT(SER)-codon_scaled. Reason: Message: tab crashed
  (Session info: chrome=139.0.7258.66)
Stacktrace:
#0 0x5556ddd0e05a <unknown>
#1 0x5556dd7ad8c3 <unknown>
#2 0x5556dd795a35 <unknown>
#3 0x5556dd7938ee <unknown>
#4 0x5556dd79423f <unknown>
#5 0x5556dd7a2c03 <unknown>
#6 0x5556dd7bbfce <unknown>
#7 0x5556dd7c27db <unknown>
#8 0x5556dd794980 <unknown>
#9 0x5556dd7bb7d5 <unknown>
#10 0x5556dd84b029 <unknown>
#11 0x5556dd8251b3 <unknown>
#12 0x5556dd7f159b <unknown>
#13 0x5556dd7f2971 <unknown>
#14 0x5556ddcd322b <unknown>
#15 0x5556ddcd6f79 <unknown>
#16 0x5556ddcba309 <unknown>
#17 0x5556ddcd7b28 <unknown>
#18 0x5556ddc9ebef <unknown>
#19 0x5556ddcfb0e8 <unknown>
#20 0x5556ddcfb2c6 <unknown>
#21 0x5556ddd0d036 <unknown>
#22 0x7f76d15a56ea start_thread

Problem exporting figure bsub_s5pseq1-AGT(SER)-codon_scaled. Reason: Message: tab crashed
  (Session info: chrome=139.0.7258.66)
Stacktrace:
#0 0x5556ddd0e05a <unknown>
#1 0x5556dd7ad8c3 <unknown>
#2 0x5556dd795a35 <unknown>
#3 0x5556dd7938ee <unknown>
#4 0x5556dd79423f <unknown>
#5 0x5556dd7a2c03 <unknown>
#6 0x5556dd7bbfce <unknown>
#7 0x5556dd7c27db <unknown>
#8 0x5556dd794980 <unknown>
#9 0x5556dd7bb7d5 <unknown>
#10 0x5556dd84b029 <unknown>
#11 0x5556dd8251b3 <unknown>
#12 0x5556dd7f159b <unknown>
#13 0x5556dd7f2971 <unknown>
#14 0x5556ddcd322b <unknown>
#15 0x5556ddcd6f79 <unknown>
#16 0x5556ddcba309 <unknown>
#17 0x5556ddcd7b28 <unknown>
#18 0x5556ddc9ebef <unknown>
#19 0x5556ddcfb0e8 <unknown>
#20 0x5556ddcfb2c6 <unknown>
#21 0x5556ddd0d036 <unknown>
#22 0x7f76d15a56ea start_thread

Problem exporting figure bsub_s5pseq1-AGT(SER)-codon_scaled. Reason: Message: tab crashed
  (Session info: chrome=139.0.7258.66)
Stacktrace:
#0 0x5556ddd0e05a <unknown>
#1 0x5556dd7ad8c3 <unknown>
#2 0x5556dd795a35 <unknown>
#3 0x5556dd7938ee <unknown>
#4 0x5556dd79423f <unknown>
#5 0x5556dd7a2c03 <unknown>
#6 0x5556dd7bbfce <unknown>
#7 0x5556dd7c27db <unknown>
#8 0x5556dd794980 <unknown>
#9 0x5556dd7bb7d5 <unknown>
#10 0x5556dd84b029 <unknown>
#11 0x5556dd8251b3 <unknown>
#12 0x5556dd7f159b <unknown>
#13 0x5556dd7f2971 <unknown>
#14 0x5556ddcd322b <unknown>
#15 0x5556ddcd6f79 <unknown>
#16 0x5556ddcba309 <unknown>
#17 0x5556ddcd7b28 <unknown>
#18 0x5556ddc9ebef <unknown>
#19 0x5556ddcfb0e8 <unknown>
#20 0x5556ddcfb2c6 <unknown>
#21 0x5556ddd0d036 <unknown>
#22 0x7f76d15a56ea start_thread

Problem exporting figure bsub_s5pseq2-AGT(SER)-codon_scaled. Reason: Message: tab crashed
  (Session info: chrome=139.0.7258.66)
Stacktrace:
#0 0x5556ddd0e05a <unknown>
#1 0x5556dd7ad8c3 <unknown>
#2 0x5556dd795a35 <unknown>
#3 0x5556dd7938ee <unknown>
#4 0x5556dd79423f <unknown>
#5 0x5556dd7a2c03 <unknown>
#6 0x5556dd7bbfce <unknown>
#7 0x5556dd7c27db <unknown>
#8 0x5556dd794980 <unknown>
#9 0x5556dd7bb7d5 <unknown>
#10 0x5556dd84b029 <unknown>
#11 0x5556dd8251b3 <unknown>
#12 0x5556dd7f159b <unknown>
#13 0x5556dd7f2971 <unknown>
#14 0x5556ddcd322b <unknown>
#15 0x5556ddcd6f79 <unknown>
#16 0x5556ddcba309 <unknown>
#17 0x5556ddcd7b28 <unknown>
#18 0x5556ddc9ebef <unknown>
#19 0x5556ddcfb0e8 <unknown>
#20 0x5556ddcfb2c6 <unknown>
#21 0x5556ddd0d036 <unknown>
#22 0x7f76d15a56ea start_thread

Problem exporting figure bsub_s5pseq2-AGT(SER)-codon_scaled. Reason: Message: tab crashed
  (Session info: chrome=139.0.7258.66)
Stacktrace:
#0 0x5556ddd0e05a <unknown>
#1 0x5556dd7ad8c3 <unknown>
#2 0x5556dd795a35 <unknown>
#3 0x5556dd7938ee <unknown>
#4 0x5556dd79423f <unknown>
#5 0x5556dd7a2c03 <unknown>
#6 0x5556dd7bbfce <unknown>
#7 0x5556dd7c27db <unknown>
#8 0x5556dd794980 <unknown>
#9 0x5556dd7bb7d5 <unknown>
#10 0x5556dd84b029 <unknown>
#11 0x5556dd8251b3 <unknown>
#12 0x5556dd7f159b <unknown>
#13 0x5556dd7f2971 <unknown>
#14 0x5556ddcd322b <unknown>
#15 0x5556ddcd6f79 <unknown>
#16 0x5556ddcba309 <unknown>
#17 0x5556ddcd7b28 <unknown>
#18 0x5556ddc9ebef <unknown>
#19 0x5556ddcfb0e8 <unknown>
#20 0x5556ddcfb2c6 <unknown>
#21 0x5556ddd0d036 <unknown>
#22 0x7f76d15a56ea start_thread

Problem exporting figure AGT(SER)-codon_scaled_overlay. Reason: Message: tab crashed
  (Session info: chrome=139.0.7258.66)
Stacktrace:
#0 0x5556ddd0e05a <unknown>
#1 0x5556dd7ad8c3 <unknown>
#2 0x5556dd795a35 <unknown>
#3 0x5556dd7938ee <unknown>
#4 0x5556dd79423f <unknown>
#5 0x5556dd7a2c03 <unknown>
#6 0x5556dd7bbfce <unknown>
#7 0x5556dd7c27db <unknown>
#8 0x5556dd794980 <unknown>
#9 0x5556dd7bb7d5 <unknown>
#10 0x5556dd84b029 <unknown>
#11 0x5556dd8251b3 <unknown>
#12 0x5556dd7f159b <unknown>
#13 0x5556dd7f2971 <unknown>
#14 0x5556ddcd322b <unknown>
#15 0x5556ddcd6f79 <unknown>
#16 0x5556ddcba309 <unknown>
#17 0x5556ddcd7b28 <unknown>
#18 0x5556ddc9ebef <unknown>
#19 0x5556ddcfb0e8 <unknown>
#20 0x5556ddcfb2c6 <unknown>
#21 0x5556ddd0d036 <unknown>
#22 0x7f76d15a56ea start_thread

Problem exporting figure AGT(SER)-codon_scaled_overlay. Reason: Message: tab crashed
  (Session info: chrome=139.0.7258.66)
Stacktrace:
#0 0x5556ddd0e05a <unknown>
#1 0x5556dd7ad8c3 <unknown>
#2 0x5556dd795a35 <unknown>
#3 0x5556dd7938ee <unknown>
#4 0x5556dd79423f <unknown>
#5 0x5556dd7a2c03 <unknown>
#6 0x5556dd7bbfce <unknown>
#7 0x5556dd7c27db <unknown>
#8 0x5556dd794980 <unknown>
#9 0x5556dd7bb7d5 <unknown>
#10 0x5556dd84b029 <unknown>
#11 0x5556dd8251b3 <unknown>
#12 0x5556dd7f159b <unknown>
#13 0x5556dd7f2971 <unknown>
#14 0x5556ddcd322b <unknown>
#15 0x5556ddcd6f79 <unknown>
#16 0x5556ddcba309 <unknown>
#17 0x5556ddcd7b28 <unknown>
#18 0x5556ddc9ebef <unknown>
#19 0x5556ddcfb0e8 <unknown>
#20 0x5556ddcfb2c6 <unknown>
#21 0x5556ddd0d036 <unknown>
#22 0x7f76d15a56ea start_thread

Problem exporting figure bsub_ht5pseq-AGC(SER)-codon_scaled. Reason: Message: tab crashed
  (Session info: chrome=139.0.7258.66)
Stacktrace:
#0 0x5556ddd0e05a <unknown>
#1 0x5556dd7ad8c3 <unknown>
#2 0x5556dd795a35 <unknown>
#3 0x5556dd7938ee <unknown>
#4 0x5556dd79423f <unknown>
#5 0x5556dd7a2c03 <unknown>
#6 0x5556dd7bbfce <unknown>
#7 0x5556dd7c27db <unknown>
#8 0x5556dd794980 <unknown>
#9 0x5556dd7bb7d5 <unknown>
#10 0x5556dd84b029 <unknown>
#11 0x5556dd8251b3 <unknown>
#12 0x5556dd7f159b <unknown>
#13 0x5556dd7f2971 <unknown>
#14 0x5556ddcd322b <unknown>
#15 0x5556ddcd6f79 <unknown>
#16 0x5556ddcba309 <unknown>
#17 0x5556ddcd7b28 <unknown>
#18 0x5556ddc9ebef <unknown>
#19 0x5556ddcfb0e8 <unknown>
#20 0x5556ddcfb2c6 <unknown>
#21 0x5556ddd0d036 <unknown>
#22 0x7f76d15a56ea start_thread

Problem exporting figure bsub_ht5pseq-AGC(SER)-codon_scaled. Reason: Message: tab crashed
  (Session info: chrome=139.0.7258.66)
Stacktrace:
#0 0x5556ddd0e05a <unknown>
#1 0x5556dd7ad8c3 <unknown>
#2 0x5556dd795a35 <unknown>
#3 0x5556dd7938ee <unknown>
#4 0x5556dd79423f <unknown>
#5 0x5556dd7a2c03 <unknown>
#6 0x5556dd7bbfce <unknown>
#7 0x5556dd7c27db <unknown>
#8 0x5556dd794980 <unknown>
#9 0x5556dd7bb7d5 <unknown>
#10 0x5556dd84b029 <unknown>
#11 0x5556dd8251b3 <unknown>
#12 0x5556dd7f159b <unknown>
#13 0x5556dd7f2971 <unknown>
#14 0x5556ddcd322b <unknown>
#15 0x5556ddcd6f79 <unknown>
#16 0x5556ddcba309 <unknown>
#17 0x5556ddcd7b28 <unknown>
#18 0x5556ddc9ebef <unknown>
#19 0x5556ddcfb0e8 <unknown>
#20 0x5556ddcfb2c6 <unknown>
#21 0x5556ddd0d036 <unknown>
#22 0x7f76d15a56ea start_thread

Problem exporting figure bsub_s5pseq1-AGC(SER)-codon_scaled. Reason: Message: tab crashed
  (Session info: chrome=139.0.7258.66)
Stacktrace:
#0 0x5556ddd0e05a <unknown>
#1 0x5556dd7ad8c3 <unknown>
#2 0x5556dd795a35 <unknown>
#3 0x5556dd7938ee <unknown>
#4 0x5556dd79423f <unknown>
#5 0x5556dd7a2c03 <unknown>
#6 0x5556dd7bbfce <unknown>
#7 0x5556dd7c27db <unknown>
#8 0x5556dd794980 <unknown>
#9 0x5556dd7bb7d5 <unknown>
#10 0x5556dd84b029 <unknown>
#11 0x5556dd8251b3 <unknown>
#12 0x5556dd7f159b <unknown>
#13 0x5556dd7f2971 <unknown>
#14 0x5556ddcd322b <unknown>
#15 0x5556ddcd6f79 <unknown>
#16 0x5556ddcba309 <unknown>
#17 0x5556ddcd7b28 <unknown>
#18 0x5556ddc9ebef <unknown>
#19 0x5556ddcfb0e8 <unknown>
#20 0x5556ddcfb2c6 <unknown>
#21 0x5556ddd0d036 <unknown>
#22 0x7f76d15a56ea start_thread

Problem exporting figure bsub_s5pseq1-AGC(SER)-codon_scaled. Reason: Message: tab crashed
  (Session info: chrome=139.0.7258.66)
Stacktrace:
#0 0x5556ddd0e05a <unknown>
#1 0x5556dd7ad8c3 <unknown>
#2 0x5556dd795a35 <unknown>
#3 0x5556dd7938ee <unknown>
#4 0x5556dd79423f <unknown>
#5 0x5556dd7a2c03 <unknown>
#6 0x5556dd7bbfce <unknown>
#7 0x5556dd7c27db <unknown>
#8 0x5556dd794980 <unknown>
#9 0x5556dd7bb7d5 <unknown>
#10 0x5556dd84b029 <unknown>
#11 0x5556dd8251b3 <unknown>
#12 0x5556dd7f159b <unknown>
#13 0x5556dd7f2971 <unknown>
#14 0x5556ddcd322b <unknown>
#15 0x5556ddcd6f79 <unknown>
#16 0x5556ddcba309 <unknown>
#17 0x5556ddcd7b28 <unknown>
#18 0x5556ddc9ebef <unknown>
#19 0x5556ddcfb0e8 <unknown>
#20 0x5556ddcfb2c6 <unknown>
#21 0x5556ddd0d036 <unknown>
#22 0x7f76d15a56ea start_thread

Problem exporting figure bsub_s5pseq2-AGC(SER)-codon_scaled. Reason: Message: tab crashed
  (Session info: chrome=139.0.7258.66)
Stacktrace:
#0 0x5556ddd0e05a <unknown>
#1 0x5556dd7ad8c3 <unknown>
#2 0x5556dd795a35 <unknown>
#3 0x5556dd7938ee <unknown>
#4 0x5556dd79423f <unknown>
#5 0x5556dd7a2c03 <unknown>
#6 0x5556dd7bbfce <unknown>
#7 0x5556dd7c27db <unknown>
#8 0x5556dd794980 <unknown>
#9 0x5556dd7bb7d5 <unknown>
#10 0x5556dd84b029 <unknown>
#11 0x5556dd8251b3 <unknown>
#12 0x5556dd7f159b <unknown>
#13 0x5556dd7f2971 <unknown>
#14 0x5556ddcd322b <unknown>
#15 0x5556ddcd6f79 <unknown>
#16 0x5556ddcba309 <unknown>
#17 0x5556ddcd7b28 <unknown>
#18 0x5556ddc9ebef <unknown>
#19 0x5556ddcfb0e8 <unknown>
#20 0x5556ddcfb2c6 <unknown>
#21 0x5556ddd0d036 <unknown>
#22 0x7f76d15a56ea start_thread

Problem exporting figure bsub_s5pseq2-AGC(SER)-codon_scaled. Reason: Message: tab crashed
  (Session info: chrome=139.0.7258.66)
Stacktrace:
#0 0x5556ddd0e05a <unknown>
#1 0x5556dd7ad8c3 <unknown>
#2 0x5556dd795a35 <unknown>
#3 0x5556dd7938ee <unknown>
#4 0x5556dd79423f <unknown>
#5 0x5556dd7a2c03 <unknown>
#6 0x5556dd7bbfce <unknown>
#7 0x5556dd7c27db <unknown>
#8 0x5556dd794980 <unknown>
#9 0x5556dd7bb7d5 <unknown>
#10 0x5556dd84b029 <unknown>
#11 0x5556dd8251b3 <unknown>
#12 0x5556dd7f159b <unknown>
#13 0x5556dd7f2971 <unknown>
#14 0x5556ddcd322b <unknown>
#15 0x5556ddcd6f79 <unknown>
#16 0x5556ddcba309 <unknown>
#17 0x5556ddcd7b28 <unknown>
#18 0x5556ddc9ebef <unknown>
#19 0x5556ddcfb0e8 <unknown>
#20 0x5556ddcfb2c6 <unknown>
#21 0x5556ddd0d036 <unknown>
#22 0x7f76d15a56ea start_thread

Problem exporting figure AGC(SER)-codon_scaled_overlay. Reason: Message: tab crashed
  (Session info: chrome=139.0.7258.66)
Stacktrace:
#0 0x5556ddd0e05a <unknown>
#1 0x5556dd7ad8c3 <unknown>
#2 0x5556dd795a35 <unknown>
#3 0x5556dd7938ee <unknown>
#4 0x5556dd79423f <unknown>
#5 0x5556dd7a2c03 <unknown>
#6 0x5556dd7bbfce <unknown>
#7 0x5556dd7c27db <unknown>
#8 0x5556dd794980 <unknown>
#9 0x5556dd7bb7d5 <unknown>
#10 0x5556dd84b029 <unknown>
#11 0x5556dd8251b3 <unknown>
#12 0x5556dd7f159b <unknown>
#13 0x5556dd7f2971 <unknown>
#14 0x5556ddcd322b <unknown>
#15 0x5556ddcd6f79 <unknown>
#16 0x5556ddcba309 <unknown>
#17 0x5556ddcd7b28 <unknown>
#18 0x5556ddc9ebef <unknown>
#19 0x5556ddcfb0e8 <unknown>
#20 0x5556ddcfb2c6 <unknown>
#21 0x5556ddd0d036 <unknown>
#22 0x7f76d15a56ea start_thread

Problem exporting figure AGC(SER)-codon_scaled_overlay. Reason: Message: tab crashed
  (Session info: chrome=139.0.7258.66)
Stacktrace:
#0 0x5556ddd0e05a <unknown>
#1 0x5556dd7ad8c3 <unknown>
#2 0x5556dd795a35 <unknown>
#3 0x5556dd7938ee <unknown>
#4 0x5556dd79423f <unknown>
#5 0x5556dd7a2c03 <unknown>
#6 0x5556dd7bbfce <unknown>
#7 0x5556dd7c27db <unknown>
#8 0x5556dd794980 <unknown>
#9 0x5556dd7bb7d5 <unknown>
#10 0x5556dd84b029 <unknown>
#11 0x5556dd8251b3 <unknown>
#12 0x5556dd7f159b <unknown>
#13 0x5556dd7f2971 <unknown>
#14 0x5556ddcd322b <unknown>
#15 0x5556ddcd6f79 <unknown>
#16 0x5556ddcba309 <unknown>
#17 0x5556ddcd7b28 <unknown>
#18 0x5556ddc9ebef <unknown>
#19 0x5556ddcfb0e8 <unknown>
#20 0x5556ddcfb2c6 <unknown>
#21 0x5556ddd0d036 <unknown>
#22 0x7f76d15a56ea start_thread

Problem exporting figure bsub_ht5pseq-ACT(THR)-codon_scaled. Reason: Message: tab crashed
  (Session info: chrome=139.0.7258.66)
Stacktrace:
#0 0x5556ddd0e05a <unknown>
#1 0x5556dd7ad8c3 <unknown>
#2 0x5556dd795a35 <unknown>
#3 0x5556dd7938ee <unknown>
#4 0x5556dd79423f <unknown>
#5 0x5556dd7a2c03 <unknown>
#6 0x5556dd7bbfce <unknown>
#7 0x5556dd7c27db <unknown>
#8 0x5556dd794980 <unknown>
#9 0x5556dd7bb7d5 <unknown>
#10 0x5556dd84b029 <unknown>
#11 0x5556dd8251b3 <unknown>
#12 0x5556dd7f159b <unknown>
#13 0x5556dd7f2971 <unknown>
#14 0x5556ddcd322b <unknown>
#15 0x5556ddcd6f79 <unknown>
#16 0x5556ddcba309 <unknown>
#17 0x5556ddcd7b28 <unknown>
#18 0x5556ddc9ebef <unknown>
#19 0x5556ddcfb0e8 <unknown>
#20 0x5556ddcfb2c6 <unknown>
#21 0x5556ddd0d036 <unknown>
#22 0x7f76d15a56ea start_thread

Problem exporting figure bsub_ht5pseq-ACT(THR)-codon_scaled. Reason: Message: tab crashed
  (Session info: chrome=139.0.7258.66)
Stacktrace:
#0 0x5556ddd0e05a <unknown>
#1 0x5556dd7ad8c3 <unknown>
#2 0x5556dd795a35 <unknown>
#3 0x5556dd7938ee <unknown>
#4 0x5556dd79423f <unknown>
#5 0x5556dd7a2c03 <unknown>
#6 0x5556dd7bbfce <unknown>
#7 0x5556dd7c27db <unknown>
#8 0x5556dd794980 <unknown>
#9 0x5556dd7bb7d5 <unknown>
#10 0x5556dd84b029 <unknown>
#11 0x5556dd8251b3 <unknown>
#12 0x5556dd7f159b <unknown>
#13 0x5556dd7f2971 <unknown>
#14 0x5556ddcd322b <unknown>
#15 0x5556ddcd6f79 <unknown>
#16 0x5556ddcba309 <unknown>
#17 0x5556ddcd7b28 <unknown>
#18 0x5556ddc9ebef <unknown>
#19 0x5556ddcfb0e8 <unknown>
#20 0x5556ddcfb2c6 <unknown>
#21 0x5556ddd0d036 <unknown>
#22 0x7f76d15a56ea start_thread

Problem exporting figure bsub_s5pseq1-ACT(THR)-codon_scaled. Reason: Message: tab crashed
  (Session info: chrome=139.0.7258.66)
Stacktrace:
#0 0x5556ddd0e05a <unknown>
#1 0x5556dd7ad8c3 <unknown>
#2 0x5556dd795a35 <unknown>
#3 0x5556dd7938ee <unknown>
#4 0x5556dd79423f <unknown>
#5 0x5556dd7a2c03 <unknown>
#6 0x5556dd7bbfce <unknown>
#7 0x5556dd7c27db <unknown>
#8 0x5556dd794980 <unknown>
#9 0x5556dd7bb7d5 <unknown>
#10 0x5556dd84b029 <unknown>
#11 0x5556dd8251b3 <unknown>
#12 0x5556dd7f159b <unknown>
#13 0x5556dd7f2971 <unknown>
#14 0x5556ddcd322b <unknown>
#15 0x5556ddcd6f79 <unknown>
#16 0x5556ddcba309 <unknown>
#17 0x5556ddcd7b28 <unknown>
#18 0x5556ddc9ebef <unknown>
#19 0x5556ddcfb0e8 <unknown>
#20 0x5556ddcfb2c6 <unknown>
#21 0x5556ddd0d036 <unknown>
#22 0x7f76d15a56ea start_thread

Problem exporting figure bsub_s5pseq1-ACT(THR)-codon_scaled. Reason: Message: tab crashed
  (Session info: chrome=139.0.7258.66)
Stacktrace:
#0 0x5556ddd0e05a <unknown>
#1 0x5556dd7ad8c3 <unknown>
#2 0x5556dd795a35 <unknown>
#3 0x5556dd7938ee <unknown>
#4 0x5556dd79423f <unknown>
#5 0x5556dd7a2c03 <unknown>
#6 0x5556dd7bbfce <unknown>
#7 0x5556dd7c27db <unknown>
#8 0x5556dd794980 <unknown>
#9 0x5556dd7bb7d5 <unknown>
#10 0x5556dd84b029 <unknown>
#11 0x5556dd8251b3 <unknown>
#12 0x5556dd7f159b <unknown>
#13 0x5556dd7f2971 <unknown>
#14 0x5556ddcd322b <unknown>
#15 0x5556ddcd6f79 <unknown>
#16 0x5556ddcba309 <unknown>
#17 0x5556ddcd7b28 <unknown>
#18 0x5556ddc9ebef <unknown>
#19 0x5556ddcfb0e8 <unknown>
#20 0x5556ddcfb2c6 <unknown>
#21 0x5556ddd0d036 <unknown>
#22 0x7f76d15a56ea start_thread

Problem exporting figure bsub_s5pseq2-ACT(THR)-codon_scaled. Reason: Message: tab crashed
  (Session info: chrome=139.0.7258.66)
Stacktrace:
#0 0x5556ddd0e05a <unknown>
#1 0x5556dd7ad8c3 <unknown>
#2 0x5556dd795a35 <unknown>
#3 0x5556dd7938ee <unknown>
#4 0x5556dd79423f <unknown>
#5 0x5556dd7a2c03 <unknown>
#6 0x5556dd7bbfce <unknown>
#7 0x5556dd7c27db <unknown>
#8 0x5556dd794980 <unknown>
#9 0x5556dd7bb7d5 <unknown>
#10 0x5556dd84b029 <unknown>
#11 0x5556dd8251b3 <unknown>
#12 0x5556dd7f159b <unknown>
#13 0x5556dd7f2971 <unknown>
#14 0x5556ddcd322b <unknown>
#15 0x5556ddcd6f79 <unknown>
#16 0x5556ddcba309 <unknown>
#17 0x5556ddcd7b28 <unknown>
#18 0x5556ddc9ebef <unknown>
#19 0x5556ddcfb0e8 <unknown>
#20 0x5556ddcfb2c6 <unknown>
#21 0x5556ddd0d036 <unknown>
#22 0x7f76d15a56ea start_thread

Problem exporting figure bsub_s5pseq2-ACT(THR)-codon_scaled. Reason: Message: tab crashed
  (Session info: chrome=139.0.7258.66)
Stacktrace:
#0 0x5556ddd0e05a <unknown>
#1 0x5556dd7ad8c3 <unknown>
#2 0x5556dd795a35 <unknown>
#3 0x5556dd7938ee <unknown>
#4 0x5556dd79423f <unknown>
#5 0x5556dd7a2c03 <unknown>
#6 0x5556dd7bbfce <unknown>
#7 0x5556dd7c27db <unknown>
#8 0x5556dd794980 <unknown>
#9 0x5556dd7bb7d5 <unknown>
#10 0x5556dd84b029 <unknown>
#11 0x5556dd8251b3 <unknown>
#12 0x5556dd7f159b <unknown>
#13 0x5556dd7f2971 <unknown>
#14 0x5556ddcd322b <unknown>
#15 0x5556ddcd6f79 <unknown>
#16 0x5556ddcba309 <unknown>
#17 0x5556ddcd7b28 <unknown>
#18 0x5556ddc9ebef <unknown>
#19 0x5556ddcfb0e8 <unknown>
#20 0x5556ddcfb2c6 <unknown>
#21 0x5556ddd0d036 <unknown>
#22 0x7f76d15a56ea start_thread

Problem exporting figure ACT(THR)-codon_scaled_overlay. Reason: Message: tab crashed
  (Session info: chrome=139.0.7258.66)
Stacktrace:
#0 0x5556ddd0e05a <unknown>
#1 0x5556dd7ad8c3 <unknown>
#2 0x5556dd795a35 <unknown>
#3 0x5556dd7938ee <unknown>
#4 0x5556dd79423f <unknown>
#5 0x5556dd7a2c03 <unknown>
#6 0x5556dd7bbfce <unknown>
#7 0x5556dd7c27db <unknown>
#8 0x5556dd794980 <unknown>
#9 0x5556dd7bb7d5 <unknown>
#10 0x5556dd84b029 <unknown>
#11 0x5556dd8251b3 <unknown>
#12 0x5556dd7f159b <unknown>
#13 0x5556dd7f2971 <unknown>
#14 0x5556ddcd322b <unknown>
#15 0x5556ddcd6f79 <unknown>
#16 0x5556ddcba309 <unknown>
#17 0x5556ddcd7b28 <unknown>
#18 0x5556ddc9ebef <unknown>
#19 0x5556ddcfb0e8 <unknown>
#20 0x5556ddcfb2c6 <unknown>
#21 0x5556ddd0d036 <unknown>
#22 0x7f76d15a56ea start_thread

Problem exporting figure ACT(THR)-codon_scaled_overlay. Reason: Message: tab crashed
  (Session info: chrome=139.0.7258.66)
Stacktrace:
#0 0x5556ddd0e05a <unknown>
#1 0x5556dd7ad8c3 <unknown>
#2 0x5556dd795a35 <unknown>
#3 0x5556dd7938ee <unknown>
#4 0x5556dd79423f <unknown>
#5 0x5556dd7a2c03 <unknown>
#6 0x5556dd7bbfce <unknown>
#7 0x5556dd7c27db <unknown>
#8 0x5556dd794980 <unknown>
#9 0x5556dd7bb7d5 <unknown>
#10 0x5556dd84b029 <unknown>
#11 0x5556dd8251b3 <unknown>
#12 0x5556dd7f159b <unknown>
#13 0x5556dd7f2971 <unknown>
#14 0x5556ddcd322b <unknown>
#15 0x5556ddcd6f79 <unknown>
#16 0x5556ddcba309 <unknown>
#17 0x5556ddcd7b28 <unknown>
#18 0x5556ddc9ebef <unknown>
#19 0x5556ddcfb0e8 <unknown>
#20 0x5556ddcfb2c6 <unknown>
#21 0x5556ddd0d036 <unknown>
#22 0x7f76d15a56ea start_thread

Problem exporting figure bsub_ht5pseq-ACC(THR)-codon_scaled. Reason: Message: tab crashed
  (Session info: chrome=139.0.7258.66)
Stacktrace:
#0 0x5556ddd0e05a <unknown>
#1 0x5556dd7ad8c3 <unknown>
#2 0x5556dd795a35 <unknown>
#3 0x5556dd7938ee <unknown>
#4 0x5556dd79423f <unknown>
#5 0x5556dd7a2c03 <unknown>
#6 0x5556dd7bbfce <unknown>
#7 0x5556dd7c27db <unknown>
#8 0x5556dd794980 <unknown>
#9 0x5556dd7bb7d5 <unknown>
#10 0x5556dd84b029 <unknown>
#11 0x5556dd8251b3 <unknown>
#12 0x5556dd7f159b <unknown>
#13 0x5556dd7f2971 <unknown>
#14 0x5556ddcd322b <unknown>
#15 0x5556ddcd6f79 <unknown>
#16 0x5556ddcba309 <unknown>
#17 0x5556ddcd7b28 <unknown>
#18 0x5556ddc9ebef <unknown>
#19 0x5556ddcfb0e8 <unknown>
#20 0x5556ddcfb2c6 <unknown>
#21 0x5556ddd0d036 <unknown>
#22 0x7f76d15a56ea start_thread

Problem exporting figure bsub_ht5pseq-ACC(THR)-codon_scaled. Reason: Message: tab crashed
  (Session info: chrome=139.0.7258.66)
Stacktrace:
#0 0x5556ddd0e05a <unknown>
#1 0x5556dd7ad8c3 <unknown>
#2 0x5556dd795a35 <unknown>
#3 0x5556dd7938ee <unknown>
#4 0x5556dd79423f <unknown>
#5 0x5556dd7a2c03 <unknown>
#6 0x5556dd7bbfce <unknown>
#7 0x5556dd7c27db <unknown>
#8 0x5556dd794980 <unknown>
#9 0x5556dd7bb7d5 <unknown>
#10 0x5556dd84b029 <unknown>
#11 0x5556dd8251b3 <unknown>
#12 0x5556dd7f159b <unknown>
#13 0x5556dd7f2971 <unknown>
#14 0x5556ddcd322b <unknown>
#15 0x5556ddcd6f79 <unknown>
#16 0x5556ddcba309 <unknown>
#17 0x5556ddcd7b28 <unknown>
#18 0x5556ddc9ebef <unknown>
#19 0x5556ddcfb0e8 <unknown>
#20 0x5556ddcfb2c6 <unknown>
#21 0x5556ddd0d036 <unknown>
#22 0x7f76d15a56ea start_thread

Problem exporting figure bsub_s5pseq1-ACC(THR)-codon_scaled. Reason: Message: tab crashed
  (Session info: chrome=139.0.7258.66)
Stacktrace:
#0 0x5556ddd0e05a <unknown>
#1 0x5556dd7ad8c3 <unknown>
#2 0x5556dd795a35 <unknown>
#3 0x5556dd7938ee <unknown>
#4 0x5556dd79423f <unknown>
#5 0x5556dd7a2c03 <unknown>
#6 0x5556dd7bbfce <unknown>
#7 0x5556dd7c27db <unknown>
#8 0x5556dd794980 <unknown>
#9 0x5556dd7bb7d5 <unknown>
#10 0x5556dd84b029 <unknown>
#11 0x5556dd8251b3 <unknown>
#12 0x5556dd7f159b <unknown>
#13 0x5556dd7f2971 <unknown>
#14 0x5556ddcd322b <unknown>
#15 0x5556ddcd6f79 <unknown>
#16 0x5556ddcba309 <unknown>
#17 0x5556ddcd7b28 <unknown>
#18 0x5556ddc9ebef <unknown>
#19 0x5556ddcfb0e8 <unknown>
#20 0x5556ddcfb2c6 <unknown>
#21 0x5556ddd0d036 <unknown>
#22 0x7f76d15a56ea start_thread

Problem exporting figure bsub_s5pseq1-ACC(THR)-codon_scaled. Reason: Message: tab crashed
  (Session info: chrome=139.0.7258.66)
Stacktrace:
#0 0x5556ddd0e05a <unknown>
#1 0x5556dd7ad8c3 <unknown>
#2 0x5556dd795a35 <unknown>
#3 0x5556dd7938ee <unknown>
#4 0x5556dd79423f <unknown>
#5 0x5556dd7a2c03 <unknown>
#6 0x5556dd7bbfce <unknown>
#7 0x5556dd7c27db <unknown>
#8 0x5556dd794980 <unknown>
#9 0x5556dd7bb7d5 <unknown>
#10 0x5556dd84b029 <unknown>
#11 0x5556dd8251b3 <unknown>
#12 0x5556dd7f159b <unknown>
#13 0x5556dd7f2971 <unknown>
#14 0x5556ddcd322b <unknown>
#15 0x5556ddcd6f79 <unknown>
#16 0x5556ddcba309 <unknown>
#17 0x5556ddcd7b28 <unknown>
#18 0x5556ddc9ebef <unknown>
#19 0x5556ddcfb0e8 <unknown>
#20 0x5556ddcfb2c6 <unknown>
#21 0x5556ddd0d036 <unknown>
#22 0x7f76d15a56ea start_thread

Problem exporting figure bsub_s5pseq2-ACC(THR)-codon_scaled. Reason: Message: tab crashed
  (Session info: chrome=139.0.7258.66)
Stacktrace:
#0 0x5556ddd0e05a <unknown>
#1 0x5556dd7ad8c3 <unknown>
#2 0x5556dd795a35 <unknown>
#3 0x5556dd7938ee <unknown>
#4 0x5556dd79423f <unknown>
#5 0x5556dd7a2c03 <unknown>
#6 0x5556dd7bbfce <unknown>
#7 0x5556dd7c27db <unknown>
#8 0x5556dd794980 <unknown>
#9 0x5556dd7bb7d5 <unknown>
#10 0x5556dd84b029 <unknown>
#11 0x5556dd8251b3 <unknown>
#12 0x5556dd7f159b <unknown>
#13 0x5556dd7f2971 <unknown>
#14 0x5556ddcd322b <unknown>
#15 0x5556ddcd6f79 <unknown>
#16 0x5556ddcba309 <unknown>
#17 0x5556ddcd7b28 <unknown>
#18 0x5556ddc9ebef <unknown>
#19 0x5556ddcfb0e8 <unknown>
#20 0x5556ddcfb2c6 <unknown>
#21 0x5556ddd0d036 <unknown>
#22 0x7f76d15a56ea start_thread

Problem exporting figure bsub_s5pseq2-ACC(THR)-codon_scaled. Reason: Message: tab crashed
  (Session info: chrome=139.0.7258.66)
Stacktrace:
#0 0x5556ddd0e05a <unknown>
#1 0x5556dd7ad8c3 <unknown>
#2 0x5556dd795a35 <unknown>
#3 0x5556dd7938ee <unknown>
#4 0x5556dd79423f <unknown>
#5 0x5556dd7a2c03 <unknown>
#6 0x5556dd7bbfce <unknown>
#7 0x5556dd7c27db <unknown>
#8 0x5556dd794980 <unknown>
#9 0x5556dd7bb7d5 <unknown>
#10 0x5556dd84b029 <unknown>
#11 0x5556dd8251b3 <unknown>
#12 0x5556dd7f159b <unknown>
#13 0x5556dd7f2971 <unknown>
#14 0x5556ddcd322b <unknown>
#15 0x5556ddcd6f79 <unknown>
#16 0x5556ddcba309 <unknown>
#17 0x5556ddcd7b28 <unknown>
#18 0x5556ddc9ebef <unknown>
#19 0x5556ddcfb0e8 <unknown>
#20 0x5556ddcfb2c6 <unknown>
#21 0x5556ddd0d036 <unknown>
#22 0x7f76d15a56ea start_thread

Problem exporting figure ACC(THR)-codon_scaled_overlay. Reason: Message: tab crashed
  (Session info: chrome=139.0.7258.66)
Stacktrace:
#0 0x5556ddd0e05a <unknown>
#1 0x5556dd7ad8c3 <unknown>
#2 0x5556dd795a35 <unknown>
#3 0x5556dd7938ee <unknown>
#4 0x5556dd79423f <unknown>
#5 0x5556dd7a2c03 <unknown>
#6 0x5556dd7bbfce <unknown>
#7 0x5556dd7c27db <unknown>
#8 0x5556dd794980 <unknown>
#9 0x5556dd7bb7d5 <unknown>
#10 0x5556dd84b029 <unknown>
#11 0x5556dd8251b3 <unknown>
#12 0x5556dd7f159b <unknown>
#13 0x5556dd7f2971 <unknown>
#14 0x5556ddcd322b <unknown>
#15 0x5556ddcd6f79 <unknown>
#16 0x5556ddcba309 <unknown>
#17 0x5556ddcd7b28 <unknown>
#18 0x5556ddc9ebef <unknown>
#19 0x5556ddcfb0e8 <unknown>
#20 0x5556ddcfb2c6 <unknown>
#21 0x5556ddd0d036 <unknown>
#22 0x7f76d15a56ea start_thread

Problem exporting figure ACC(THR)-codon_scaled_overlay. Reason: Message: tab crashed
  (Session info: chrome=139.0.7258.66)
Stacktrace:
#0 0x5556ddd0e05a <unknown>
#1 0x5556dd7ad8c3 <unknown>
#2 0x5556dd795a35 <unknown>
#3 0x5556dd7938ee <unknown>
#4 0x5556dd79423f <unknown>
#5 0x5556dd7a2c03 <unknown>
#6 0x5556dd7bbfce <unknown>
#7 0x5556dd7c27db <unknown>
#8 0x5556dd794980 <unknown>
#9 0x5556dd7bb7d5 <unknown>
#10 0x5556dd84b029 <unknown>
#11 0x5556dd8251b3 <unknown>
#12 0x5556dd7f159b <unknown>
#13 0x5556dd7f2971 <unknown>
#14 0x5556ddcd322b <unknown>
#15 0x5556ddcd6f79 <unknown>
#16 0x5556ddcba309 <unknown>
#17 0x5556ddcd7b28 <unknown>
#18 0x5556ddc9ebef <unknown>
#19 0x5556ddcfb0e8 <unknown>
#20 0x5556ddcfb2c6 <unknown>
#21 0x5556ddd0d036 <unknown>
#22 0x7f76d15a56ea start_thread

Problem exporting figure bsub_ht5pseq-ACA(THR)-codon_scaled. Reason: Message: tab crashed
  (Session info: chrome=139.0.7258.66)
Stacktrace:
#0 0x5556ddd0e05a <unknown>
#1 0x5556dd7ad8c3 <unknown>
#2 0x5556dd795a35 <unknown>
#3 0x5556dd7938ee <unknown>
#4 0x5556dd79423f <unknown>
#5 0x5556dd7a2c03 <unknown>
#6 0x5556dd7bbfce <unknown>
#7 0x5556dd7c27db <unknown>
#8 0x5556dd794980 <unknown>
#9 0x5556dd7bb7d5 <unknown>
#10 0x5556dd84b029 <unknown>
#11 0x5556dd8251b3 <unknown>
#12 0x5556dd7f159b <unknown>
#13 0x5556dd7f2971 <unknown>
#14 0x5556ddcd322b <unknown>
#15 0x5556ddcd6f79 <unknown>
#16 0x5556ddcba309 <unknown>
#17 0x5556ddcd7b28 <unknown>
#18 0x5556ddc9ebef <unknown>
#19 0x5556ddcfb0e8 <unknown>
#20 0x5556ddcfb2c6 <unknown>
#21 0x5556ddd0d036 <unknown>
#22 0x7f76d15a56ea start_thread

Problem exporting figure bsub_ht5pseq-ACA(THR)-codon_scaled. Reason: Message: tab crashed
  (Session info: chrome=139.0.7258.66)
Stacktrace:
#0 0x5556ddd0e05a <unknown>
#1 0x5556dd7ad8c3 <unknown>
#2 0x5556dd795a35 <unknown>
#3 0x5556dd7938ee <unknown>
#4 0x5556dd79423f <unknown>
#5 0x5556dd7a2c03 <unknown>
#6 0x5556dd7bbfce <unknown>
#7 0x5556dd7c27db <unknown>
#8 0x5556dd794980 <unknown>
#9 0x5556dd7bb7d5 <unknown>
#10 0x5556dd84b029 <unknown>
#11 0x5556dd8251b3 <unknown>
#12 0x5556dd7f159b <unknown>
#13 0x5556dd7f2971 <unknown>
#14 0x5556ddcd322b <unknown>
#15 0x5556ddcd6f79 <unknown>
#16 0x5556ddcba309 <unknown>
#17 0x5556ddcd7b28 <unknown>
#18 0x5556ddc9ebef <unknown>
#19 0x5556ddcfb0e8 <unknown>
#20 0x5556ddcfb2c6 <unknown>
#21 0x5556ddd0d036 <unknown>
#22 0x7f76d15a56ea start_thread

Problem exporting figure bsub_s5pseq1-ACA(THR)-codon_scaled. Reason: Message: tab crashed
  (Session info: chrome=139.0.7258.66)
Stacktrace:
#0 0x5556ddd0e05a <unknown>
#1 0x5556dd7ad8c3 <unknown>
#2 0x5556dd795a35 <unknown>
#3 0x5556dd7938ee <unknown>
#4 0x5556dd79423f <unknown>
#5 0x5556dd7a2c03 <unknown>
#6 0x5556dd7bbfce <unknown>
#7 0x5556dd7c27db <unknown>
#8 0x5556dd794980 <unknown>
#9 0x5556dd7bb7d5 <unknown>
#10 0x5556dd84b029 <unknown>
#11 0x5556dd8251b3 <unknown>
#12 0x5556dd7f159b <unknown>
#13 0x5556dd7f2971 <unknown>
#14 0x5556ddcd322b <unknown>
#15 0x5556ddcd6f79 <unknown>
#16 0x5556ddcba309 <unknown>
#17 0x5556ddcd7b28 <unknown>
#18 0x5556ddc9ebef <unknown>
#19 0x5556ddcfb0e8 <unknown>
#20 0x5556ddcfb2c6 <unknown>
#21 0x5556ddd0d036 <unknown>
#22 0x7f76d15a56ea start_thread

Problem exporting figure bsub_s5pseq1-ACA(THR)-codon_scaled. Reason: Message: tab crashed
  (Session info: chrome=139.0.7258.66)
Stacktrace:
#0 0x5556ddd0e05a <unknown>
#1 0x5556dd7ad8c3 <unknown>
#2 0x5556dd795a35 <unknown>
#3 0x5556dd7938ee <unknown>
#4 0x5556dd79423f <unknown>
#5 0x5556dd7a2c03 <unknown>
#6 0x5556dd7bbfce <unknown>
#7 0x5556dd7c27db <unknown>
#8 0x5556dd794980 <unknown>
#9 0x5556dd7bb7d5 <unknown>
#10 0x5556dd84b029 <unknown>
#11 0x5556dd8251b3 <unknown>
#12 0x5556dd7f159b <unknown>
#13 0x5556dd7f2971 <unknown>
#14 0x5556ddcd322b <unknown>
#15 0x5556ddcd6f79 <unknown>
#16 0x5556ddcba309 <unknown>
#17 0x5556ddcd7b28 <unknown>
#18 0x5556ddc9ebef <unknown>
#19 0x5556ddcfb0e8 <unknown>
#20 0x5556ddcfb2c6 <unknown>
#21 0x5556ddd0d036 <unknown>
#22 0x7f76d15a56ea start_thread

Problem exporting figure bsub_s5pseq2-ACA(THR)-codon_scaled. Reason: Message: tab crashed
  (Session info: chrome=139.0.7258.66)
Stacktrace:
#0 0x5556ddd0e05a <unknown>
#1 0x5556dd7ad8c3 <unknown>
#2 0x5556dd795a35 <unknown>
#3 0x5556dd7938ee <unknown>
#4 0x5556dd79423f <unknown>
#5 0x5556dd7a2c03 <unknown>
#6 0x5556dd7bbfce <unknown>
#7 0x5556dd7c27db <unknown>
#8 0x5556dd794980 <unknown>
#9 0x5556dd7bb7d5 <unknown>
#10 0x5556dd84b029 <unknown>
#11 0x5556dd8251b3 <unknown>
#12 0x5556dd7f159b <unknown>
#13 0x5556dd7f2971 <unknown>
#14 0x5556ddcd322b <unknown>
#15 0x5556ddcd6f79 <unknown>
#16 0x5556ddcba309 <unknown>
#17 0x5556ddcd7b28 <unknown>
#18 0x5556ddc9ebef <unknown>
#19 0x5556ddcfb0e8 <unknown>
#20 0x5556ddcfb2c6 <unknown>
#21 0x5556ddd0d036 <unknown>
#22 0x7f76d15a56ea start_thread

Problem exporting figure bsub_s5pseq2-ACA(THR)-codon_scaled. Reason: Message: tab crashed
  (Session info: chrome=139.0.7258.66)
Stacktrace:
#0 0x5556ddd0e05a <unknown>
#1 0x5556dd7ad8c3 <unknown>
#2 0x5556dd795a35 <unknown>
#3 0x5556dd7938ee <unknown>
#4 0x5556dd79423f <unknown>
#5 0x5556dd7a2c03 <unknown>
#6 0x5556dd7bbfce <unknown>
#7 0x5556dd7c27db <unknown>
#8 0x5556dd794980 <unknown>
#9 0x5556dd7bb7d5 <unknown>
#10 0x5556dd84b029 <unknown>
#11 0x5556dd8251b3 <unknown>
#12 0x5556dd7f159b <unknown>
#13 0x5556dd7f2971 <unknown>
#14 0x5556ddcd322b <unknown>
#15 0x5556ddcd6f79 <unknown>
#16 0x5556ddcba309 <unknown>
#17 0x5556ddcd7b28 <unknown>
#18 0x5556ddc9ebef <unknown>
#19 0x5556ddcfb0e8 <unknown>
#20 0x5556ddcfb2c6 <unknown>
#21 0x5556ddd0d036 <unknown>
#22 0x7f76d15a56ea start_thread

Problem exporting figure ACA(THR)-codon_scaled_overlay. Reason: Message: tab crashed
  (Session info: chrome=139.0.7258.66)
Stacktrace:
#0 0x5556ddd0e05a <unknown>
#1 0x5556dd7ad8c3 <unknown>
#2 0x5556dd795a35 <unknown>
#3 0x5556dd7938ee <unknown>
#4 0x5556dd79423f <unknown>
#5 0x5556dd7a2c03 <unknown>
#6 0x5556dd7bbfce <unknown>
#7 0x5556dd7c27db <unknown>
#8 0x5556dd794980 <unknown>
#9 0x5556dd7bb7d5 <unknown>
#10 0x5556dd84b029 <unknown>
#11 0x5556dd8251b3 <unknown>
#12 0x5556dd7f159b <unknown>
#13 0x5556dd7f2971 <unknown>
#14 0x5556ddcd322b <unknown>
#15 0x5556ddcd6f79 <unknown>
#16 0x5556ddcba309 <unknown>
#17 0x5556ddcd7b28 <unknown>
#18 0x5556ddc9ebef <unknown>
#19 0x5556ddcfb0e8 <unknown>
#20 0x5556ddcfb2c6 <unknown>
#21 0x5556ddd0d036 <unknown>
#22 0x7f76d15a56ea start_thread

Problem exporting figure ACA(THR)-codon_scaled_overlay. Reason: Message: tab crashed
  (Session info: chrome=139.0.7258.66)
Stacktrace:
#0 0x5556ddd0e05a <unknown>
#1 0x5556dd7ad8c3 <unknown>
#2 0x5556dd795a35 <unknown>
#3 0x5556dd7938ee <unknown>
#4 0x5556dd79423f <unknown>
#5 0x5556dd7a2c03 <unknown>
#6 0x5556dd7bbfce <unknown>
#7 0x5556dd7c27db <unknown>
#8 0x5556dd794980 <unknown>
#9 0x5556dd7bb7d5 <unknown>
#10 0x5556dd84b029 <unknown>
#11 0x5556dd8251b3 <unknown>
#12 0x5556dd7f159b <unknown>
#13 0x5556dd7f2971 <unknown>
#14 0x5556ddcd322b <unknown>
#15 0x5556ddcd6f79 <unknown>
#16 0x5556ddcba309 <unknown>
#17 0x5556ddcd7b28 <unknown>
#18 0x5556ddc9ebef <unknown>
#19 0x5556ddcfb0e8 <unknown>
#20 0x5556ddcfb2c6 <unknown>
#21 0x5556ddd0d036 <unknown>
#22 0x7f76d15a56ea start_thread

Problem exporting figure bsub_ht5pseq-ACG(THR)-codon_scaled. Reason: Message: tab crashed
  (Session info: chrome=139.0.7258.66)
Stacktrace:
#0 0x5556ddd0e05a <unknown>
#1 0x5556dd7ad8c3 <unknown>
#2 0x5556dd795a35 <unknown>
#3 0x5556dd7938ee <unknown>
#4 0x5556dd79423f <unknown>
#5 0x5556dd7a2c03 <unknown>
#6 0x5556dd7bbfce <unknown>
#7 0x5556dd7c27db <unknown>
#8 0x5556dd794980 <unknown>
#9 0x5556dd7bb7d5 <unknown>
#10 0x5556dd84b029 <unknown>
#11 0x5556dd8251b3 <unknown>
#12 0x5556dd7f159b <unknown>
#13 0x5556dd7f2971 <unknown>
#14 0x5556ddcd322b <unknown>
#15 0x5556ddcd6f79 <unknown>
#16 0x5556ddcba309 <unknown>
#17 0x5556ddcd7b28 <unknown>
#18 0x5556ddc9ebef <unknown>
#19 0x5556ddcfb0e8 <unknown>
#20 0x5556ddcfb2c6 <unknown>
#21 0x5556ddd0d036 <unknown>
#22 0x7f76d15a56ea start_thread

Problem exporting figure bsub_ht5pseq-ACG(THR)-codon_scaled. Reason: Message: tab crashed
  (Session info: chrome=139.0.7258.66)
Stacktrace:
#0 0x5556ddd0e05a <unknown>
#1 0x5556dd7ad8c3 <unknown>
#2 0x5556dd795a35 <unknown>
#3 0x5556dd7938ee <unknown>
#4 0x5556dd79423f <unknown>
#5 0x5556dd7a2c03 <unknown>
#6 0x5556dd7bbfce <unknown>
#7 0x5556dd7c27db <unknown>
#8 0x5556dd794980 <unknown>
#9 0x5556dd7bb7d5 <unknown>
#10 0x5556dd84b029 <unknown>
#11 0x5556dd8251b3 <unknown>
#12 0x5556dd7f159b <unknown>
#13 0x5556dd7f2971 <unknown>
#14 0x5556ddcd322b <unknown>
#15 0x5556ddcd6f79 <unknown>
#16 0x5556ddcba309 <unknown>
#17 0x5556ddcd7b28 <unknown>
#18 0x5556ddc9ebef <unknown>
#19 0x5556ddcfb0e8 <unknown>
#20 0x5556ddcfb2c6 <unknown>
#21 0x5556ddd0d036 <unknown>
#22 0x7f76d15a56ea start_thread

Problem exporting figure bsub_s5pseq1-ACG(THR)-codon_scaled. Reason: Message: tab crashed
  (Session info: chrome=139.0.7258.66)
Stacktrace:
#0 0x5556ddd0e05a <unknown>
#1 0x5556dd7ad8c3 <unknown>
#2 0x5556dd795a35 <unknown>
#3 0x5556dd7938ee <unknown>
#4 0x5556dd79423f <unknown>
#5 0x5556dd7a2c03 <unknown>
#6 0x5556dd7bbfce <unknown>
#7 0x5556dd7c27db <unknown>
#8 0x5556dd794980 <unknown>
#9 0x5556dd7bb7d5 <unknown>
#10 0x5556dd84b029 <unknown>
#11 0x5556dd8251b3 <unknown>
#12 0x5556dd7f159b <unknown>
#13 0x5556dd7f2971 <unknown>
#14 0x5556ddcd322b <unknown>
#15 0x5556ddcd6f79 <unknown>
#16 0x5556ddcba309 <unknown>
#17 0x5556ddcd7b28 <unknown>
#18 0x5556ddc9ebef <unknown>
#19 0x5556ddcfb0e8 <unknown>
#20 0x5556ddcfb2c6 <unknown>
#21 0x5556ddd0d036 <unknown>
#22 0x7f76d15a56ea start_thread

Problem exporting figure bsub_s5pseq1-ACG(THR)-codon_scaled. Reason: Message: tab crashed
  (Session info: chrome=139.0.7258.66)
Stacktrace:
#0 0x5556ddd0e05a <unknown>
#1 0x5556dd7ad8c3 <unknown>
#2 0x5556dd795a35 <unknown>
#3 0x5556dd7938ee <unknown>
#4 0x5556dd79423f <unknown>
#5 0x5556dd7a2c03 <unknown>
#6 0x5556dd7bbfce <unknown>
#7 0x5556dd7c27db <unknown>
#8 0x5556dd794980 <unknown>
#9 0x5556dd7bb7d5 <unknown>
#10 0x5556dd84b029 <unknown>
#11 0x5556dd8251b3 <unknown>
#12 0x5556dd7f159b <unknown>
#13 0x5556dd7f2971 <unknown>
#14 0x5556ddcd322b <unknown>
#15 0x5556ddcd6f79 <unknown>
#16 0x5556ddcba309 <unknown>
#17 0x5556ddcd7b28 <unknown>
#18 0x5556ddc9ebef <unknown>
#19 0x5556ddcfb0e8 <unknown>
#20 0x5556ddcfb2c6 <unknown>
#21 0x5556ddd0d036 <unknown>
#22 0x7f76d15a56ea start_thread

Problem exporting figure bsub_s5pseq2-ACG(THR)-codon_scaled. Reason: Message: tab crashed
  (Session info: chrome=139.0.7258.66)
Stacktrace:
#0 0x5556ddd0e05a <unknown>
#1 0x5556dd7ad8c3 <unknown>
#2 0x5556dd795a35 <unknown>
#3 0x5556dd7938ee <unknown>
#4 0x5556dd79423f <unknown>
#5 0x5556dd7a2c03 <unknown>
#6 0x5556dd7bbfce <unknown>
#7 0x5556dd7c27db <unknown>
#8 0x5556dd794980 <unknown>
#9 0x5556dd7bb7d5 <unknown>
#10 0x5556dd84b029 <unknown>
#11 0x5556dd8251b3 <unknown>
#12 0x5556dd7f159b <unknown>
#13 0x5556dd7f2971 <unknown>
#14 0x5556ddcd322b <unknown>
#15 0x5556ddcd6f79 <unknown>
#16 0x5556ddcba309 <unknown>
#17 0x5556ddcd7b28 <unknown>
#18 0x5556ddc9ebef <unknown>
#19 0x5556ddcfb0e8 <unknown>
#20 0x5556ddcfb2c6 <unknown>
#21 0x5556ddd0d036 <unknown>
#22 0x7f76d15a56ea start_thread

Problem exporting figure bsub_s5pseq2-ACG(THR)-codon_scaled. Reason: Message: tab crashed
  (Session info: chrome=139.0.7258.66)
Stacktrace:
#0 0x5556ddd0e05a <unknown>
#1 0x5556dd7ad8c3 <unknown>
#2 0x5556dd795a35 <unknown>
#3 0x5556dd7938ee <unknown>
#4 0x5556dd79423f <unknown>
#5 0x5556dd7a2c03 <unknown>
#6 0x5556dd7bbfce <unknown>
#7 0x5556dd7c27db <unknown>
#8 0x5556dd794980 <unknown>
#9 0x5556dd7bb7d5 <unknown>
#10 0x5556dd84b029 <unknown>
#11 0x5556dd8251b3 <unknown>
#12 0x5556dd7f159b <unknown>
#13 0x5556dd7f2971 <unknown>
#14 0x5556ddcd322b <unknown>
#15 0x5556ddcd6f79 <unknown>
#16 0x5556ddcba309 <unknown>
#17 0x5556ddcd7b28 <unknown>
#18 0x5556ddc9ebef <unknown>
#19 0x5556ddcfb0e8 <unknown>
#20 0x5556ddcfb2c6 <unknown>
#21 0x5556ddd0d036 <unknown>
#22 0x7f76d15a56ea start_thread

Problem exporting figure ACG(THR)-codon_scaled_overlay. Reason: Message: tab crashed
  (Session info: chrome=139.0.7258.66)
Stacktrace:
#0 0x5556ddd0e05a <unknown>
#1 0x5556dd7ad8c3 <unknown>
#2 0x5556dd795a35 <unknown>
#3 0x5556dd7938ee <unknown>
#4 0x5556dd79423f <unknown>
#5 0x5556dd7a2c03 <unknown>
#6 0x5556dd7bbfce <unknown>
#7 0x5556dd7c27db <unknown>
#8 0x5556dd794980 <unknown>
#9 0x5556dd7bb7d5 <unknown>
#10 0x5556dd84b029 <unknown>
#11 0x5556dd8251b3 <unknown>
#12 0x5556dd7f159b <unknown>
#13 0x5556dd7f2971 <unknown>
#14 0x5556ddcd322b <unknown>
#15 0x5556ddcd6f79 <unknown>
#16 0x5556ddcba309 <unknown>
#17 0x5556ddcd7b28 <unknown>
#18 0x5556ddc9ebef <unknown>
#19 0x5556ddcfb0e8 <unknown>
#20 0x5556ddcfb2c6 <unknown>
#21 0x5556ddd0d036 <unknown>
#22 0x7f76d15a56ea start_thread

Problem exporting figure ACG(THR)-codon_scaled_overlay. Reason: Message: tab crashed
  (Session info: chrome=139.0.7258.66)
Stacktrace:
#0 0x5556ddd0e05a <unknown>
#1 0x5556dd7ad8c3 <unknown>
#2 0x5556dd795a35 <unknown>
#3 0x5556dd7938ee <unknown>
#4 0x5556dd79423f <unknown>
#5 0x5556dd7a2c03 <unknown>
#6 0x5556dd7bbfce <unknown>
#7 0x5556dd7c27db <unknown>
#8 0x5556dd794980 <unknown>
#9 0x5556dd7bb7d5 <unknown>
#10 0x5556dd84b029 <unknown>
#11 0x5556dd8251b3 <unknown>
#12 0x5556dd7f159b <unknown>
#13 0x5556dd7f2971 <unknown>
#14 0x5556ddcd322b <unknown>
#15 0x5556ddcd6f79 <unknown>
#16 0x5556ddcba309 <unknown>
#17 0x5556ddcd7b28 <unknown>
#18 0x5556ddc9ebef <unknown>
#19 0x5556ddcfb0e8 <unknown>
#20 0x5556ddcfb2c6 <unknown>
#21 0x5556ddd0d036 <unknown>
#22 0x7f76d15a56ea start_thread

Problem exporting figure bsub_ht5pseq-TGG(TRP)-codon_scaled. Reason: Message: tab crashed
  (Session info: chrome=139.0.7258.66)
Stacktrace:
#0 0x5556ddd0e05a <unknown>
#1 0x5556dd7ad8c3 <unknown>
#2 0x5556dd795a35 <unknown>
#3 0x5556dd7938ee <unknown>
#4 0x5556dd79423f <unknown>
#5 0x5556dd7a2c03 <unknown>
#6 0x5556dd7bbfce <unknown>
#7 0x5556dd7c27db <unknown>
#8 0x5556dd794980 <unknown>
#9 0x5556dd7bb7d5 <unknown>
#10 0x5556dd84b029 <unknown>
#11 0x5556dd8251b3 <unknown>
#12 0x5556dd7f159b <unknown>
#13 0x5556dd7f2971 <unknown>
#14 0x5556ddcd322b <unknown>
#15 0x5556ddcd6f79 <unknown>
#16 0x5556ddcba309 <unknown>
#17 0x5556ddcd7b28 <unknown>
#18 0x5556ddc9ebef <unknown>
#19 0x5556ddcfb0e8 <unknown>
#20 0x5556ddcfb2c6 <unknown>
#21 0x5556ddd0d036 <unknown>
#22 0x7f76d15a56ea start_thread

Problem exporting figure bsub_ht5pseq-TGG(TRP)-codon_scaled. Reason: Message: tab crashed
  (Session info: chrome=139.0.7258.66)
Stacktrace:
#0 0x5556ddd0e05a <unknown>
#1 0x5556dd7ad8c3 <unknown>
#2 0x5556dd795a35 <unknown>
#3 0x5556dd7938ee <unknown>
#4 0x5556dd79423f <unknown>
#5 0x5556dd7a2c03 <unknown>
#6 0x5556dd7bbfce <unknown>
#7 0x5556dd7c27db <unknown>
#8 0x5556dd794980 <unknown>
#9 0x5556dd7bb7d5 <unknown>
#10 0x5556dd84b029 <unknown>
#11 0x5556dd8251b3 <unknown>
#12 0x5556dd7f159b <unknown>
#13 0x5556dd7f2971 <unknown>
#14 0x5556ddcd322b <unknown>
#15 0x5556ddcd6f79 <unknown>
#16 0x5556ddcba309 <unknown>
#17 0x5556ddcd7b28 <unknown>
#18 0x5556ddc9ebef <unknown>
#19 0x5556ddcfb0e8 <unknown>
#20 0x5556ddcfb2c6 <unknown>
#21 0x5556ddd0d036 <unknown>
#22 0x7f76d15a56ea start_thread

Problem exporting figure bsub_s5pseq1-TGG(TRP)-codon_scaled. Reason: Message: tab crashed
  (Session info: chrome=139.0.7258.66)
Stacktrace:
#0 0x5556ddd0e05a <unknown>
#1 0x5556dd7ad8c3 <unknown>
#2 0x5556dd795a35 <unknown>
#3 0x5556dd7938ee <unknown>
#4 0x5556dd79423f <unknown>
#5 0x5556dd7a2c03 <unknown>
#6 0x5556dd7bbfce <unknown>
#7 0x5556dd7c27db <unknown>
#8 0x5556dd794980 <unknown>
#9 0x5556dd7bb7d5 <unknown>
#10 0x5556dd84b029 <unknown>
#11 0x5556dd8251b3 <unknown>
#12 0x5556dd7f159b <unknown>
#13 0x5556dd7f2971 <unknown>
#14 0x5556ddcd322b <unknown>
#15 0x5556ddcd6f79 <unknown>
#16 0x5556ddcba309 <unknown>
#17 0x5556ddcd7b28 <unknown>
#18 0x5556ddc9ebef <unknown>
#19 0x5556ddcfb0e8 <unknown>
#20 0x5556ddcfb2c6 <unknown>
#21 0x5556ddd0d036 <unknown>
#22 0x7f76d15a56ea start_thread

Problem exporting figure bsub_s5pseq1-TGG(TRP)-codon_scaled. Reason: Message: tab crashed
  (Session info: chrome=139.0.7258.66)
Stacktrace:
#0 0x5556ddd0e05a <unknown>
#1 0x5556dd7ad8c3 <unknown>
#2 0x5556dd795a35 <unknown>
#3 0x5556dd7938ee <unknown>
#4 0x5556dd79423f <unknown>
#5 0x5556dd7a2c03 <unknown>
#6 0x5556dd7bbfce <unknown>
#7 0x5556dd7c27db <unknown>
#8 0x5556dd794980 <unknown>
#9 0x5556dd7bb7d5 <unknown>
#10 0x5556dd84b029 <unknown>
#11 0x5556dd8251b3 <unknown>
#12 0x5556dd7f159b <unknown>
#13 0x5556dd7f2971 <unknown>
#14 0x5556ddcd322b <unknown>
#15 0x5556ddcd6f79 <unknown>
#16 0x5556ddcba309 <unknown>
#17 0x5556ddcd7b28 <unknown>
#18 0x5556ddc9ebef <unknown>
#19 0x5556ddcfb0e8 <unknown>
#20 0x5556ddcfb2c6 <unknown>
#21 0x5556ddd0d036 <unknown>
#22 0x7f76d15a56ea start_thread

Problem exporting figure bsub_s5pseq2-TGG(TRP)-codon_scaled. Reason: Message: tab crashed
  (Session info: chrome=139.0.7258.66)
Stacktrace:
#0 0x5556ddd0e05a <unknown>
#1 0x5556dd7ad8c3 <unknown>
#2 0x5556dd795a35 <unknown>
#3 0x5556dd7938ee <unknown>
#4 0x5556dd79423f <unknown>
#5 0x5556dd7a2c03 <unknown>
#6 0x5556dd7bbfce <unknown>
#7 0x5556dd7c27db <unknown>
#8 0x5556dd794980 <unknown>
#9 0x5556dd7bb7d5 <unknown>
#10 0x5556dd84b029 <unknown>
#11 0x5556dd8251b3 <unknown>
#12 0x5556dd7f159b <unknown>
#13 0x5556dd7f2971 <unknown>
#14 0x5556ddcd322b <unknown>
#15 0x5556ddcd6f79 <unknown>
#16 0x5556ddcba309 <unknown>
#17 0x5556ddcd7b28 <unknown>
#18 0x5556ddc9ebef <unknown>
#19 0x5556ddcfb0e8 <unknown>
#20 0x5556ddcfb2c6 <unknown>
#21 0x5556ddd0d036 <unknown>
#22 0x7f76d15a56ea start_thread

Problem exporting figure bsub_s5pseq2-TGG(TRP)-codon_scaled. Reason: Message: tab crashed
  (Session info: chrome=139.0.7258.66)
Stacktrace:
#0 0x5556ddd0e05a <unknown>
#1 0x5556dd7ad8c3 <unknown>
#2 0x5556dd795a35 <unknown>
#3 0x5556dd7938ee <unknown>
#4 0x5556dd79423f <unknown>
#5 0x5556dd7a2c03 <unknown>
#6 0x5556dd7bbfce <unknown>
#7 0x5556dd7c27db <unknown>
#8 0x5556dd794980 <unknown>
#9 0x5556dd7bb7d5 <unknown>
#10 0x5556dd84b029 <unknown>
#11 0x5556dd8251b3 <unknown>
#12 0x5556dd7f159b <unknown>
#13 0x5556dd7f2971 <unknown>
#14 0x5556ddcd322b <unknown>
#15 0x5556ddcd6f79 <unknown>
#16 0x5556ddcba309 <unknown>
#17 0x5556ddcd7b28 <unknown>
#18 0x5556ddc9ebef <unknown>
#19 0x5556ddcfb0e8 <unknown>
#20 0x5556ddcfb2c6 <unknown>
#21 0x5556ddd0d036 <unknown>
#22 0x7f76d15a56ea start_thread

Problem exporting figure TGG(TRP)-codon_scaled_overlay. Reason: Message: tab crashed
  (Session info: chrome=139.0.7258.66)
Stacktrace:
#0 0x5556ddd0e05a <unknown>
#1 0x5556dd7ad8c3 <unknown>
#2 0x5556dd795a35 <unknown>
#3 0x5556dd7938ee <unknown>
#4 0x5556dd79423f <unknown>
#5 0x5556dd7a2c03 <unknown>
#6 0x5556dd7bbfce <unknown>
#7 0x5556dd7c27db <unknown>
#8 0x5556dd794980 <unknown>
#9 0x5556dd7bb7d5 <unknown>
#10 0x5556dd84b029 <unknown>
#11 0x5556dd8251b3 <unknown>
#12 0x5556dd7f159b <unknown>
#13 0x5556dd7f2971 <unknown>
#14 0x5556ddcd322b <unknown>
#15 0x5556ddcd6f79 <unknown>
#16 0x5556ddcba309 <unknown>
#17 0x5556ddcd7b28 <unknown>
#18 0x5556ddc9ebef <unknown>
#19 0x5556ddcfb0e8 <unknown>
#20 0x5556ddcfb2c6 <unknown>
#21 0x5556ddd0d036 <unknown>
#22 0x7f76d15a56ea start_thread

Problem exporting figure TGG(TRP)-codon_scaled_overlay. Reason: Message: tab crashed
[truncated: 527,622 more chars]
