# Supplementary material for: A streamlined, nanopore-compatible 5PSeq protocol for rapid phenotypic antimicrobial sensitivity testing
Source: Cell Rep Methods. 2026 Mar 12;6(3):101327. doi: 10.1016/j.crmeth.2026.101327 (PMC13030957; doi:10.1016/j.crmeth.2026.101327)
Supplement: Data S1. Interactive FivePSeq html report, related to Figure 2 [file mmc4.zip › bsub_s5pseq_to_compress/fivepseq_counts/bsub_s5pseq1/protein_coding/frame_stats.txt]

	F0	F1	F2
f_count	20066	61367	18480
f_perc	20.083472621180427	61.42043577912784	18.49609159969173
fpi	-0.9924851485243688	1.6708819009177533	-1.1396487955814918
p_adj_pair	0.0	0.0	9.974151104191536e-05
p_adj_pair_max	9.974151104191536e-05	0.0	9.974151104191536e-05
