# Supplementary material for: A streamlined, nanopore-compatible 5PSeq protocol for rapid phenotypic antimicrobial sensitivity testing
Source: Cell Rep Methods. 2026 Mar 12;6(3):101327. doi: 10.1016/j.crmeth.2026.101327 (PMC13030957; doi:10.1016/j.crmeth.2026.101327)
Supplement: Data S1. Interactive FivePSeq html report, related to Figure 2 [file mmc4.zip › bsub_s5pseq_to_compress/fivepseq_counts/bsub_s5pseq1/protein_coding/start_codon_dict.txt]

ATG	3321
TTG	567
GTG	403
TGC	2
GCT	1
TTT	2
GAG	1
CTG	6
ATT	10
TTA	1
GAC	1
GGC	2
ATC	1
AGG	1
AAT	1
TCT	1
AGC	1
ATA	1
TGG	1
AAA	1
