# Supplementary material for: A streamlined, nanopore-compatible 5PSeq protocol for rapid phenotypic antimicrobial sensitivity testing
Source: Cell Rep Methods. 2026 Mar 12;6(3):101327. doi: 10.1016/j.crmeth.2026.101327 (PMC13030957; doi:10.1016/j.crmeth.2026.101327)
Supplement: Data S1. Interactive FivePSeq html report, related to Figure 2 [file mmc4.zip › bsub_s5pseq_to_compress/fivepseq_counts/bsub_s5pseq1/protein_coding/frame_counts_TERM.txt]

	F0	F1	F2
0	27	111	22
1	10	43	7
2	1	7	0
3	17	31	13
4	2	3	2
5	33	160	35
6	84	445	104
7	0	0	0
8	27	210	29
9	26	179	31
10	32	109	22
11	21	36	19
12	3	20	2
13	2	12	1
14	0	1	1
15	0	0	0
16	0	0	1
17	0	0	0
18	25	54	19
19	9	51	6
20	2	14	1
21	0	1	0
22	0	0	0
23	1	0	0
24	4	6	2
25	4	6	3
26	4	9	4
27	2	5	2
28	2	2	1
29	6	18	4
30	3	23	7
31	39	93	22
32	1	8	2
33	5	10	3
34	1	1	3
35	11	42	14
36	6	23	4
37	20	66	26
38	1	4	3
39	6	11	3
40	7	8	4
41	1	8	3
42	0	0	0
43	21	66	27
44	0	0	0
45	14	26	8
46	26	72	22
47	73	249	55
48	2	14	4
49	18	38	22
50	5	27	6
51	11	98	18
52	10	40	11
53	0	0	1
54	16	42	19
55	0	3	0
56	3	3	2
57	12	34	8
58	3	6	2
59	0	2	0
60	28	18	14
61	30	62	28
62	8	14	3
63	1	3	0
64	2	0	3
65	0	0	0
66	9	12	12
67	9	37	14
68	39	137	40
69	7	14	4
70	7	20	5
71	4	6	2
72	3	12	2
73	20	26	8
74	1	6	0
75	2	5	3
76	4	14	7
77	4	4	3
78	5	11	6
79	3	6	4
80	15	82	18
81	8	10	3
82	5	15	5
83	3	10	3
84	26	73	18
85	25	77	19
86	8	21	4
87	8	9	3
88	19	28	14
89	5	23	9
90	2	11	5
91	40	146	26
92	3	8	3
93	2	15	1
94	0	2	2
95	2	8	1
96	4	6	2
97	1	3	7
98	1	2	1
99	0	0	0
100	10	53	4
101	34	97	18
102	3	7	1
103	11	34	9
104	3	22	6
105	0	0	0
106	64	209	64
107	30	113	50
108	103	121	103
109	73	280	67
110	53	142	28
111	33	99	37
112	136	630	150
113	0	1	0
114	10	34	19
115	77	337	74
116	18	67	23
117	11	53	16
118	52	117	56
119	72	180	91
120	36	97	34
121	29	47	12
122	15	42	23
123	23	64	29
124	21	56	18
125	37	140	50
126	18	26	21
127	39	55	28
128	6	5	3
129	24	67	42
130	17	74	18
131	22	26	14
132	10	33	11
133	6	8	9
134	4	16	9
135	10	44	17
136	26	49	39
137	35	43	34
138	14	14	19
139	6	16	10
140	14	52	27
141	37	95	34
142	2	10	2
143	69	162	60
144	23	65	19
145	6	9	23
146	3	7	5
147	4	6	6
148	1	8	22
149	64	212	63
150	12	49	6
151	0	5	1
152	0	0	0
153	0	0	0
154	11	36	11
155	0	1	0
156	2	5	0
157	0	0	0
158	1	6	3
159	1	4	1
160	0	1	0
161	2	4	1
162	1	0	1
163	1	9	1
164	1	1	0
165	1	0	0
166	0	1	0
167	0	1	0
168	0	0	1
169	0	0	0
170	1	7	1
171	0	0	0
172	0	0	2
173	5	18	9
174	6	16	10
175	3	18	6
176	23	42	12
177	17	39	6
178	11	37	18
179	0	0	0
180	1	1	0
181	0	0	0
182	0	0	0
183	1	1	0
184	1	0	0
185	0	0	0
186	0	1	0
187	0	0	0
188	11	5	2
189	0	0	0
190	0	0	0
191	0	0	0
192	0	0	0
193	0	1	0
194	0	0	0
195	0	2	0
196	0	1	0
197	1	2	0
198	0	0	0
199	0	0	0
200	1	2	0
201	0	0	0
202	0	2	3
203	1	3	2
204	1	13	0
205	5	25	11
206	0	0	0
207	0	0	0
208	0	0	0
209	6	13	3
210	5	19	7
211	5	15	5
212	2	17	2
213	1	4	0
214	0	0	0
215	5	15	9
216	1	1	0
217	0	0	0
218	0	0	0
219	0	0	0
220	0	3	1
221	1	0	0
222	0	1	1
223	3	5	6
224	1	1	2
225	0	0	0
226	5	13	10
227	16	28	11
228	1	5	8
229	11	52	12
230	0	0	0
231	0	3	1
232	2	0	2
233	46	217	29
234	0	0	0
235	6	6	4
236	0	0	0
237	1	7	2
238	0	0	0
239	0	2	0
240	0	0	0
241	1	0	0
242	0	0	0
243	0	0	0
244	5	0	0
245	3	2	0
246	0	0	0
247	0	0	0
248	0	0	0
249	0	0	0
250	3	14	1
251	0	2	0
252	3	5	4
253	0	0	0
254	0	1	0
255	0	0	1
256	1	1	0
257	1	4	2
258	2	0	0
259	0	0	0
260	4	13	1
261	0	0	0
262	0	2	0
263	0	0	0
264	0	0	0
265	1	0	0
266	0	0	0
267	0	2	1
268	0	2	0
269	0	0	0
270	0	0	0
271	3	2	0
272	0	1	0
273	0	0	0
274	21	69	22
275	1	3	0
276	0	1	1
277	0	0	1
278	1	1	0
279	1	1	1
280	0	1	0
281	0	0	0
282	0	2	1
283	4	4	1
284	0	0	0
285	9	39	5
286	2	12	1
287	3	8	1
288	7	6	0
289	0	2	0
290	1	2	2
291	0	0	0
292	36	100	28
293	17	71	21
294	6	11	7
295	10	23	5
296	1	7	3
297	10	34	11
298	0	2	0
299	0	1	0
300	9	4	8
301	10	65	14
302	1	7	3
303	2	9	2
304	0	1	1
305	0	0	0
306	2	3	1
307	0	6	0
308	299	862	311
309	392	976	363
310	1	1	1
311	0	10	2
312	0	0	1
313	2	1	2
314	0	0	0
315	0	0	0
316	21	59	16
317	0	0	0
318	3	7	0
319	0	1	0
320	0	0	1
321	0	1	0
322	1	4	2
323	0	0	0
324	1	0	0
325	1	0	2
326	2	8	3
327	0	0	1
328	1	0	0
329	0	0	0
330	3	9	5
331	3	15	5
332	5	22	2
333	19	115	35
334	0	0	0
335	1	0	0
336	2	0	0
337	0	1	0
338	0	0	0
339	0	0	0
340	0	0	0
341	0	0	0
342	4	0	0
343	0	0	0
344	0	1	0
345	0	1	0
346	0	0	2
347	0	0	0
348	0	1	0
349	0	1	1
350	1	2	0
351	1	10	0
352	0	1	0
353	150	411	149
354	153	355	141
355	0	0	0
356	61	127	50
357	16	32	20
358	0	2	1
359	0	1	0
360	0	0	0
361	0	0	0
362	0	0	0
363	1	0	0
364	1	0	1
365	0	1	0
366	0	1	0
367	2	5	0
368	0	0	0
369	0	0	2
370	0	0	0
371	0	0	0
372	0	0	0
373	0	0	0
374	2	13	3
375	0	0	0
376	0	0	0
377	0	0	0
378	0	0	0
379	0	0	0
380	0	0	0
381	0	2	0
382	3	10	5
383	4	8	4
384	2	11	3
385	0	1	0
386	0	0	0
387	0	0	0
388	0	4	0
389	1	2	0
390	0	1	1
391	3	10	3
392	4	15	6
393	0	2	0
394	2	0	1
395	0	0	0
396	0	3	0
397	0	0	1
398	0	0	0
399	0	0	1
400	1	4	2
401	0	0	0
402	0	0	0
403	0	1	0
404	0	0	2
405	0	0	0
406	1	1	0
407	2	18	5
408	2	20	3
409	2	6	2
410	1	3	0
411	1	3	0
412	0	1	0
413	0	0	1
414	1	0	0
415	12	21	5
416	5	16	7
417	7	11	7
418	0	2	3
419	3	2	0
420	0	2	0
421	0	1	0
422	0	0	0
423	0	0	0
424	1	3	1
425	12	25	11
426	4	3	2
427	3	18	2
428	1	5	2
429	1	1	1
430	7	11	11
431	0	2	0
432	2	7	2
433	6	23	5
434	1	3	0
435	3	2	2
436	0	2	1
437	12	13	6
438	0	0	0
439	0	0	0
440	0	0	2
441	0	0	1
442	1	1	2
443	5	9	2
444	0	1	0
445	4	8	3
446	0	0	0
447	1	0	0
448	36	108	37
449	1	0	0
450	2	2	0
451	1	7	1
452	9	29	7
453	0	3	2
454	1	2	0
455	1	3	2
456	3	1	0
457	0	2	5
458	0	0	0
459	1	1	1
460	6	15	6
461	6	14	2
462	0	0	2
463	1	21	1
464	6	42	6
465	0	0	2
466	13	1	0
467	1	1	0
468	0	0	0
469	12	57	11
470	8	31	12
471	88	305	68
472	2	1	0
473	5	9	6
474	0	2	1
475	0	0	0
476	2	0	1
477	7	23	11
478	13	38	9
479	2	4	3
480	9	17	6
481	5	15	5
482	7	12	4
483	1	5	2
484	26	74	26
485	23	84	23
486	14	30	5
487	7	14	8
488	0	0	0
489	0	1	0
490	0	0	0
491	0	1	1
492	11	31	12
493	0	0	0
494	0	1	0
495	2	1	0
496	0	0	0
497	1	4	2
498	0	0	0
499	0	0	0
500	0	0	0
501	0	0	0
502	0	1	0
503	0	0	0
504	0	0	0
505	0	0	0
506	0	0	0
507	0	0	0
508	0	1	0
509	0	0	0
510	0	0	0
511	0	0	0
512	0	0	0
513	0	0	0
514	0	0	0
515	0	0	0
516	0	0	0
517	0	0	0
518	1	3	0
519	0	0	1
520	1	2	0
521	0	0	0
522	0	2	0
523	0	0	0
524	0	2	0
525	1	1	0
526	0	0	0
527	0	0	0
528	1	0	0
529	0	1	0
530	0	0	0
531	0	1	0
532	0	1	0
533	0	0	0
534	0	2	0
535	0	0	0
536	0	2	1
537	0	2	1
538	0	0	0
539	1	0	0
540	1	1	0
541	0	4	0
542	0	0	0
543	0	0	0
544	2	2	0
545	0	0	0
546	0	0	0
547	4	9	1
548	0	2	1
549	0	0	0
550	0	0	0
551	3	12	2
552	0	0	0
553	0	3	0
554	0	3	1
555	0	0	1
556	0	0	0
557	0	1	1
558	0	0	0
559	0	0	1
560	5	5	5
561	5	2	1
562	0	0	0
563	0	0	0
564	0	0	0
565	1	2	2
566	0	0	0
567	0	0	0
568	2	1	0
569	0	0	0
570	0	0	0
571	1	0	0
572	1	0	0
573	0	0	0
574	0	0	0
575	0	0	0
576	0	0	0
577	0	0	0
578	0	0	0
579	0	0	0
580	0	0	0
581	0	0	0
582	0	0	0
583	1	0	0
584	0	1	0
585	0	1	0
586	2	8	5
587	1	6	3
588	0	2	1
589	0	0	1
590	3	2	1
591	0	7	0
592	1	2	3
593	2	1	0
594	3	15	3
595	17	40	2
596	0	0	1
597	6	12	3
598	0	0	0
599	0	0	0
600	3	0	0
601	0	2	1
602	0	0	1
603	0	8	1
604	5	31	3
605	8	27	4
606	0	0	0
607	0	0	0
608	0	0	0
609	0	0	0
610	0	0	0
611	1	0	0
612	0	0	0
613	0	0	0
614	0	0	0
615	0	0	0
616	3	12	1
617	1	7	3
618	2	10	4
619	2	4	2
620	1	5	2
621	3	10	1
622	1	4	2
623	45	23	13
624	3	6	2
625	1	3	2
626	0	0	0
627	4	8	5
628	2	11	5
629	27	82	20
630	0	0	0
631	0	0	0
632	0	0	0
633	0	0	0
634	0	0	0
635	0	1	0
636	0	0	0
637	0	0	0
638	0	0	2
639	7	10	1
640	6	27	8
641	0	0	0
642	2	0	0
643	0	1	2
644	0	0	1
645	0	0	0
646	0	1	1
647	1	0	1
648	28	134	27
649	4	33	13
650	3	1	0
651	0	0	0
652	0	0	0
653	5	8	3
654	0	0	0
655	0	0	0
656	4	13	2
657	48	68	14
658	16	48	18
659	7	29	5
660	18	51	9
661	0	0	0
662	0	0	0
663	23	25	16
664	2	21	0
665	6	25	7
666	0	0	0
667	4	6	1
668	3	14	3
669	6	9	7
670	0	0	0
671	0	1	0
672	0	0	0
673	0	1	2
674	0	6	1
675	2	5	1
676	4	4	2
677	30	84	25
678	6	24	7
679	0	1	0
680	1	1	1
681	1	9	6
682	0	0	0
683	1	1	1
684	18	49	13
685	17	98	27
686	0	1	3
687	0	2	1
688	2	2	1
689	6	12	15
690	0	4	0
691	1	1	0
692	0	1	1
693	2	3	5
694	1	4	2
695	0	4	0
696	0	1	0
697	0	0	0
698	17	56	24
699	5	7	12
700	0	2	1
701	2	10	2
702	5	14	4
703	2	28	7
704	3	14	8
705	0	9	2
706	10	31	17
707	0	0	0
708	1	3	1
709	4	20	5
710	5	17	5
711	9	23	6
712	0	0	0
713	11	39	8
714	28	114	30
715	8	18	7
716	0	0	0
717	0	0	0
718	0	2	0
719	2	7	5
720	0	1	1
721	0	0	0
722	0	0	0
723	0	0	0
724	3	12	3
725	0	1	0
726	3	0	0
727	0	1	0
728	35	176	41
729	0	0	0
730	0	0	0
731	0	0	0
732	0	0	0
733	0	0	0
734	0	0	0
735	0	0	0
736	2	5	0
737	0	0	0
738	0	1	0
739	0	1	0
740	0	0	0
741	0	0	0
742	0	0	0
743	0	0	0
744	0	0	2
745	0	0	0
746	0	0	0
747	0	0	0
748	0	0	0
749	0	0	1
750	0	0	0
751	0	0	0
752	0	1	1
753	0	0	0
754	0	0	0
755	0	0	0
756	0	0	0
757	0	0	0
758	0	0	0
759	2	5	2
760	0	2	0
761	1	8	4
762	0	0	0
763	0	0	0
764	0	1	0
765	0	4	1
766	2	2	0
767	0	0	0
768	4	15	3
769	1	0	0
770	2	41	5
771	0	0	1
772	0	0	0
773	0	0	0
774	0	0	0
775	0	0	0
776	0	1	0
777	5	5	4
778	0	1	0
779	4	13	2
780	3	17	3
781	3	16	9
782	1	8	6
783	5	3	3
784	2	2	0
785	0	0	0
786	4	18	6
787	4	37	11
788	0	1	1
789	1	2	2
790	2	0	1
791	0	1	1
792	2	14	1
793	4	5	1
794	0	4	0
795	1	3	0
796	0	0	0
797	12	48	8
798	30	77	22
799	1	2	0
800	2	3	2
801	1	1	0
802	1	1	0
803	0	0	1
804	0	0	0
805	4	6	6
806	0	0	0
807	1	7	0
808	0	0	0
809	0	1	0
810	0	2	0
811	16	53	10
812	8	15	3
813	11	48	12
814	0	0	1
815	0	1	2
816	1	9	2
817	0	0	0
818	0	0	0
819	0	0	0
820	0	0	0
821	45	159	42
822	7	19	4
823	1	6	3
824	0	5	2
825	1	2	1
826	5	10	1
827	1	0	1
828	0	5	1
829	0	1	2
830	3	2	1
831	1	4	1
832	0	1	0
833	1	4	3
834	2	0	0
835	1	5	2
836	2	11	2
837	1	1	0
838	0	0	1
839	0	1	2
840	6	0	1
841	7	17	3
842	9	36	7
843	0	0	0
844	4	17	2
845	1	1	0
846	4	9	1
847	0	0	0
848	0	0	0
849	0	0	0
850	0	0	1
851	0	0	0
852	0	0	0
853	0	0	1
854	0	0	1
855	0	0	0
856	1	0	0
857	1	0	0
858	0	0	1
859	0	0	0
860	0	0	1
861	0	2	0
862	0	3	2
863	2	5	1
864	0	1	0
865	0	0	1
866	0	0	0
867	0	1	0
868	0	1	0
869	0	0	0
870	2	1	2
871	0	2	1
872	0	0	0
873	0	0	0
874	0	0	0
875	1	2	0
876	1	0	0
877	0	1	1
878	1	4	1
879	1	2	0
880	2	7	1
881	0	0	0
882	1	0	0
883	3	14	5
884	0	2	0
885	1	1	0
886	1	1	0
887	0	1	1
888	0	7	1
889	0	0	0
890	0	0	0
891	1	0	3
892	7	9	5
893	2	7	0
894	2	2	0
895	0	0	0
896	1	0	0
897	6	13	2
898	0	2	0
899	6	11	4
900	3	10	2
901	10	12	7
902	1	5	2
903	0	4	1
904	0	0	0
905	5	13	0
906	0	0	0
907	0	0	0
908	10	19	7
909	3	15	4
910	1	2	3
911	5	26	12
912	8	39	5
913	12	43	7
914	6	4	2
915	4	25	7
916	35	78	22
917	0	1	0
918	0	0	0
919	0	1	1
920	0	0	1
921	0	0	0
922	0	0	0
923	1	1	0
924	0	0	0
925	0	0	0
926	0	0	0
927	0	0	0
928	2	5	0
929	0	0	0
930	0	0	0
931	0	0	0
932	0	2	0
933	4	11	2
934	0	0	0
935	0	1	1
936	0	2	1
937	0	7	3
938	0	10	0
939	0	0	0
940	0	0	0
941	0	1	1
942	1	1	1
943	1	3	0
944	0	1	1
945	0	0	0
946	0	0	0
947	0	3	0
948	0	2	0
949	0	1	2
950	2	5	1
951	1	1	1
952	0	1	0
953	4	0	1
954	3	8	2
955	0	2	1
956	0	3	0
957	0	1	0
958	0	0	0
959	0	0	0
960	2	1	1
961	0	3	0
962	1	3	0
963	0	0	0
964	0	0	0
965	18	63	11
966	14	65	16
967	0	0	0
968	5	6	3
969	2	2	2
970	2	6	4
971	17	71	14
972	37	155	27
973	11	57	8
974	5	6	1
975	1	3	1
976	1	7	2
977	0	0	0
978	0	0	0
979	4	22	5
980	4	11	4
981	1	6	0
982	0	0	1
983	1	3	0
984	36	206	33
985	1	0	0
986	0	1	2
987	0	0	0
988	0	1	0
989	0	2	1
990	0	0	0
991	0	0	0
992	0	0	0
993	11	49	13
994	11	5	3
995	9	29	7
996	5	18	8
997	1	3	1
998	0	1	0
999	2	13	5
1000	13	23	8
1001	0	0	1
1002	0	0	1
1003	2	2	0
1004	0	1	0
1005	5	2	0
1006	1	3	2
1007	10	41	11
1008	11	39	12
1009	1	11	3
1010	3	3	3
1011	11	5	1
1012	2	5	1
1013	3	3	3
1014	0	1	0
1015	0	0	0
1016	0	0	0
1017	1	0	0
1018	0	0	0
1019	0	0	0
1020	4	15	4
1021	3	3	3
1022	1	8	1
1023	1	1	1
1024	6	19	4
1025	0	0	0
1026	0	0	0
1027	0	0	0
1028	0	0	0
1029	0	0	0
1030	2	1	1
1031	2	15	1
1032	6	6	2
1033	2	11	4
1034	1	16	2
1035	0	1	0
1036	31	105	27
1037	0	0	0
1038	0	0	0
1039	1	3	1
1040	4	5	3
1041	24	51	31
1042	6	26	7
1043	0	0	0
1044	1	2	1
1045	5	31	5
1046	0	4	2
1047	5	4	1
1048	1	0	0
1049	3	3	1
1050	1	3	0
1051	1	0	0
1052	0	0	0
1053	2	9	3
1054	2	13	4
1055	29	76	25
1056	26	84	19
1057	4	21	6
1058	12	21	8
1059	23	71	13
1060	1	5	2
1061	0	0	0
1062	3	9	9
1063	0	2	2
1064	11	32	16
1065	1	1	0
1066	10	32	10
1067	10	26	8
1068	0	3	1
1069	0	1	2
1070	0	0	0
1071	0	2	0
1072	0	0	0
1073	0	2	1
1074	1	6	1
1075	1	8	2
1076	1	1	0
1077	0	0	0
1078	1	0	0
1079	0	0	0
1080	5	13	4
1081	0	0	0
1082	0	0	0
1083	0	0	0
1084	0	1	0
1085	0	0	1
1086	3	5	1
1087	0	0	0
1088	0	0	0
1089	0	0	0
1090	1	2	0
1091	0	0	2
1092	0	0	0
1093	0	1	1
1094	0	0	0
1095	0	1	0
1096	0	1	0
1097	3	1	0
1098	0	1	0
1099	3	21	5
1100	0	0	0
1101	1	0	1
1102	0	0	0
1103	0	0	0
1104	9	40	10
1105	4	7	8
1106	4	6	1
1107	4	23	13
1108	0	0	1
1109	0	0	0
1110	0	0	0
1111	0	0	0
1112	0	0	0
1113	0	0	0
1114	0	0	0
1115	0	0	0
1116	0	0	0
1117	2	6	2
1118	0	4	0
1119	10	26	9
1120	0	0	0
1121	0	0	0
1122	0	0	1
1123	0	3	0
1124	0	0	0
1125	2	4	3
1126	3	4	0
1127	1	1	0
1128	0	0	2
1129	0	1	0
1130	1	1	0
1131	0	0	0
1132	1	0	0
1133	0	0	0
1134	0	0	0
1135	0	0	0
1136	0	0	0
1137	0	0	0
1138	0	0	0
1139	0	0	0
1140	0	0	0
1141	0	1	1
1142	0	1	0
1143	0	0	1
1144	0	1	1
1145	12	47	8
1146	0	0	0
1147	0	1	0
1148	0	0	0
1149	0	0	3
1150	0	2	0
1151	0	1	0
1152	0	0	0
1153	5	21	5
1154	4	11	3
1155	0	2	0
1156	0	0	0
1157	6	11	4
1158	11	18	3
1159	1	2	0
1160	12	24	11
1161	0	4	2
1162	0	0	0
1163	0	0	0
1164	0	0	0
1165	0	0	0
1166	1	1	0
1167	0	0	0
1168	0	0	0
1169	0	0	0
1170	0	0	0
1171	0	0	0
1172	0	0	0
1173	10	15	8
1174	0	0	1
1175	0	0	0
1176	33	106	37
1177	16	50	15
1178	0	0	0
1179	0	1	0
1180	1	0	0
1181	0	0	1
1182	0	0	0
1183	0	0	0
1184	0	0	0
1185	0	1	0
1186	2	8	5
1187	14	33	9
1188	0	1	0
1189	0	2	0
1190	3	4	2
1191	2	5	2
1192	0	1	0
1193	3	1	1
1194	19	44	14
1195	0	0	0
1196	10	1	9
1197	5	11	2
1198	0	0	0
1199	0	0	0
1200	3	11	5
1201	0	0	0
1202	2	10	1
1203	2	6	1
1204	0	4	0
1205	4	8	2
1206	10	11	6
1207	11	20	6
1208	2	9	5
1209	6	1	3
1210	1	3	0
1211	0	3	0
1212	0	0	0
1213	0	0	0
1214	0	0	0
1215	0	0	0
1216	0	0	0
1217	1	0	1
1218	0	0	0
1219	19	57	11
1220	0	1	0
1221	0	0	0
1222	0	0	0
1223	0	0	0
1224	0	0	0
1225	0	0	0
1226	0	0	0
1227	0	0	0
1228	0	0	0
1229	0	0	0
1230	0	0	0
1231	0	0	0
1232	1	7	1
1233	2	5	0
1234	3	6	1
1235	56	251	51
1236	30	75	26
1237	0	1	0
1238	0	0	1
1239	0	0	0
1240	0	1	0
1241	3	11	5
1242	39	180	64
1243	0	1	1
1244	1	4	0
1245	2	6	1
1246	0	7	0
1247	1	2	2
1248	0	0	0
1249	1	2	2
1250	0	0	3
1251	0	0	0
1252	2	1	5
1253	6	7	4
1254	2	3	1
1255	6	6	6
1256	0	3	3
1257	0	0	0
1258	0	0	0
1259	0	0	0
1260	0	0	0
1261	0	0	0
1262	0	0	0
1263	5	48	10
1264	0	1	0
1265	0	0	0
1266	0	0	0
1267	0	0	0
1268	1	0	0
1269	3	14	3
1270	3	4	4
1271	1	6	0
1272	0	0	0
1273	0	1	0
1274	2	2	2
1275	1	4	0
1276	0	0	0
1277	8	6	2
1278	1	1	0
1279	0	1	2
1280	0	0	0
1281	0	1	0
1282	11	26	8
1283	8	28	16
1284	0	1	0
1285	0	1	0
1286	1	0	0
1287	0	0	0
1288	0	0	0
1289	0	0	0
1290	0	0	0
1291	3	11	2
1292	1	1	0
1293	0	2	0
1294	0	0	0
1295	4	3	2
1296	12	26	6
1297	4	3	0
1298	0	0	0
1299	1	1	0
1300	1	1	1
1301	1	0	0
1302	0	0	0
1303	0	2	1
1304	0	0	0
1305	0	1	0
1306	0	0	0
1307	0	0	0
1308	1	0	1
1309	2	0	0
1310	0	3	1
1311	0	0	0
1312	0	0	0
1313	3	1	2
1314	1	0	0
1315	5	8	7
1316	4	7	10
1317	0	2	0
1318	0	1	0
1319	1	0	0
1320	0	0	0
1321	1	3	1
1322	0	2	0
1323	3	8	5
1324	0	4	0
1325	1	0	1
1326	1	1	1
1327	10	9	6
1328	1	2	1
1329	0	0	1
1330	1	1	1
1331	2	1	1
1332	2	3	2
1333	1	2	1
1334	2	1	1
1335	2	6	2
1336	1	0	1
1337	0	1	0
1338	0	9	2
1339	0	0	0
1340	1	0	2
1341	1	0	0
1342	0	1	0
1343	0	0	0
1344	8	3	1
1345	1	1	2
1346	0	16	3
1347	5	13	6
1348	0	0	0
1349	0	0	0
1350	0	0	0
1351	0	0	0
1352	3	10	5
1353	1	2	0
1354	0	0	0
1355	0	0	0
1356	0	0	0
1357	0	1	0
1358	0	0	0
1359	0	0	0
1360	0	0	0
1361	0	0	1
1362	0	0	0
1363	10	24	6
1364	1	2	0
1365	3	7	0
1366	0	1	0
1367	0	0	0
1368	0	0	0
1369	0	0	0
1370	0	0	0
1371	0	0	0
1372	0	0	0
1373	15	67	18
1374	8	16	7
1375	6	5	1
1376	0	0	1
1377	1	4	1
1378	17	73	19
1379	0	0	0
1380	0	0	0
1381	0	1	0
1382	0	0	1
1383	5	11	5
1384	0	0	0
1385	0	0	0
1386	0	0	0
1387	0	0	0
1388	0	1	0
1389	2	1	2
1390	0	1	0
1391	2	3	1
1392	0	0	0
1393	2	6	3
1394	4	6	2
1395	0	0	0
1396	0	0	0
1397	3	7	1
1398	1	1	1
1399	0	0	0
1400	0	0	0
1401	0	0	0
1402	0	0	0
1403	0	0	0
1404	0	0	0
1405	0	4	0
1406	3	13	1
1407	1	2	0
1408	6	9	4
1409	11	47	12
1410	0	0	0
1411	2	3	0
1412	7	50	12
1413	3	5	4
1414	0	0	0
1415	0	0	0
1416	0	0	0
1417	0	4	2
1418	0	1	0
1419	0	0	0
1420	4	16	4
1421	16	94	14
1422	0	5	2
1423	1	1	1
1424	5	11	4
1425	2	4	2
1426	2	6	1
1427	0	3	2
1428	0	4	0
1429	0	3	1
1430	0	2	0
1431	2	16	14
1432	3	5	2
1433	16	20	7
1434	34	104	26
1435	2	13	3
1436	0	0	0
1437	1	1	0
1438	1	1	0
1439	1	12	3
1440	0	6	1
1441	0	5	1
1442	0	1	0
1443	0	0	0
1444	0	0	0
1445	0	2	0
1446	0	0	0
1447	1	0	0
1448	1	3	1
1449	0	0	0
1450	0	1	0
1451	0	0	0
1452	0	0	0
1453	5	14	7
1454	7	35	8
1455	0	1	1
1456	4	14	2
1457	10	42	15
1458	10	29	8
1459	34	106	45
1460	0	1	0
1461	0	0	0
1462	0	1	0
1463	2	10	3
1464	10	34	4
1465	1	1	0
1466	9	32	10
1467	3	4	6
1468	4	24	6
1469	0	0	0
1470	2	12	2
1471	2	3	0
1472	5	12	2
1473	1	0	0
1474	1	5	0
1475	0	1	0
1476	2	3	1
1477	1	1	0
1478	1	1	1
1479	5	19	4
1480	1	1	1
1481	8	4	5
1482	0	1	2
1483	1	3	3
1484	3	1	1
1485	0	0	0
1486	0	0	0
1487	1	2	1
1488	6	20	6
1489	1	3	0
1490	0	0	0
1491	0	0	0
1492	1	0	0
1493	0	0	0
1494	1	7	3
1495	0	0	0
1496	2	3	1
1497	5	4	3
1498	4	17	5
1499	5	7	4
1500	6	30	8
1501	0	0	0
1502	0	0	0
1503	0	0	0
1504	11	25	8
1505	23	47	17
1506	3	10	7
1507	3	12	10
1508	1	1	0
1509	1	4	2
1510	0	4	0
1511	27	50	4
1512	1	0	0
1513	16	62	15
1514	8	17	4
1515	9	54	7
1516	0	0	0
1517	0	3	0
1518	2	6	0
1519	21	40	11
1520	18	42	13
1521	8	32	10
1522	5	10	4
1523	89	274	76
1524	62	140	30
1525	5	18	4
1526	1	4	0
1527	0	0	0
1528	0	0	0
1529	4	7	0
1530	4	15	12
1531	7	10	3
1532	16	37	13
1533	5	8	5
1534	0	0	0
1535	0	0	0
1536	2	9	4
1537	3	15	2
1538	5	16	4
1539	0	6	1
1540	4	23	5
1541	0	1	2
1542	0	0	0
1543	0	0	0
1544	0	1	0
1545	0	0	0
1546	0	0	0
1547	0	1	0
1548	0	2	0
1549	0	0	0
1550	41	140	35
1551	1	2	0
1552	0	15	1
1553	1	0	0
1554	0	1	0
1555	2	7	3
1556	0	0	2
1557	18	13	8
1558	31	58	13
1559	17	62	25
1560	5	25	1
1561	7	19	5
1562	8	13	1
1563	1	4	1
1564	2	1	0
1565	0	1	0
1566	1	1	0
1567	1	6	3
1568	1	2	0
1569	14	70	9
1570	0	0	1
1571	0	0	0
1572	16	24	12
1573	0	5	0
1574	2	13	2
1575	0	4	1
1576	0	0	0
1577	3	2	3
1578	10	53	7
1579	1	8	3
1580	0	0	1
1581	35	81	39
1582	6	10	7
1583	0	0	1
1584	0	1	0
1585	1	7	2
1586	15	53	7
1587	0	7	3
1588	51	106	29
1589	6	33	2
1590	15	97	17
1591	0	0	4
1592	33	116	17
1593	2	7	6
1594	3	12	4
1595	8	6	5
1596	6	22	14
1597	1	22	5
1598	2	38	6
1599	6	8	2
1600	6	5	5
1601	1	0	3
1602	117	477	115
1603	32	208	47
1604	2	2	4
1605	0	0	0
1606	0	0	0
1607	0	0	0
1608	0	1	0
1609	0	0	0
1610	0	0	0
1611	16	55	17
1612	14	27	4
1613	2	14	7
1614	0	1	1
1615	2	7	1
1616	9	35	8
1617	2	4	3
1618	0	0	0
1619	2	5	3
1620	25	49	15
1621	57	167	43
1622	110	371	98
1623	86	356	108
1624	219	515	178
1625	80	204	69
1626	54	165	77
1627	7	21	12
1628	18	23	23
1629	9	19	11
1630	15	33	4
1631	3	1	3
1632	0	1	0
1633	0	4	2
1634	0	0	0
1635	1	0	0
1636	0	5	0
1637	1	0	0
1638	7	27	4
1639	0	0	0
1640	3	14	8
1641	29	57	43
1642	27	70	32
1643	5	2	2
1644	7	5	3
1645	1	6	5
1646	4	6	4
1647	6	21	4
1648	2	6	8
1649	3	11	0
1650	3	4	3
1651	9	25	19
1652	1	9	5
1653	1	3	0
1654	0	0	0
1655	0	0	0
1656	0	0	0
1657	6	17	6
1658	7	42	10
1659	3	24	7
1660	12	50	5
1661	3	4	4
1662	18	82	48
1663	22	53	20
1664	41	187	45
1665	18	90	27
1666	25	38	19
1667	39	11	7
1668	27	78	22
1669	3	6	2
1670	3	4	0
1671	22	10	5
1672	30	97	36
1673	7	33	8
1674	0	1	0
1675	4	15	11
1676	8	41	8
1677	5	18	4
1678	26	33	25
1679	19	84	9
1680	1	7	1
1681	2	3	1
1682	0	0	0
1683	20	53	21
1684	16	43	14
1685	3	2	1
1686	31	131	30
1687	0	4	3
1688	3	4	4
1689	11	46	11
1690	8	40	9
1691	6	34	6
1692	4	8	1
1693	8	24	6
1694	1	4	5
1695	15	52	16
1696	17	24	6
1697	2	3	1
1698	11	24	11
1699	1	6	1
1700	1	9	0
1701	5	16	5
1702	4	5	4
1703	23	71	19
1704	1	3	1
1705	1	3	0
1706	5	13	2
1707	19	60	14
1708	3	20	3
1709	3	4	3
1710	0	1	3
1711	0	0	0
1712	0	1	2
1713	2	3	0
1714	5	14	2
1715	2	1	2
1716	0	5	2
1717	9	9	11
1718	6	18	3
1719	0	9	0
1720	0	3	1
1721	0	3	0
1722	3	5	4
1723	5	8	4
1724	25	45	22
1725	26	94	28
1726	11	41	24
1727	11	54	10
1728	4	10	8
1729	1	5	2
1730	6	22	4
1731	13	41	16
1732	20	35	17
1733	11	50	7
1734	11	40	20
1735	26	91	24
1736	3	2	2
1737	13	12	5
1738	32	93	36
1739	6	6	5
1740	0	1	0
1741	0	3	1
1742	7	32	4
1743	0	3	0
1744	19	94	23
1745	0	0	1
1746	1	8	4
1747	0	0	0
1748	0	0	0
1749	0	0	0
1750	11	40	6
1751	3	14	3
1752	7	27	10
1753	34	155	44
1754	1	0	1
1755	0	0	0
1756	10	32	11
1757	3	5	1
1758	0	0	1
1759	6	20	6
1760	5	17	5
1761	0	1	1
1762	0	0	0
1763	7	11	7
1764	5	6	3
1765	26	122	29
1766	8	30	9
1767	8	32	3
1768	67	207	76
1769	2	4	0
1770	76	205	79
1771	3	2	2
1772	1	3	0
1773	7	9	2
1774	3	4	0
1775	29	32	18
1776	6	42	6
1777	0	0	0
1778	20	46	14
1779	3	24	9
1780	0	0	0
1781	1	5	1
1782	10	11	6
1783	1	0	0
1784	0	3	0
1785	0	0	0
1786	0	4	0
1787	1	8	2
1788	0	0	0
1789	0	0	0
1790	0	0	0
1791	0	0	0
1792	0	0	0
1793	2	9	1
1794	1	4	0
1795	0	1	1
1796	4	3	2
1797	1	0	1
1798	3	7	2
1799	0	0	0
1800	0	0	0
1801	0	0	0
1802	0	0	0
1803	0	0	0
1804	0	3	0
1805	1	0	0
1806	0	0	0
1807	0	0	0
1808	0	0	0
1809	0	0	0
1810	9	49	9
1811	2	20	2
1812	0	2	1
1813	1	9	0
1814	0	2	0
1815	5	26	5
1816	2	8	0
1817	1	4	0
1818	0	0	0
1819	0	2	0
1820	7	34	6
1821	5	14	2
1822	2	6	13
1823	59	249	72
1824	0	0	0
1825	0	0	0
1826	0	0	0
1827	0	1	0
1828	1	0	1
1829	0	2	0
1830	2	5	1
1831	0	0	0
1832	1	1	2
1833	0	0	1
1834	1	0	0
1835	0	0	0
1836	0	0	0
1837	2	1	1
1838	0	6	0
1839	1	0	1
1840	1	0	0
1841	0	0	0
1842	0	0	0
1843	0	1	0
1844	0	2	1
1845	0	0	0
1846	0	0	0
1847	0	0	0
1848	1	7	2
1849	0	0	0
1850	6	21	9
1851	1	0	0
1852	0	0	0
1853	0	0	0
1854	0	0	0
1855	0	0	0
1856	3	10	7
1857	0	0	0
1858	0	0	0
1859	0	0	0
1860	0	0	0
1861	1	0	0
1862	0	1	0
1863	0	2	0
1864	1	1	0
1865	0	0	0
1866	0	0	0
1867	0	0	0
1868	0	0	0
1869	7	46	9
1870	1	6	2
1871	1	9	1
1872	0	1	3
1873	5	17	10
1874	0	0	0
1875	0	0	0
1876	0	1	0
1877	0	4	1
1878	1	0	1
1879	0	7	3
1880	0	1	0
1881	0	0	0
1882	0	0	0
1883	0	0	0
1884	29	77	25
1885	0	1	0
1886	0	0	0
1887	0	0	0
1888	0	0	0
1889	2	11	0
1890	0	1	0
1891	0	0	0
1892	4	9	2
1893	2	12	1
1894	6	31	12
1895	3	19	3
1896	0	0	0
1897	0	1	1
1898	11	31	16
1899	2	0	0
1900	0	0	0
1901	0	2	0
1902	2	2	0
1903	0	1	0
1904	4	5	8
1905	1	8	2
1906	0	0	0
1907	0	0	0
1908	0	0	0
1909	0	0	0
1910	0	0	0
1911	0	0	0
1912	0	0	0
1913	0	0	0
1914	0	0	0
1915	0	0	0
1916	0	1	0
1917	0	0	0
1918	1	0	1
1919	4	5	1
1920	2	1	1
1921	2	3	1
1922	2	2	1
1923	0	0	0
1924	3	8	0
1925	0	2	0
1926	24	60	18
1927	0	1	1
1928	1	5	0
1929	0	0	0
1930	0	0	0
1931	1	0	0
1932	24	87	20
1933	42	130	43
1934	4	8	1
1935	2	5	3
1936	1	3	4
1937	0	1	0
1938	0	5	1
1939	1	6	0
1940	0	0	0
1941	0	1	2
1942	0	0	0
1943	0	0	0
1944	0	1	0
1945	1	3	1
1946	0	2	1
1947	1	3	0
1948	0	0	1
1949	0	0	0
1950	0	3	1
1951	1	4	0
1952	0	0	0
1953	0	0	0
1954	0	2	1
1955	0	0	0
1956	0	0	0
1957	0	0	0
1958	0	0	0
1959	1	1	3
1960	0	0	0
1961	0	0	0
1962	0	0	0
1963	0	0	0
1964	0	0	0
1965	0	0	0
1966	0	0	0
1967	0	3	1
1968	0	0	0
1969	0	0	0
1970	0	0	0
1971	0	0	0
1972	0	0	0
1973	1	6	0
1974	0	0	0
1975	0	0	0
1976	0	0	0
1977	0	2	0
1978	3	8	5
1979	0	0	0
1980	0	0	0
1981	0	0	0
1982	3	1	0
1983	0	0	0
1984	2	0	0
1985	0	0	0
1986	0	0	0
1987	0	0	0
1988	0	0	0
1989	0	0	0
1990	7	1	2
1991	1	0	0
1992	1	0	0
1993	0	0	0
1994	0	0	0
1995	0	0	0
1996	3	14	3
1997	0	0	0
1998	0	0	0
[truncated: 2,326 more rows]
