# Supplementary material for: A streamlined, nanopore-compatible 5PSeq protocol for rapid phenotypic antimicrobial sensitivity testing
Source: Cell Rep Methods. 2026 Mar 12;6(3):101327. doi: 10.1016/j.crmeth.2026.101327 (PMC13030957; doi:10.1016/j.crmeth.2026.101327)
Supplement: Data S1. Interactive FivePSeq html report, related to Figure 2 [file mmc4.zip › bsub_s5pseq_to_compress/fivepseq_counts/bsub_s5pseq1/protein_coding/term_codon_dict.txt]

TAG	608
TAA	2712
TGA	986
GGA	2
TTT	1
TCT	2
AGT	1
ATG	1
TCA	1
AAG	2
TAT	1
GTA	1
ATT	1
AAA	2
GCA	2
GCC	1
CTG	1
