# Supplementary material for: A streamlined, nanopore-compatible 5PSeq protocol for rapid phenotypic antimicrobial sensitivity testing
Source: Cell Rep Methods. 2026 Mar 12;6(3):101327. doi: 10.1016/j.crmeth.2026.101327 (PMC13030957; doi:10.1016/j.crmeth.2026.101327)
Supplement: Data S1. Interactive FivePSeq html report, related to Figure 2 [file mmc4.zip › bsub_s5pseq_to_compress/fivepseq_counts/bsub_s5pseq1/protein_coding/transcript_descriptors.txt]

	start	stop	len	3nt	NumOfReads	NumOfReadsDownsampled	NumOfMapPositions
0	ATG	TAG	1341	True	160	160	115
1	ATG	TAA	1137	True	60	60	45
2	ATG	TAA	216	True	8	8	8
3	TTG	TGA	1113	True	61	61	51
4	TTG	TAG	246	True	7	7	7
5	ATG	TAA	1917	True	228	228	165
6	ATG	TGA	2466	True	633	633	398
7	ATG	TAA	948	True	0	0	0
8	ATG	TAA	1467	True	272	266	155
9	TTG	TAA	1332	True	236	236	174
10	ATG	TAA	885	True	163	163	115
11	ATG	TAA	591	True	76	76	69
12	ATG	TAA	1278	True	25	25	23
13	ATG	TGA	654	True	15	15	11
14	ATG	TGA	624	True	2	2	2
15	GTG	TAA	1284	True	0	0	0
16	TTG	TAA	546	True	1	1	1
17	ATG	TAG	486	True	0	0	0
18	GTG	TAA	1692	True	98	98	64
19	ATG	TAG	324	True	66	66	37
20	ATG	TAA	597	True	17	17	15
21	ATG	TAA	225	True	1	1	1
22	ATG	TAA	264	True	0	0	0
23	ATG	TAG	195	True	1	1	1
24	ATG	TAA	615	True	12	12	12
25	ATG	TGA	1161	True	13	13	11
26	ATG	TGA	1443	True	17	17	15
27	ATG	TGA	639	True	9	9	9
28	ATG	TAA	330	True	5	5	5
29	GTG	TAG	441	True	28	28	27
30	ATG	TAA	990	True	33	33	26
31	TTG	TAA	828	True	154	154	112
32	TTG	TAG	360	True	11	11	10
33	ATG	TAA	744	True	18	18	18
34	ATG	TAA	300	True	5	5	5
35	ATG	TAA	879	True	67	67	58
36	ATG	TAA	291	True	33	33	19
37	ATG	TAA	1995	True	112	112	95
38	ATG	TGA	768	True	8	8	8
39	TTG	TAG	1314	True	20	20	11
40	ATG	TAA	561	True	19	19	19
41	ATG	TAA	879	True	12	12	11
42	GTG	TAA	873	True	0	0	0
43	ATG	TAA	261	True	114	114	48
44	TTG	TAA	186	True	0	0	0
45	ATG	TAA	870	True	48	48	42
46	ATG	TGA	858	True	120	120	86
47	ATG	TAA	378	True	392	377	139
48	GTG	TAA	294	True	20	20	17
49	ATG	TAA	1371	True	78	78	73
50	ATG	TAA	954	True	38	38	38
51	ATG	TAA	615	True	129	127	70
52	ATG	TAA	567	True	61	61	45
53	ATG	TAA	231	True	1	1	1
54	ATG	TAA	3534	True	77	77	76
55	ATG	TAG	537	True	3	3	3
56	ATG	TAA	1599	True	8	8	7
57	ATG	TAG	1470	True	54	54	49
58	ATG	TAG	261	True	11	11	9
59	ATG	TGA	303	True	2	2	2
60	ATG	TGA	636	True	60	60	30
61	TTG	TAG	378	True	120	120	84
62	ATG	TAA	387	True	25	25	21
63	ATG	TAA	2484	True	4	4	4
64	GTG	TAG	738	True	5	5	5
65	ATG	TGA	1017	True	0	0	0
66	GTG	TGA	1419	True	33	33	26
67	ATG	TGA	543	True	60	60	50
68	ATG	TAA	1914	True	216	216	168
69	TTG	TAG	777	True	25	25	22
70	ATG	TAA	876	True	32	32	30
71	TTG	TGA	894	True	12	12	11
72	ATG	TAA	927	True	17	17	15
73	ATG	TGA	1413	True	54	54	38
74	ATG	TGA	585	True	7	7	7
75	ATG	TAG	882	True	10	10	10
76	ATG	TAA	858	True	25	25	23
77	ATG	TGA	363	True	11	11	11
78	ATG	TGA	504	True	22	22	21
79	ATG	TAG	210	True	13	13	12
80	TTG	TAA	1002	True	115	115	80
81	ATG	TAA	1500	True	21	21	21
82	GTG	TAA	465	True	25	25	22
83	TTG	TAA	558	True	16	16	15
84	ATG	TGA	1092	True	117	117	87
85	ATG	TAA	2433	True	121	121	111
86	ATG	TAA	1377	True	33	33	32
87	ATG	TGA	1083	True	20	20	20
88	ATG	TAA	1101	True	61	61	59
89	ATG	TAG	699	True	37	37	33
90	ATG	TAA	477	True	18	18	16
91	ATG	TAA	1452	True	212	212	149
92	GTG	TGA	654	True	14	14	13
93	ATG	TAA	1401	True	18	18	18
94	ATG	TGA	432	True	4	4	4
95	ATG	TAA	750	True	11	11	10
96	ATG	TAA	513	True	12	12	11
97	GTG	TAA	657	True	11	11	9
98	ATG	TAG	150	True	4	4	4
99	ATG	TAA	180	True	0	0	0
100	ATG	TAA	534	True	67	67	53
101	GTG	TAA	426	True	149	149	94
102	ATG	TAA	699	True	11	11	10
103	ATG	TAA	501	True	54	54	46
104	ATG	TAA	372	True	31	31	27
105	ATG	TGA	606	True	0	0	0
106	TTG	TAA	3582	True	337	337	275
107	TTG	TAA	3600	True	193	193	170
108	ATG	TAA	249	True	581	327	92
109	ATG	TAA	417	True	420	420	198
110	ATG	TAG	471	True	223	223	129
111	ATG	TAA	2079	True	169	169	154
112	ATG	TAA	1191	True	976	916	249
113	ATG	TGA	957	True	1	1	1
114	ATG	TAA	309	True	63	63	34
115	ATG	TAA	630	True	506	488	236
116	ATG	TAA	624	True	108	108	87
117	ATG	TAA	288	True	80	80	58
118	ATG	TAA	834	True	225	225	176
119	ATG	TAA	279	True	348	343	135
120	ATG	TAA	342	True	170	167	104
121	GTG	TAA	657	True	88	88	78
122	ATG	TAA	435	True	80	80	66
123	ATG	TAA	201	True	116	116	66
124	ATG	TAA	264	True	95	95	68
125	ATG	TAA	369	True	227	227	138
126	ATG	TAG	312	True	65	65	56
127	ATG	TAA	540	True	122	122	89
128	GTG	TAA	186	True	14	14	14
129	ATG	TAA	399	True	133	133	95
130	ATG	TAA	540	True	109	109	86
131	ATG	TAA	363	True	62	62	58
132	ATG	TAA	501	True	54	54	47
133	ATG	TAA	180	True	23	23	19
134	ATG	TAA	441	True	29	29	25
135	TTG	TAG	1296	True	71	71	60
136	ATG	TGA	654	True	134	114	79
137	ATG	TAG	747	True	112	112	90
138	TTG	TGA	225	True	47	47	31
139	ATG	TAA	219	True	32	32	26
140	ATG	TAA	114	True	135	93	35
141	ATG	TAA	366	True	166	166	105
142	ATG	TAA	396	True	14	14	10
143	ATG	TGA	945	True	291	291	203
144	ATG	TAA	363	True	107	107	60
145	ATG	TAG	846	True	40	38	14
146	ATG	TGA	831	True	15	15	15
147	ATG	TAG	798	True	16	16	15
148	ATG	TAA	744	True	89	31	10
149	ATG	TAA	438	True	339	339	163
150	TTG	TAA	393	True	67	67	36
151	ATG	TGA	768	True	6	6	6
152	ATG	TAA	444	True	0	0	0
153	ATG	TAA	714	True	0	0	0
154	ATG	TAA	1059	True	58	58	45
155	ATG	TAA	558	True	1	1	1
156	ATG	TAA	597	True	7	7	7
157	GTG	TAA	765	True	0	0	0
158	TTG	TAA	1437	True	10	10	10
159	ATG	TAA	921	True	6	6	6
160	TTG	TGA	753	True	1	1	1
161	ATG	TGA	1011	True	7	7	7
162	ATG	TAA	1005	True	2	2	2
163	ATG	TAA	954	True	11	11	11
164	GTG	TGA	1590	True	2	2	2
165	ATG	TAG	1245	True	1	1	1
166	ATG	TAA	1929	True	1	1	1
167	GTG	TGA	1326	True	1	1	1
168	ATG	TAA	1368	True	1	1	1
169	ATG	TAA	852	True	0	0	0
170	ATG	TGA	915	True	9	9	9
171	ATG	TAG	483	True	0	0	0
172	ATG	TAA	456	True	2	2	2
173	ATG	TAA	564	True	32	32	29
174	ATG	TAA	627	True	32	32	26
175	ATG	TAA	822	True	27	27	23
176	ATG	TAA	1452	True	77	77	67
177	ATG	TAA	1347	True	62	62	59
178	ATG	TAA	1803	True	66	66	56
179	ATG	TAA	141	True	0	0	0
180	GTG	TGA	912	True	2	2	2
181	ATG	TAA	636	True	0	0	0
182	ATG	TGA	540	True	0	0	0
183	ATG	TAA	1518	True	2	2	2
184	ATG	TAA	2616	True	1	1	1
185	ATG	TGA	528	True	0	0	0
186	ATG	TAA	291	True	1	1	1
187	ATG	TAA	375	True	0	0	0
188	ATG	TAA	303	True	18	18	15
189	ATG	TAA	1173	True	0	0	0
190	ATG	TAA	315	True	0	0	0
191	ATG	TAA	168	True	0	0	0
192	ATG	TGA	1233	True	0	0	0
193	ATG	TAA	1491	True	1	1	1
194	ATG	TAA	720	True	0	0	0
195	ATG	TAG	1344	True	2	2	2
196	ATG	TGA	516	True	1	1	1
197	ATG	TGA	426	True	3	3	3
198	ATG	TAG	978	True	0	0	0
199	ATG	TGA	672	True	0	0	0
200	TTG	TGA	963	True	3	3	3
201	GTG	TGA	264	True	0	0	0
202	ATG	TAA	771	True	5	5	5
203	ATG	TAA	858	True	6	6	6
204	ATG	TAG	1185	True	14	14	14
205	GTG	TAA	1389	True	41	41	38
206	ATG	TGA	249	True	0	0	0
207	ATG	TAG	192	True	0	0	0
208	ATG	TAA	804	True	0	0	0
209	ATG	TAA	1254	True	22	22	21
210	ATG	TAA	261	True	31	31	22
211	ATG	TAA	1620	True	25	25	24
212	ATG	TAA	882	True	21	21	18
213	ATG	TAA	1335	True	5	5	5
214	ATG	TAA	249	True	0	0	0
215	TTG	TGA	918	True	29	29	27
216	ATG	TGA	1251	True	2	2	2
217	GTG	TAA	285	True	0	0	0
218	ATG	TAA	123	True	0	0	0
219	ATG	TAA	912	True	0	0	0
220	ATG	TAA	2199	True	4	4	4
221	ATG	TAA	921	True	1	1	1
222	ATG	TGA	828	True	2	2	2
223	ATG	TAG	1155	True	14	14	14
224	ATG	TAA	942	True	4	4	4
225	ATG	TAG	399	True	0	0	0
226	ATG	TAG	891	True	28	28	23
227	GTG	TAG	534	True	55	55	47
228	ATG	TAA	489	True	14	14	11
229	ATG	TAA	792	True	75	75	63
230	ATG	TAA	279	True	0	0	0
231	TTG	TGA	1341	True	4	4	4
232	ATG	TAG	888	True	4	4	4
233	ATG	TAA	969	True	292	292	171
234	TTG	TAG	1245	True	0	0	0
235	ATG	TAA	1896	True	16	16	12
236	ATG	TAA	750	True	0	0	0
237	ATG	TAA	708	True	10	10	10
238	ATG	TAA	276	True	0	0	0
239	TTG	TGA	1071	True	2	2	2
240	ATG	TAA	1413	True	0	0	0
241	ATG	TGA	948	True	1	1	1
242	ATG	TAA	1437	True	0	0	0
243	ATG	TAA	984	True	0	0	0
244	ATG	TGA	1233	True	5	5	5
245	ATG	TAA	945	True	5	5	5
246	ATG	TGA	927	True	0	0	0
247	ATG	TAA	1467	True	0	0	0
248	ATG	TAA	1368	True	0	0	0
249	ATG	TAA	1368	True	0	0	0
250	GTG	TAA	702	True	18	18	16
251	ATG	TGA	1533	True	2	2	2
252	ATG	TAA	921	True	12	12	12
253	ATG	TAA	162	True	0	0	0
254	ATG	TAA	939	True	1	1	1
255	TTG	TAG	681	True	1	1	1
256	ATG	TAA	936	True	2	2	2
257	TTG	TAA	924	True	7	7	7
258	ATG	TAA	687	True	2	2	2
259	TTG	TAG	135	True	0	0	0
260	ATG	TAA	387	True	18	18	18
261	ATG	TAG	429	True	0	0	0
262	ATG	TAA	732	True	2	2	2
263	ATG	TGA	177	True	0	0	0
264	ATG	TAA	1752	True	0	0	0
265	ATG	TGA	213	True	1	1	1
266	ATG	TAG	729	True	0	0	0
267	ATG	TAA	648	True	3	3	3
268	ATG	TAA	1113	True	2	2	2
269	ATG	TAA	1440	True	0	0	0
270	ATG	TAA	567	True	0	0	0
271	ATG	TGA	1128	True	5	5	5
272	ATG	TAA	639	True	1	1	1
273	TTG	TAA	384	True	0	0	0
274	GTG	TAA	1077	True	112	112	86
275	GTG	TAA	957	True	4	4	4
276	ATG	TGA	702	True	2	2	2
277	ATG	TAA	741	True	1	1	1
278	ATG	TAA	1161	True	2	2	2
279	ATG	TAA	933	True	3	3	3
280	ATG	TAA	1065	True	1	1	1
281	ATG	TAA	132	True	0	0	0
282	ATG	TGA	1419	True	3	3	3
283	TTG	TGA	1362	True	9	9	9
284	ATG	TAG	504	True	0	0	0
285	ATG	TAG	1122	True	53	53	45
286	ATG	TAG	777	True	15	15	15
287	ATG	TAA	1686	True	12	12	12
288	ATG	TAA	960	True	13	13	7
289	ATG	TAG	696	True	2	2	2
290	ATG	TAA	843	True	5	5	5
291	TTG	TAA	996	True	0	0	0
292	GTG	TAA	600	True	164	164	102
293	ATG	TAA	582	True	109	109	80
294	ATG	TAA	579	True	24	24	21
295	TTG	TAA	774	True	38	38	35
296	ATG	TAA	1614	True	11	11	11
297	ATG	TAA	1092	True	55	55	48
298	ATG	TAG	1203	True	2	2	2
299	TTG	TAA	1173	True	1	1	1
300	ATG	TAA	303	True	21	21	12
301	ATG	TAA	1257	True	89	89	71
302	ATG	TGA	849	True	11	11	11
303	ATG	TAA	882	True	13	13	13
304	ATG	TAA	1152	True	2	2	2
305	ATG	TAA	1434	True	0	0	0
306	ATG	TGA	582	True	6	6	6
307	ATG	TGA	1980	True	6	6	6
308	ATG	TAA	966	True	1517	1472	520
309	ATG	TAA	1626	True	1861	1731	561
310	ATG	TAA	1539	True	3	3	3
311	TTG	TAA	465	True	12	12	12
312	GTG	TGA	630	True	1	1	1
313	ATG	TAA	762	True	5	5	5
314	ATG	TGA	1341	True	0	0	0
315	ATG	TGA	597	True	0	0	0
316	ATG	TAA	819	True	96	96	72
317	ATG	TAA	594	True	0	0	0
318	ATG	TAA	561	True	10	10	9
319	ATG	TAA	762	True	1	1	1
320	ATG	TAG	975	True	1	1	1
321	ATG	TGA	957	True	1	1	1
322	ATG	TGA	783	True	7	7	7
323	GTG	TAA	912	True	0	0	0
324	ATG	TAA	1548	True	1	1	1
325	ATG	TAA	1422	True	3	3	3
326	ATG	TAA	1236	True	13	13	12
327	ATG	TAA	858	True	1	1	1
328	GTG	TGA	885	True	1	1	1
329	ATG	TAA	855	True	0	0	0
330	ATG	TAA	1011	True	17	17	17
331	ATG	TGA	1452	True	23	23	22
332	ATG	TGA	321	True	29	29	24
333	ATG	TAA	2418	True	169	169	115
334	TTG	TAA	2133	True	0	0	0
335	ATG	TGA	2316	True	1	1	1
336	ATG	TAG	1206	True	2	2	1
337	ATG	TGA	915	True	1	1	1
338	ATG	TGA	585	True	0	0	0
339	GTG	TAA	186	True	0	0	0
340	ATG	TAG	1194	True	0	0	0
341	ATG	TAA	681	True	0	0	0
342	GTG	TAA	864	True	4	4	2
343	TTG	TAA	198	True	0	0	0
344	ATG	TAA	456	True	1	1	1
345	ATG	TAA	333	True	1	1	1
346	ATG	TAA	1434	True	2	2	2
347	TTG	TAA	399	True	0	0	0
348	GTG	TAA	450	True	1	1	1
349	ATG	TGA	1722	True	2	2	2
350	ATG	TAG	558	True	3	3	3
351	ATG	TAA	633	True	11	11	10
352	TTG	TAA	363	True	1	1	1
353	ATG	TAA	10764	True	710	710	585
354	ATG	TAA	10752	True	649	649	552
355	TTG	TAG	141	True	0	0	0
356	ATG	TAA	3828	True	238	238	212
357	ATG	TGA	729	True	68	68	54
358	ATG	TAA	1227	True	3	3	3
359	ATG	TGA	558	True	1	1	1
360	ATG	TGA	939	True	0	0	0
361	ATG	TAA	1335	True	0	0	0
362	GTG	TAA	168	True	0	0	0
363	ATG	TGA	498	True	1	1	1
364	GTG	TAA	648	True	2	2	2
365	ATG	TAA	744	True	1	1	1
366	ATG	TAA	705	True	1	1	1
367	ATG	TAA	807	True	7	7	7
368	TTG	TAA	873	True	0	0	0
369	ATG	TGA	615	True	2	2	1
370	ATG	TAA	1422	True	0	0	0
371	ATG	TGA	228	True	0	0	0
372	TTG	TAA	465	True	0	0	0
373	ATG	TAA	846	True	0	0	0
374	ATG	TAA	1479	True	18	18	18
375	TTG	TGA	1755	True	0	0	0
376	ATG	TAA	222	True	0	0	0
377	ATG	TAA	1635	True	0	0	0
378	ATG	TAG	1224	True	0	0	0
379	ATG	TGA	1122	True	0	0	0
380	ATG	TAA	681	True	0	0	0
381	ATG	TAG	1461	True	2	2	2
382	ATG	TAA	684	True	18	18	16
383	TTG	TAG	1422	True	16	16	14
384	ATG	TAA	1149	True	16	16	16
385	ATG	TAA	123	True	1	1	1
386	ATG	TAA	90	True	0	0	0
387	ATG	TAA	114	True	0	0	0
388	ATG	TAA	1365	True	4	4	4
389	ATG	TAA	951	True	3	3	3
390	ATG	TAG	948	True	2	2	2
391	ATG	TAA	759	True	16	16	14
392	ATG	TAA	954	True	25	25	22
393	TTG	TGA	1419	True	2	2	2
394	ATG	TAG	879	True	3	3	3
395	ATG	TAA	750	True	0	0	0
396	ATG	TAA	288	True	3	3	3
397	ATG	TGA	315	True	1	1	1
398	ATG	TGA	1440	True	0	0	0
399	ATG	TAA	1311	True	1	1	1
400	ATG	TAA	1389	True	7	7	7
401	ATG	TAA	864	True	0	0	0
402	ATG	TAA	786	True	0	0	0
403	TTG	TAA	615	True	1	1	1
404	ATG	TAA	1626	True	2	2	2
405	ATG	TAA	573	True	0	0	0
406	ATG	TGA	354	True	2	2	2
407	ATG	TAA	1437	True	25	25	25
408	ATG	TGA	432	True	25	25	22
409	ATG	TAA	1122	True	10	10	10
410	ATG	TGA	1065	True	4	4	4
411	TTG	TAA	564	True	4	4	4
412	ATG	TAA	609	True	1	1	1
413	ATG	TGA	393	True	1	1	1
414	ATG	TAG	165	True	1	1	1
415	ATG	TAA	750	True	38	38	36
416	GTG	TAA	774	True	28	28	27
417	ATG	TGA	1215	True	25	25	24
418	ATG	TAG	774	True	5	5	5
419	ATG	TGA	723	True	5	5	5
420	ATG	TAG	1008	True	2	2	2
421	ATG	TAA	753	True	1	1	1
422	ATG	TAG	642	True	0	0	0
423	TTG	TAA	246	True	0	0	0
424	ATG	TAA	288	True	5	5	5
425	ATG	TAA	2007	True	48	48	44
426	ATG	TAA	903	True	9	9	9
427	ATG	TAA	2085	True	23	23	22
428	ATG	TAA	1512	True	8	8	8
429	ATG	TAA	546	True	3	3	3
430	ATG	TAA	861	True	29	29	28
431	ATG	TAA	504	True	2	2	2
432	ATG	TAA	552	True	11	11	11
433	ATG	TAA	423	True	34	34	27
434	GTG	TAA	810	True	4	4	4
435	ATG	TAA	291	True	7	7	6
436	ATG	TAG	435	True	3	3	3
437	ATG	TAA	2184	True	31	31	30
438	GTG	TGA	1089	True	0	0	0
439	ATG	TAA	852	True	0	0	0
440	TTG	TAA	1710	True	2	2	2
441	TTG	TGA	1263	True	1	1	1
442	TTG	TAA	2112	True	4	4	4
443	ATG	TAA	1824	True	16	16	14
444	GTG	TGA	450	True	1	1	1
445	ATG	TAA	1725	True	15	15	15
446	TTG	TAA	204	True	0	0	0
447	ATG	TAA	267	True	1	1	1
448	ATG	TAA	1278	True	181	181	125
449	ATG	TAG	258	True	1	1	1
450	ATG	TAA	453	True	4	4	4
451	GTG	TAG	819	True	9	9	9
452	ATG	TAA	372	True	45	45	31
453	ATG	TAA	342	True	5	5	5
454	ATG	TAA	360	True	3	3	3
455	ATG	TAA	822	True	6	6	6
456	ATG	TAG	1053	True	4	4	4
457	ATG	TAA	1608	True	7	7	5
458	ATG	TAA	681	True	0	0	0
459	ATG	TGA	1266	True	3	3	3
460	ATG	TAG	1053	True	27	27	25
461	ATG	TAA	927	True	22	22	19
462	ATG	TAA	741	True	2	2	2
463	TTG	TAA	336	True	23	23	8
464	ATG	TAA	1146	True	54	54	43
465	GTG	TAA	180	True	2	2	2
466	ATG	TAA	165	True	14	14	5
467	ATG	TAA	873	True	2	2	2
468	ATG	TAA	321	True	0	0	0
469	GTG	TAA	1065	True	80	80	72
470	TTG	TAA	1374	True	51	51	46
471	TTG	TAA	1485	True	472	461	215
472	TTG	TGA	480	True	3	3	3
473	ATG	TAA	1482	True	20	20	19
474	ATG	TAA	600	True	3	3	2
475	ATG	TAG	366	True	0	0	0
476	TTG	TAA	1017	True	3	3	3
477	ATG	TAA	1170	True	41	41	33
478	TTG	TAA	282	True	60	60	48
479	TTG	TAG	351	True	9	9	9
480	TTG	TAA	825	True	32	32	30
481	TTG	TAG	366	True	25	25	25
482	ATG	TAG	402	True	23	23	20
483	GTG	TAA	1008	True	8	8	8
484	ATG	TGA	330	True	126	126	78
485	ATG	TAA	483	True	130	130	84
486	ATG	TAA	789	True	49	49	39
487	ATG	TAA	600	True	29	29	25
488	ATG	TGA	117	True	0	0	0
489	ATG	TGA	294	True	1	1	1
490	ATG	TAA	441	True	0	0	0
491	GTG	TAA	444	True	2	2	2
492	ATG	TAA	2160	True	54	54	51
493	ATG	TAA	114	True	0	0	0
494	ATG	TGA	453	True	1	1	1
495	ATG	TAG	1107	True	3	3	3
496	GTG	TAA	510	True	0	0	0
497	ATG	TGA	384	True	7	7	7
498	TTG	TGA	195	True	0	0	0
499	GTG	TGA	261	True	0	0	0
500	ATG	TAG	261	True	0	0	0
501	TTG	TAA	129	True	0	0	0
502	ATG	TAA	381	True	1	1	1
503	ATG	TGA	1443	True	0	0	0
504	ATG	TAA	1059	True	0	0	0
505	ATG	TAA	270	True	0	0	0
506	GTG	TAA	267	True	0	0	0
507	GTG	TAA	309	True	0	0	0
508	TTG	TAG	1065	True	1	1	1
509	ATG	TAA	249	True	0	0	0
510	ATG	TAA	525	True	0	0	0
511	ATG	TAA	2496	True	0	0	0
512	ATG	TAG	327	True	0	0	0
513	GTG	TGA	2448	True	0	0	0
514	ATG	TAA	990	True	0	0	0
515	ATG	TAA	507	True	0	0	0
516	TTG	TAA	381	True	0	0	0
517	ATG	TAA	801	True	0	0	0
518	TTG	TAG	1176	True	4	4	4
519	ATG	TAG	120	True	1	1	1
520	GTG	TAA	942	True	3	3	3
521	ATG	TAG	1020	True	0	0	0
522	ATG	TAG	411	True	2	2	2
523	ATG	TAA	450	True	0	0	0
524	ATG	TAA	543	True	2	2	2
525	ATG	TAA	765	True	2	2	2
526	ATG	TAA	1311	True	0	0	0
527	ATG	TAA	177	True	0	0	0
528	TTG	TAA	687	True	1	1	1
529	TTG	TAA	186	True	1	1	1
530	GTG	TAA	594	True	0	0	0
531	ATG	TAA	201	True	1	1	1
532	ATG	TAG	462	True	1	1	1
533	TTG	TAA	237	True	0	0	0
534	ATG	TAA	876	True	2	2	2
535	ATG	TAG	960	True	0	0	0
536	ATG	TAA	873	True	3	3	3
537	ATG	TAA	1389	True	3	3	3
538	ATG	TAA	1293	True	0	0	0
539	TTG	TAA	447	True	1	1	1
540	ATG	TAG	594	True	2	2	2
541	ATG	TAA	660	True	4	4	4
542	ATG	TAA	864	True	0	0	0
543	ATG	TGA	1392	True	0	0	0
544	ATG	TAA	426	True	4	4	4
545	ATG	TAA	573	True	0	0	0
546	ATG	TAA	330	True	0	0	0
547	ATG	TAA	873	True	14	14	12
548	TTG	TAA	387	True	3	3	3
549	ATG	TAA	594	True	0	0	0
550	ATG	TAA	1188	True	0	0	0
551	GTG	TAG	597	True	17	17	16
552	ATG	TAA	186	True	0	0	0
553	ATG	TAA	336	True	3	3	3
554	TTG	TAA	1308	True	4	4	4
555	TGC	GGA	102	True	1	1	1
556	GCT	TGA	114	True	0	0	0
557	TTG	TAA	786	True	2	2	2
558	ATG	TAA	921	True	0	0	0
559	ATG	TAA	1449	True	1	1	1
560	TTG	TGA	624	True	15	15	9
561	ATG	TAG	681	True	8	8	7
562	ATG	TAA	444	True	0	0	0
563	ATG	TGA	180	True	0	0	0
564	TTG	TGA	144	True	0	0	0
565	TTG	TAA	1224	True	5	5	5
566	ATG	TAA	642	True	0	0	0
567	ATG	TAA	2175	True	0	0	0
568	ATG	TAA	903	True	3	3	3
569	ATG	TAA	690	True	0	0	0
570	ATG	TAA	813	True	0	0	0
571	ATG	TGA	894	True	1	1	1
572	ATG	TAA	621	True	1	1	1
573	ATG	TGA	939	True	0	0	0
574	ATG	TAA	390	True	0	0	0
575	ATG	TAA	339	True	0	0	0
576	ATG	TAA	237	True	0	0	0
577	ATG	TAA	231	True	0	0	0
578	ATG	TAA	678	True	0	0	0
579	ATG	TGA	708	True	0	0	0
580	ATG	TAA	432	True	0	0	0
581	ATG	TAA	243	True	0	0	0
582	ATG	TAA	273	True	0	0	0
583	TTG	TGA	588	True	1	1	1
584	ATG	TAA	345	True	1	1	1
585	ATG	TGA	474	True	1	1	1
586	ATG	TGA	1644	True	15	15	15
587	GTG	TAA	1377	True	10	10	10
588	ATG	TAA	519	True	3	3	3
589	TTG	TGA	459	True	1	1	1
590	ATG	TAA	2658	True	6	6	6
591	ATG	TAA	630	True	7	7	5
592	TTG	TAA	495	True	6	6	6
593	ATG	TAA	1209	True	3	3	3
594	ATG	TAA	738	True	21	21	20
595	ATG	TGA	675	True	59	59	41
596	ATG	TAA	1263	True	1	1	1
597	ATG	TAA	1188	True	21	21	20
598	ATG	TAA	711	True	0	0	0
599	TTG	TAA	1389	True	0	0	0
600	ATG	TGA	372	True	3	3	1
601	ATG	TAG	498	True	3	3	3
602	ATG	TAA	483	True	1	1	1
603	ATG	TAA	978	True	9	9	8
604	TTG	TAA	618	True	39	39	33
605	ATG	TAA	1167	True	39	39	32
606	TTG	TAA	312	True	0	0	0
607	ATG	TAA	333	True	0	0	0
608	GTG	TGA	1329	True	0	0	0
609	TTG	TAG	1398	True	0	0	0
610	ATG	TGA	714	True	0	0	0
611	ATG	TGA	900	True	1	1	1
612	ATG	TAA	948	True	0	0	0
613	TTG	TGA	1089	True	0	0	0
614	TTT	TAA	729	True	0	0	0
615	ATG	TTT	126	True	0	0	0
616	ATG	TAA	978	True	16	16	14
617	GTG	TGA	477	True	11	11	10
618	ATG	TAG	690	True	16	16	15
619	ATG	TGA	456	True	8	8	8
620	ATG	TAA	1041	True	8	8	8
621	ATG	TAA	1929	True	14	14	13
622	ATG	TGA	513	True	7	7	7
623	ATG	TAG	648	True	90	81	36
624	ATG	TAA	174	True	11	11	10
625	ATG	TAA	765	True	6	6	6
626	ATG	TAA	192	True	0	0	0
627	TTG	TGA	735	True	17	17	14
628	TTG	TAA	285	True	18	18	15
629	ATG	TAA	1635	True	129	129	117
630	GAG	TCT	108	True	0	0	0
631	TTG	TAA	159	True	0	0	0
632	ATG	TAA	129	True	0	0	0
633	ATG	TGA	210	True	0	0	0
634	GTG	TGA	306	True	0	0	0
635	ATG	TAA	381	True	1	1	1
636	TTG	TAG	273	True	0	0	0
637	TTG	TAG	360	True	0	0	0
638	GTG	TGA	216	True	2	2	2
639	ATG	TAA	1284	True	18	18	18
640	TTG	TAA	1170	True	41	41	34
641	CTG	TAA	270	True	0	0	0
642	ATT	TCT	129	True	2	2	1
643	TTA	GGA	417	True	3	3	2
644	ATG	TGA	144	True	1	1	1
645	TTT	TGA	198	True	0	0	0
646	GAC	AGT	120	True	2	2	2
647	ATG	ATG	93	True	2	2	2
648	ATG	TAA	942	True	189	189	124
649	ATG	TAA	1032	True	50	50	43
650	ATG	TAG	1398	True	4	4	4
651	ATG	TAA	336	True	0	0	0
652	GTG	TGA	351	True	0	0	0
653	ATG	TAG	2490	True	16	16	16
654	ATG	TGA	1062	True	0	0	0
655	ATG	TAA	1392	True	0	0	0
656	ATG	TAA	963	True	19	19	13
657	ATG	TAA	684	True	141	130	78
658	ATG	TGA	1026	True	82	82	61
659	ATG	TAA	765	True	41	41	37
660	ATG	TAA	972	True	78	78	64
661	ATG	TAA	1026	True	0	0	0
662	ATG	TAA	1422	True	0	0	0
663	ATG	TAA	1041	True	64	64	57
664	ATG	TAA	372	True	23	23	16
665	ATG	TAA	1047	True	38	38	32
666	GTG	TAA	159	True	0	0	0
667	ATG	TAG	210	True	11	11	11
668	ATG	TAA	816	True	20	20	20
669	ATG	TAA	990	True	22	22	22
670	ATG	TAA	1542	True	0	0	0
671	ATG	TAA	1410	True	1	1	1
672	ATG	TAA	288	True	0	0	0
673	ATG	TAA	873	True	3	3	3
674	ATG	TGA	963	True	7	7	7
675	ATG	TAG	1197	True	8	8	8
676	ATG	TGA	2214	True	10	10	10
677	ATG	TAA	1542	True	139	139	110
678	TTG	TAA	1323	True	37	37	34
679	ATG	TAA	804	True	1	1	1
680	ATG	TGA	168	True	3	3	3
681	ATG	TAA	555	True	16	16	11
682	ATG	TAA	198	True	0	0	0
683	ATG	TAA	489	True	3	3	3
684	TTG	TGA	1143	True	80	80	68
685	ATG	TAG	1296	True	142	142	103
686	GTG	TAA	726	True	4	4	4
687	ATG	TGA	255	True	3	3	3
688	GTG	TGA	684	True	5	5	5
689	ATG	TAA	2229	True	33	33	26
690	ATG	TAA	1431	True	4	4	4
691	ATG	TGA	1041	True	2	2	2
692	ATG	TGA	588	True	2	2	2
693	ATG	TAA	1539	True	10	10	10
694	GTG	TAA	1269	True	7	7	7
695	ATG	TGA	420	True	4	4	4
696	ATG	TGA	1275	True	1	1	1
697	TTG	TAA	228	True	0	0	0
698	ATG	TAA	1743	True	97	97	81
699	ATG	TAA	996	True	24	24	20
700	ATG	TAA	315	True	3	3	3
701	ATG	TAA	1578	True	14	14	13
702	GTG	TAG	687	True	23	23	21
703	TTG	TAA	2220	True	37	37	37
704	ATG	TAA	2007	True	25	25	25
705	TTG	TGA	1191	True	11	11	11
706	ATG	TAG	1011	True	58	58	56
707	TTG	TAA	699	True	0	0	0
708	GTG	TAA	1479	True	5	5	5
709	ATG	TAA	291	True	29	29	26
710	ATG	TAA	1458	True	27	27	27
711	TTG	TAA	1431	True	38	38	35
712	ATG	TAA	870	True	0	0	0
713	ATG	TAA	3159	True	58	58	49
714	ATG	TAA	912	True	172	172	110
715	ATG	TAA	1380	True	33	33	33
716	TTG	TAG	903	True	0	0	0
717	GTG	TAA	336	True	0	0	0
718	ATG	TAG	2640	True	2	2	2
719	ATG	TAG	1800	True	14	14	14
720	ATG	TAA	1149	True	2	2	2
721	TTG	TAA	306	True	0	0	0
722	ATG	TAG	207	True	0	0	0
723	ATG	TAA	456	True	0	0	0
724	ATG	TAG	2010	True	18	18	18
725	ATG	TGA	1023	True	1	1	1
726	TTG	TAA	1131	True	3	3	3
727	ATG	TAG	174	True	1	1	1
728	ATG	TAA	720	True	252	252	153
729	ATG	TAA	438	True	0	0	0
730	TTG	TAA	585	True	0	0	0
731	ATG	TGA	444	True	0	0	0
732	ATG	TAG	861	True	0	0	0
733	ATG	TGA	249	True	0	0	0
734	ATG	TAA	264	True	0	0	0
735	ATG	TAA	570	True	0	0	0
736	ATG	TAA	543	True	7	7	6
737	TTG	TAA	303	True	0	0	0
738	ATG	TGA	630	True	1	1	1
739	ATG	TGA	1734	True	1	1	1
740	ATG	TAG	1107	True	0	0	0
741	TTG	TGA	1284	True	0	0	0
742	TTG	TGA	930	True	0	0	0
743	ATG	TAA	891	True	0	0	0
744	ATG	TAA	1035	True	2	2	2
745	ATG	TGA	2286	True	0	0	0
746	GTG	TAA	699	True	0	0	0
747	ATG	TGA	663	True	0	0	0
748	ATG	TAA	627	True	0	0	0
749	ATG	TAA	1863	True	1	1	1
750	ATG	TAG	1839	True	0	0	0
751	ATG	TGA	654	True	0	0	0
752	ATG	TGA	1992	True	2	2	2
753	ATG	TAA	2574	True	0	0	0
754	ATG	TAA	1509	True	0	0	0
755	ATG	TAG	957	True	0	0	0
756	ATG	TGA	888	True	0	0	0
757	GTG	TGA	1341	True	0	0	0
758	ATG	TGA	696	True	0	0	0
759	ATG	TAA	327	True	9	9	9
760	ATG	TAA	363	True	2	2	2
761	GTG	TCA	576	True	13	13	12
762	ATT	TAG	297	True	0	0	0
763	TTG	TGA	168	True	0	0	0
764	ATG	TAA	645	True	1	1	1
765	ATG	TAG	993	True	5	5	5
766	ATG	TAA	504	True	4	4	4
767	ATG	TAA	1110	True	0	0	0
768	ATG	TAA	1071	True	22	22	20
769	ATG	TAG	3186	True	1	1	1
770	ATG	TAA	1920	True	48	48	40
771	ATG	TGA	765	True	1	1	1
772	TTG	TAA	969	True	0	0	0
773	GTG	TAA	912	True	0	0	0
774	GTG	TAA	1179	True	0	0	0
775	GTG	TAA	936	True	0	0	0
776	ATG	TGA	1230	True	1	1	1
777	ATG	TAA	708	True	14	14	14
778	ATG	TAA	1386	True	1	1	1
779	ATG	TAA	1458	True	19	19	16
780	ATG	TAA	861	True	23	23	18
781	ATG	TAA	1890	True	28	28	26
782	ATG	TAA	447	True	15	15	15
783	TTG	TGA	423	True	11	11	11
784	ATG	TAA	1191	True	4	4	4
785	ATG	TGA	156	True	0	0	0
786	ATG	TAA	1557	True	28	28	27
787	ATG	TAA	1131	True	52	52	44
788	ATG	TGA	447	True	2	2	2
789	ATG	TGA	1020	True	5	5	5
790	ATG	TAA	1221	True	3	3	3
791	TTG	TAA	1464	True	2	2	2
792	ATG	TGA	801	True	17	17	15
793	ATG	TAG	1002	True	10	10	9
794	TTG	TGA	1002	True	4	4	4
795	ATG	TAG	948	True	4	4	4
796	ATG	TAA	369	True	0	0	0
797	ATG	TAA	348	True	68	68	38
798	ATG	TAA	1263	True	129	129	112
799	ATG	TAG	1437	True	3	3	3
800	GTG	TGA	1629	True	7	7	7
801	TTG	TAG	681	True	2	2	2
802	ATG	TAA	960	True	2	2	2
803	GTG	TGA	1302	True	1	1	1
804	ATG	TGA	795	True	0	0	0
805	TTG	TAA	1092	True	16	16	15
806	ATG	TAA	276	True	0	0	0
807	ATG	TAG	666	True	8	8	4
808	ATG	TAA	138	True	0	0	0
809	ATG	TAA	156	True	1	1	1
810	ATG	TAA	315	True	2	2	2
811	ATG	TAA	750	True	79	79	56
812	ATG	TAA	1359	True	26	26	25
813	ATG	TAA	1950	True	71	71	66
814	ATG	TAG	138	True	1	1	1
815	ATG	TGA	393	True	3	3	3
816	ATG	TAG	1416	True	12	12	11
817	ATG	TAG	1077	True	0	0	0
818	ATG	TGA	201	True	0	0	0
819	ATG	TAA	1155	True	0	0	0
820	ATG	TAA	1542	True	0	0	0
821	ATG	TAA	1413	True	246	246	162
822	ATG	TAA	1686	True	30	30	29
823	ATG	TGA	717	True	10	10	8
824	ATG	TAA	666	True	7	7	7
825	GTG	TAA	4389	True	4	4	4
826	ATG	TAA	519	True	16	16	13
827	ATG	TAA	1191	True	2	2	2
828	TTG	TAA	216	True	6	6	6
829	ATG	TGA	471	True	3	3	2
830	ATG	TGA	321	True	6	6	6
831	ATG	TAG	828	True	6	6	6
832	ATG	TAA	1176	True	1	1	1
833	ATG	TAA	1056	True	8	8	8
834	ATG	TAA	795	True	2	2	2
835	ATG	TAA	843	True	8	8	6
836	ATG	TAG	1122	True	15	15	15
837	ATG	TAA	186	True	2	2	2
838	ATG	TAA	792	True	1	1	1
839	TTG	TAA	861	True	3	3	3
840	ATG	TGA	960	True	7	7	5
841	ATG	TAA	864	True	27	27	24
842	GTG	TAA	1401	True	52	52	48
843	ATG	TAA	267	True	0	0	0
844	ATG	TAA	978	True	23	23	22
845	ATG	TAG	453	True	2	2	2
846	ATG	TAA	690	True	14	14	12
847	ATG	TAA	1002	True	0	0	0
848	ATG	TAA	1029	True	0	0	0
849	ATG	TAG	1197	True	0	0	0
850	ATG	TAA	1377	True	1	1	1
851	ATG	TAA	1818	True	0	0	0
852	ATG	TAA	180	True	0	0	0
853	ATG	TAA	330	True	1	1	1
854	GTG	TAA	459	True	1	1	1
855	TTG	TAG	558	True	0	0	0
856	ATG	TGA	768	True	1	1	1
857	GTG	TAG	1224	True	1	1	1
858	TTG	TGA	315	True	1	1	1
859	ATG	TAA	1350	True	0	0	0
860	ATG	TAG	765	True	1	1	1
861	ATG	TAA	1584	True	2	2	2
862	ATG	TAA	1722	True	5	5	5
863	ATG	TAG	1815	True	8	8	8
864	ATG	TAA	405	True	1	1	1
865	ATG	TAA	858	True	1	1	1
866	ATG	TAA	945	True	0	0	0
867	GTG	TAA	1449	True	1	1	1
868	ATG	TAG	942	True	1	1	1
869	ATG	TAA	1182	True	0	0	0
870	GTG	TGA	1203	True	5	5	5
871	ATG	TGA	663	True	3	3	3
872	GTG	TGA	936	True	0	0	0
873	ATG	TAA	1191	True	0	0	0
874	GTG	TAA	1158	True	0	0	0
875	ATG	TAA	549	True	3	3	3
876	GTG	TAA	633	True	1	1	1
877	ATG	TGA	1089	True	2	2	2
878	TTG	TAA	618	True	6	6	6
879	ATG	TAA	1254	True	3	3	3
880	ATG	TAA	537	True	10	10	10
881	ATG	TAA	1557	True	0	0	0
882	ATG	TAA	483	True	1	1	1
883	TTG	TAA	2571	True	22	22	22
884	ATG	TAA	978	True	2	2	2
885	ATG	TGA	1002	True	2	2	2
886	ATG	TAA	1032	True	2	2	2
887	ATG	TAA	882	True	2	2	2
888	ATG	TAA	585	True	8	8	6
889	ATG	TAA	192	True	0	0	0
890	ATG	TAG	111	True	0	0	0
891	ATG	TAA	912	True	4	4	4
892	ATG	TGA	795	True	21	21	20
893	ATG	TAA	315	True	9	9	7
894	TTG	TAA	1194	True	4	4	4
895	ATG	TAA	153	True	0	0	0
896	ATG	TAA	270	True	1	1	1
897	ATG	TAA	519	True	21	21	17
898	ATG	TAA	333	True	2	2	2
899	GTG	TAA	861	True	21	21	18
900	ATG	TGA	990	True	15	15	15
901	ATG	TAG	2586	True	29	29	28
902	ATG	TAG	984	True	8	8	7
903	ATG	TAA	1110	True	5	5	5
904	ATG	TAA	225	True	0	0	0
905	ATG	TAA	753	True	18	18	13
906	ATG	TAA	255	True	0	0	0
907	ATG	TAG	345	True	0	0	0
908	ATG	TAA	531	True	36	36	32
909	GTG	TAA	1743	True	22	22	22
910	ATG	TAA	1062	True	6	6	6
911	TTG	TAG	1290	True	43	43	39
912	ATG	TAA	474	True	52	52	30
913	ATG	TAA	438	True	62	62	36
914	ATG	TAA	354	True	12	12	11
915	ATG	TGA	885	True	36	36	33
916	ATG	TAA	777	True	135	135	108
917	ATG	TAA	204	True	1	1	1
918	TTG	TGA	273	True	0	0	0
919	ATG	TGA	693	True	2	2	2
920	ATG	TAA	1773	True	1	1	1
921	GTG	TAA	1356	True	0	0	0
922	ATG	TGA	198	True	0	0	0
923	ATG	TAA	1452	True	2	2	2
924	GTG	TAG	768	True	0	0	0
925	ATG	TGA	999	True	0	0	0
926	ATG	TAA	831	True	0	0	0
927	ATG	TGA	1131	True	0	0	0
928	ATG	TAG	537	True	7	7	7
929	TTG	TAA	270	True	0	0	0
930	ATG	TAA	474	True	0	0	0
931	ATG	TAA	201	True	0	0	0
932	GTG	TAA	624	True	2	2	2
933	ATG	TGA	1161	True	17	17	17
934	ATG	TAA	936	True	0	0	0
935	GTG	TAG	483	True	2	2	2
936	ATG	TAG	717	True	3	3	3
937	ATG	TAA	714	True	10	10	10
938	ATG	TAA	708	True	10	10	7
939	ATG	TAA	1896	True	0	0	0
940	ATG	TAA	1179	True	0	0	0
941	TTG	TAA	465	True	2	2	2
942	ATG	TAA	666	True	3	3	3
943	ATG	TAA	1599	True	4	4	4
944	ATG	TAA	531	True	2	2	2
945	ATG	TAA	375	True	0	0	0
946	ATG	TAA	156	True	0	0	0
947	ATG	TAA	762	True	3	3	3
948	ATG	TAA	366	True	2	2	2
949	ATG	TAG	699	True	3	3	3
950	ATG	TAA	918	True	8	8	8
951	ATG	TAA	942	True	3	3	3
952	ATG	TAA	204	True	1	1	1
953	ATG	TGA	831	True	5	5	5
954	TTG	TGA	1080	True	13	13	10
955	TTG	TAA	1392	True	3	3	3
956	ATG	TAA	456	True	3	3	3
957	ATG	TAA	570	True	1	1	1
958	TTG	TGA	969	True	0	0	0
959	TTG	TAA	654	True	0	0	0
960	ATG	TGA	3654	True	4	4	4
961	GTG	TAA	597	True	3	3	3
962	ATG	TGA	909	True	4	4	4
963	ATG	TAA	396	True	0	0	0
964	ATG	TAA	423	True	0	0	0
965	GTG	TAG	663	True	92	92	76
966	TTG	TAA	1542	True	95	95	82
967	TTG	TGA	192	True	0	0	0
968	ATG	TAA	1353	True	14	14	14
969	ATG	TGA	579	True	6	6	6
970	ATG	TAA	825	True	12	12	8
971	ATG	TAA	1491	True	102	102	90
972	ATG	TAA	1668	True	219	219	159
973	ATG	TAA	1746	True	76	76	63
974	GTG	TGA	1140	True	12	12	12
975	ATG	TGA	645	True	5	5	5
976	ATG	TAA	525	True	10	10	10
977	ATG	TAA	243	True	0	0	0
978	ATG	TAA	324	True	0	0	0
979	ATG	TAA	1467	True	31	31	27
980	ATG	TAG	441	True	19	19	16
981	ATG	TAA	1659	True	7	7	6
982	TTG	TAA	1407	True	1	1	1
983	ATG	TAA	1386	True	4	4	4
984	ATG	TAA	1005	True	275	275	155
985	ATG	TAG	876	True	1	1	1
986	ATG	TAA	1101	True	3	3	3
987	GTG	TAA	870	True	0	0	0
988	ATG	TAA	1398	True	1	1	1
989	TTG	TAA	1356	True	3	3	3
990	ATG	TAA	1410	True	0	0	0
991	ATG	TAA	429	True	0	0	0
992	ATG	TAA	291	True	0	0	0
993	ATG	TAA	1077	True	73	73	60
994	GTG	TGA	492	True	19	19	10
995	ATG	TAA	996	True	45	45	39
996	ATG	TAA	600	True	31	31	23
997	TTG	TAA	1335	True	5	5	5
998	ATG	TAA	432	True	1	1	1
999	ATG	TAA	1182	True	20	20	19
1000	ATG	TAA	1386	True	44	44	33
1001	ATG	TAA	357	True	1	1	1
1002	ATG	TGA	396	True	1	1	1
1003	TTG	TAG	732	True	4	4	4
1004	ATG	TGA	108	True	1	1	1
1005	ATG	TAA	1116	True	7	7	7
1006	TTG	TGA	744	True	6	6	5
1007	ATG	TAA	849	True	62	62	55
1008	ATG	TAA	849	True	62	62	49
1009	TTG	TAA	1362	True	15	15	15
1010	ATG	TGA	501	True	9	9	9
1011	GTG	TAA	162	True	17	17	4
1012	ATG	TGA	1758	True	8	8	8
1013	ATG	TAA	2022	True	9	9	9
1014	ATG	TGA	621	True	1	1	1
1015	GTG	TGA	126	True	0	0	0
1016	ATG	TAA	204	True	0	0	0
1017	GTG	TAG	219	True	1	1	1
1018	GTG	TAA	1362	True	0	0	0
1019	ATG	TAA	1092	True	0	0	0
1020	ATG	TAA	1134	True	23	23	23
1021	ATG	TAA	354	True	9	9	8
1022	ATG	TGA	1074	True	10	10	10
1023	GTG	TAA	867	True	3	3	3
1024	TTG	TGA	1506	True	29	29	28
1025	ATG	TAA	1218	True	0	0	0
1026	TTG	TGA	498	True	0	0	0
1027	ATG	TAA	339	True	0	0	0
1028	ATG	TAA	768	True	0	0	0
1029	ATG	TGA	186	True	0	0	0
1030	GTG	TAA	897	True	4	4	4
1031	ATG	TGA	1260	True	18	18	16
1032	ATG	TGA	1227	True	14	14	13
1033	GTG	TAA	2892	True	17	17	17
1034	ATG	TAA	945	True	19	19	17
1035	GTG	TAA	213	True	1	1	1
1036	ATG	TAA	879	True	163	163	119
1037	ATG	TAA	87	True	0	0	0
1038	ATG	TAA	87	True	0	0	0
1039	ATG	TAG	519	True	5	5	5
1040	ATG	TAA	342	True	12	12	8
1041	ATG	TAA	612	True	112	106	70
1042	ATG	TAA	357	True	39	39	28
1043	TTG	TAA	192	True	0	0	0
1044	ATG	TAA	519	True	4	4	4
1045	ATG	TAA	1080	True	41	41	31
1046	ATG	TAA	438	True	6	6	6
1047	ATG	TAA	744	True	10	10	10
1048	ATG	TGA	1227	True	1	1	1
1049	ATG	TAA	711	True	7	7	7
1050	TTG	TAA	1191	True	4	4	4
1051	ATG	TAA	1392	True	1	1	1
1052	ATG	TAA	315	True	0	0	0
1053	ATG	TAG	501	True	14	14	14
1054	ATG	TAA	2145	True	19	19	17
1055	ATG	TAA	1062	True	130	130	97
1056	GTG	TAA	933	True	129	129	93
1057	ATG	TAA	1413	True	31	31	29
1058	ATG	TAG	576	True	41	41	24
1059	ATG	TAA	2328	True	107	107	103
1060	ATG	TAA	978	True	8	8	7
1061	ATG	TAA	777	True	0	0	0
1062	ATG	TAA	1041	True	21	21	19
1063	ATG	TAA	408	True	4	4	4
1064	ATG	TAA	1290	True	59	59	55
1065	TTG	TAA	141	True	2	2	2
1066	ATG	TAA	735	True	52	52	40
1067	ATG	TAA	996	True	44	44	38
1068	ATG	TGA	645	True	4	4	4
1069	ATG	TAA	1542	True	3	3	3
1070	ATG	TGA	396	True	0	0	0
1071	ATG	TAA	1281	True	2	2	1
1072	GTG	TAA	1146	True	0	0	0
1073	ATG	TGA	450	True	3	3	3
1074	ATG	TAA	993	True	8	8	8
1075	ATG	TAA	972	True	11	11	8
1076	ATG	TAA	582	True	2	2	2
1077	ATG	TAG	1095	True	0	0	0
1078	ATG	TGA	1440	True	1	1	1
1079	ATG	TGA	561	True	0	0	0
1080	TTG	TAA	1299	True	22	22	17
1081	TTG	TAA	1530	True	0	0	0
1082	TTG	TAA	858	True	0	0	0
1083	ATG	TAA	234	True	0	0	0
1084	ATG	TAG	579	True	1	1	1
1085	ATG	TAG	900	True	1	1	1
1086	ATG	TAA	270	True	9	9	8
1087	ATG	TAA	1470	True	0	0	0
1088	ATG	TGA	201	True	0	0	0
1089	ATG	TGA	363	True	0	0	0
1090	ATG	TAA	624	True	3	3	3
1091	ATG	TAA	507	True	2	2	2
1092	ATG	TAA	1500	True	0	0	0
1093	ATG	TAA	528	True	2	2	2
1094	ATG	TAG	1206	True	0	0	0
1095	ATG	TAG	1053	True	1	1	1
1096	ATG	TGA	849	True	1	1	1
1097	ATG	TAA	1326	True	4	4	4
1098	ATG	TAA	990	True	1	1	1
1099	TTG	TAG	1155	True	29	29	26
1100	ATG	TAG	1206	True	0	0	0
1101	TTG	TAA	1728	True	2	2	2
1102	ATG	TAA	327	True	0	0	0
1103	TTG	TAG	438	True	0	0	0
1104	TTG	TAA	3501	True	59	59	50
1105	ATG	TAG	3699	True	19	19	19
1106	TTG	TGA	1176	True	11	11	11
1107	ATG	TAA	3393	True	40	40	38
1108	ATG	TGA	303	True	1	1	1
1109	ATG	TAA	219	True	0	0	0
1110	ATG	TAA	402	True	0	0	0
1111	ATG	TAA	177	True	0	0	0
1112	ATG	TGA	618	True	0	0	0
1113	ATG	TAA	234	True	0	0	0
1114	ATG	TAA	222	True	0	0	0
1115	ATG	TAA	171	True	0	0	0
1116	ATG	TAG	924	True	0	0	0
1117	ATG	TGA	906	True	10	10	10
1118	ATG	TAA	357	True	4	4	3
1119	ATG	TAA	2685	True	45	45	45
1120	ATG	TAA	588	True	0	0	0
1121	ATG	TAG	1845	True	0	0	0
1122	GTG	TGA	480	True	1	1	1
1123	GTG	TAA	825	True	3	3	3
1124	ATG	TAA	1368	True	0	0	0
1125	ATG	TAA	864	True	9	9	9
1126	ATG	TGA	1014	True	7	7	6
1127	GTG	TAA	1029	True	2	2	2
1128	ATG	TAA	510	True	2	2	2
1129	GTG	TGA	663	True	1	1	1
1130	ATG	TAG	1455	True	2	2	2
1131	ATG	TAA	639	True	0	0	0
1132	ATG	TAA	807	True	1	1	1
1133	ATG	TAA	600	True	0	0	0
1134	TTG	TGA	1170	True	0	0	0
1135	TTG	TAG	711	True	0	0	0
1136	ATG	TGA	687	True	0	0	0
1137	ATG	TAA	759	True	0	0	0
1138	ATG	TAA	630	True	0	0	0
1139	GTG	TAA	1116	True	0	0	0
1140	ATG	TAG	1269	True	0	0	0
1141	ATG	TAA	849	True	2	2	2
1142	ATG	TGA	450	True	1	1	1
1143	ATG	TAA	1839	True	1	1	1
1144	ATG	TAA	492	True	2	2	2
1145	ATG	TAG	897	True	67	67	47
1146	TTG	TAG	585	True	0	0	0
1147	ATG	TGA	930	True	1	1	1
1148	ATG	TAA	537	True	0	0	0
1149	ATG	TGA	348	True	3	3	3
1150	ATG	TAA	588	True	2	2	2
1151	ATG	TAG	294	True	1	1	1
1152	TTG	TGA	1617	True	0	0	0
1153	ATG	TGA	852	True	31	31	25
1154	ATG	TGA	843	True	18	18	17
1155	ATG	TAA	360	True	2	2	2
1156	ATG	TAA	198	True	0	0	0
1157	ATG	TAA	813	True	21	21	19
1158	GTG	TAA	768	True	32	32	28
1159	GTG	TAA	309	True	3	3	3
1160	ATG	TAA	1431	True	47	47	39
1161	GTG	TGA	495	True	6	6	6
1162	TTG	TAG	1038	True	0	0	0
1163	ATG	TAA	1221	True	0	0	0
1164	ATG	TGA	777	True	0	0	0
1165	ATG	TGA	1158	True	0	0	0
1166	ATG	TAA	1062	True	2	2	2
1167	ATG	TGA	3093	True	0	0	0
1168	ATG	TGA	960	True	0	0	0
1169	GTG	TGA	180	True	0	0	0
1170	GTG	TAA	186	True	0	0	0
1171	ATG	TAG	735	True	0	0	0
1172	ATG	TAA	558	True	0	0	0
1173	TTG	TAA	954	True	33	33	27
1174	ATG	TAA	192	True	1	1	1
1175	ATG	TGA	240	True	0	0	0
1176	ATG	TAA	939	True	241	176	93
1177	ATG	TAA	1242	True	81	81	64
1178	ATG	TAA	786	True	0	0	0
1179	ATG	TGA	987	True	1	1	1
1180	ATG	TAA	990	True	1	1	1
1181	ATG	AAG	465	True	1	1	1
1182	GGC	TAA	1167	True	0	0	0
1183	ATG	TAA	951	True	0	0	0
1184	ATG	TAA	912	True	0	0	0
1185	ATG	TGA	753	True	1	1	1
1186	ATG	TAA	993	True	15	15	13
1187	ATG	TAA	1638	True	56	56	48
1188	TTG	TAG	936	True	1	1	1
1189	ATG	TAA	918	True	2	2	2
1190	GTG	TGA	1077	True	9	9	9
1191	TTG	TGA	918	True	9	9	9
1192	ATT	TGA	1218	True	1	1	1
1193	ATG	TAA	579	True	5	5	3
1194	ATG	TAA	396	True	77	77	44
1195	ATG	TAA	657	True	0	0	0
1196	TTG	TAA	141	True	20	20	14
1197	ATG	TAG	657	True	18	18	16
1198	ATG	TGA	123	True	0	0	0
1199	ATG	TGA	1122	True	0	0	0
1200	GTG	TAA	2013	True	19	19	16
1201	ATG	TAA	168	True	0	0	0
1202	TTG	TAG	900	True	13	13	11
1203	ATG	TGA	399	True	9	9	9
1204	ATG	TAA	546	True	4	4	4
1205	ATG	TAA	573	True	14	14	11
1206	ATG	TAG	369	True	27	27	25
1207	ATG	TAG	636	True	37	37	29
1208	ATG	TAG	801	True	16	16	16
1209	ATG	TGA	852	True	10	10	9
1210	ATG	TAA	735	True	4	4	4
1211	ATG	TAA	1845	True	3	3	3
1212	GTG	TGA	711	True	0	0	0
1213	GTG	TGA	618	True	0	0	0
1214	ATG	TGA	1110	True	0	0	0
1215	ATG	TGA	201	True	0	0	0
1216	ATG	TGA	771	True	0	0	0
1217	ATG	TAA	1011	True	2	2	2
1218	ATG	TGA	816	True	0	0	0
1219	ATG	TAA	777	True	87	87	73
1220	ATG	TAA	684	True	1	1	1
1221	ATG	TAA	447	True	0	0	0
1222	ATG	TAA	489	True	0	0	0
1223	ATG	TAG	519	True	0	0	0
1224	ATG	TAG	318	True	0	0	0
1225	ATG	TAA	387	True	0	0	0
1226	GTG	TAA	357	True	0	0	0
1227	ATG	TGA	234	True	0	0	0
1228	GTG	TAA	207	True	0	0	0
1229	ATG	TAG	216	True	0	0	0
1230	ATG	TAA	150	True	0	0	0
1231	ATG	TAA	255	True	0	0	0
1232	TTG	TAA	2280	True	9	9	9
1233	ATG	TAA	255	True	7	7	6
1234	TTG	TGA	423	True	10	10	10
1235	ATG	TAA	516	True	364	358	159
1236	ATG	TAA	723	True	131	131	102
1237	ATG	TAA	1122	True	1	1	1
1238	TTG	TAA	1173	True	1	1	1
1239	ATG	TAA	546	True	0	0	0
1240	TTG	TAA	1191	True	1	1	1
1241	ATG	TAA	1230	True	19	19	17
1242	ATG	TAA	321	True	283	283	117
1243	ATG	TAA	132	True	2	2	2
1244	ATG	TGA	174	True	5	5	5
1245	ATG	TAA	462	True	9	9	9
1246	ATG	TGA	504	True	7	7	7
1247	ATG	TAA	285	True	5	5	5
1248	ATG	TAA	528	True	0	0	0
1249	ATG	TGA	318	True	5	5	5
1250	ATG	TAA	756	True	3	3	3
1251	ATG	TAA	348	True	0	0	0
1252	ATG	TAA	1947	True	8	8	7
1253	ATG	TAA	1953	True	17	17	15
1254	ATG	TAA	948	True	6	6	6
1255	ATG	TAA	483	True	18	18	14
1256	ATG	TAG	507	True	6	6	5
1257	TTG	TAG	396	True	0	0	0
1258	ATG	TAG	480	True	0	0	0
1259	ATG	TAA	195	True	0	0	0
1260	GTG	TGA	330	True	0	0	0
1261	ATG	TGA	990	True	0	0	0
1262	TTG	TAG	249	True	0	0	0
1263	TTG	TAA	1404	True	63	63	53
1264	TTG	TAA	474	True	1	1	1
1265	ATG	TAA	168	True	0	0	0
1266	ATG	TGA	900	True	0	0	0
1267	ATG	TGA	399	True	0	0	0
1268	ATG	TAA	576	True	1	1	1
1269	ATG	TAA	2958	True	20	20	19
1270	ATG	TGA	561	True	11	11	11
1271	ATG	TAG	642	True	7	7	7
1272	GTG	TAA	627	True	0	0	0
1273	GTG	TAA	279	True	1	1	1
1274	ATG	TAA	1191	True	6	6	6
1275	ATG	TAA	1179	True	5	5	4
1276	ATG	TAA	189	True	0	0	0
1277	ATG	TAA	813	True	16	16	15
1278	ATG	TGA	753	True	2	2	2
1279	ATG	TAA	753	True	3	3	3
1280	ATG	TAG	975	True	0	0	0
1281	ATG	TGA	498	True	1	1	1
1282	ATG	TAA	423	True	45	45	31
1283	ATG	TAA	1179	True	52	52	45
1284	ATG	TAA	1422	True	1	1	1
1285	ATG	TGA	1380	True	1	1	1
1286	TTG	TGA	1014	True	1	1	1
1287	ATG	TAA	1020	True	0	0	0
1288	ATG	TGA	1080	True	0	0	0
1289	ATG	TAA	837	True	0	0	0
1290	ATG	TAA	1269	True	0	0	0
1291	ATG	TGA	1002	True	16	16	16
1292	GTG	TGA	1443	True	2	2	2
1293	TTG	TAA	1494	True	2	2	2
1294	ATG	TAA	765	True	0	0	0
1295	ATG	TAG	465	True	9	9	9
1296	ATG	TAA	1272	True	44	44	42
1297	TTG	TAA	1137	True	7	7	7
1298	ATG	TGA	135	True	0	0	0
1299	ATG	TAA	258	True	2	2	2
1300	GTG	TAA	954	True	3	3	3
1301	ATG	TAA	378	True	1	1	1
1302	ATG	TAA	603	True	0	0	0
1303	ATG	TAG	837	True	3	3	3
1304	TTG	TGA	597	True	0	0	0
1305	ATG	TAA	342	True	1	1	1
1306	ATG	TAA	180	True	0	0	0
1307	ATG	TGA	837	True	0	0	0
1308	ATG	TAA	801	True	2	2	2
1309	ATG	TAA	168	True	2	2	2
1310	GTG	TGA	351	True	4	4	4
1311	ATG	TAA	207	True	0	0	0
1312	ATG	TGA	510	True	0	0	0
1313	ATG	TGA	798	True	6	6	6
1314	ATG	TAA	1302	True	1	1	1
1315	ATG	TGA	1488	True	20	20	16
1316	GTG	TAA	828	True	21	21	21
1317	TTG	TAA	936	True	2	2	2
1318	ATG	TGA	384	True	1	1	1
1319	ATG	TGA	357	True	1	1	1
1320	ATG	TAA	486	True	0	0	0
1321	ATG	TAA	441	True	5	5	5
1322	GTG	TGA	219	True	2	2	2
1323	ATG	TAA	1401	True	16	16	16
1324	ATG	TAA	444	True	4	4	4
1325	ATG	TAG	447	True	2	2	2
1326	TTG	TAA	150	True	3	3	3
1327	ATC	TAA	3999	True	25	25	25
1328	TTG	TGA	660	True	4	4	4
1329	ATG	TGA	978	True	1	1	1
1330	ATG	TAG	267	True	3	3	3
1331	ATG	TGA	426	True	4	4	4
1332	ATG	TGA	1047	True	7	7	7
1333	TTG	TGA	579	True	4	4	4
1334	TTG	TAA	273	True	4	4	4
1335	ATG	TAG	2064	True	10	10	10
1336	ATG	TGA	330	True	2	2	2
1337	ATG	TAA	165	True	1	1	1
1338	ATG	TAA	840	True	11	11	10
1339	ATG	TAA	270	True	0	0	0
1340	ATG	TAA	264	True	3	3	3
1341	ATG	TGA	894	True	1	1	1
1342	ATG	TAA	138	True	1	1	1
1343	ATG	TGA	171	True	0	0	0
1344	ATG	TAA	747	True	12	12	7
1345	ATG	TAA	1002	True	4	4	4
1346	ATG	TAA	618	True	19	19	15
1347	ATG	TGA	1317	True	24	24	23
1348	ATG	TAA	951	True	0	0	0
1349	ATG	TGA	147	True	0	0	0
1350	GTG	TAG	2151	True	0	0	0
1351	ATG	TAA	972	True	0	0	0
1352	ATG	TAA	1350	True	18	18	18
1353	ATG	TGA	819	True	3	3	3
1354	ATG	TAA	825	True	0	0	0
1355	TTG	TGA	927	True	0	0	0
1356	GTG	TAG	963	True	0	0	0
1357	ATG	TGA	1008	True	1	1	1
1358	ATG	TGA	1650	True	0	0	0
1359	ATG	TGA	960	True	0	0	0
1360	ATG	TGA	1101	True	0	0	0
1361	ATG	TAA	891	True	1	1	1
1362	ATG	TAA	990	True	0	0	0
1363	ATG	TAA	1050	True	40	40	33
1364	ATG	TGA	861	True	3	3	3
1365	ATG	TGA	519	True	10	10	10
1366	ATG	TGA	1200	True	1	1	1
1367	ATG	TAG	225	True	0	0	0
1368	GTG	TAA	732	True	0	0	0
1369	ATG	TAA	528	True	0	0	0
1370	ATG	TGA	519	True	0	0	0
1371	ATG	TAA	339	True	0	0	0
1372	ATG	TAA	318	True	0	0	0
1373	ATG	TAG	903	True	100	100	78
1374	ATG	TAG	1098	True	31	31	30
1375	ATG	TAG	1248	True	12	12	11
1376	ATG	TAA	426	True	1	1	1
1377	ATG	TGA	444	True	6	6	5
1378	ATG	TAA	411	True	109	109	68
1379	ATG	TAG	171	True	0	0	0
1380	ATG	TAA	471	True	0	0	0
1381	ATG	TAA	2289	True	1	1	1
1382	ATG	TAA	960	True	1	1	1
1383	ATG	TAA	834	True	21	21	20
1384	ATG	TAA	765	True	0	0	0
1385	ATG	TAA	1644	True	0	0	0
1386	ATG	TGA	600	True	0	0	0
1387	ATG	TAA	603	True	0	0	0
1388	TTG	TAA	687	True	1	1	1
1389	ATG	TGA	1365	True	5	5	5
1390	ATG	TGA	681	True	1	1	1
1391	ATG	TAA	513	True	6	6	6
1392	ATG	TAA	138	True	0	0	0
1393	ATG	TAA	1356	True	11	11	11
1394	ATG	TAA	333	True	12	12	10
1395	ATG	TAA	156	True	0	0	0
1396	ATG	TAA	183	True	0	0	0
1397	ATG	TAA	465	True	11	11	9
1398	ATG	TAG	1122	True	3	3	3
1399	ATG	TGA	552	True	0	0	0
1400	TTG	TAA	813	True	0	0	0
1401	ATG	TAA	1695	True	0	0	0
1402	TTG	TAA	1014	True	0	0	0
1403	ATG	TGA	1836	True	0	0	0
1404	ATG	TAG	936	True	0	0	0
1405	TTG	TAA	2403	True	4	4	4
1406	ATG	TGA	666	True	17	17	15
1407	ATG	TAA	975	True	3	3	3
1408	GTG	TGA	756	True	19	19	16
1409	ATG	TAA	1146	True	70	70	55
1410	ATG	TAA	195	True	0	0	0
1411	ATG	TAG	702	True	5	5	5
1412	ATG	TAA	897	True	69	69	55
1413	ATG	TAG	1350	True	12	12	12
1414	ATG	TAA	156	True	0	0	0
1415	GTG	TAA	177	True	0	0	0
1416	ATG	TAG	1023	True	0	0	0
1417	ATG	TGA	2217	True	6	6	6
1418	ATG	TAA	498	True	1	1	1
1419	TTG	TGA	126	True	0	0	0
1420	ATG	TAA	1062	True	24	24	22
1421	ATG	TGA	1194	True	124	124	87
1422	ATG	TAA	780	True	7	7	7
1423	ATG	TAA	1197	True	3	3	3
1424	ATG	TGA	1218	True	20	20	18
1425	ATG	TAA	708	True	8	8	7
1426	ATG	TAA	630	True	9	9	9
1427	ATG	TAA	537	True	5	5	5
1428	ATG	TAA	321	True	4	4	4
1429	ATG	TAG	258	True	4	4	4
1430	ATG	TAA	432	True	2	2	2
1431	ATG	TAG	1521	True	32	32	21
1432	ATG	TAA	438	True	10	10	10
1433	ATG	TAG	786	True	43	43	39
1434	ATG	TGA	813	True	164	164	107
1435	ATG	TAA	2100	True	18	18	18
1436	ATG	TAA	1044	True	0	0	0
1437	ATG	TAA	660	True	2	2	2
1438	GTG	TAA	450	True	2	2	2
1439	ATG	TAA	732	True	16	16	9
1440	ATG	TAA	498	True	7	7	5
1441	ATG	TAG	357	True	6	6	5
1442	ATG	TAA	747	True	1	1	1
1443	GTG	TAA	1200	True	0	0	0
1444	ATG	TAA	228	True	0	0	0
1445	ATG	TAG	699	True	2	2	2
1446	TTG	TAA	252	True	0	0	0
1447	GTG	TGA	291	True	1	1	1
1448	GTG	TAA	186	True	5	5	5
1449	TTG	TGA	195	True	0	0	0
1450	ATG	TAA	627	True	1	1	1
1451	ATG	TGA	1338	True	0	0	0
1452	ATG	TAG	498	True	0	0	0
1453	ATG	TAA	1914	True	26	26	25
1454	GTG	TAA	1092	True	50	50	44
1455	ATG	TAG	966	True	2	2	2
1456	ATG	TAA	867	True	20	20	17
1457	ATG	TAA	2100	True	67	67	60
1458	ATG	TAA	267	True	47	47	38
1459	ATG	TAA	1713	True	185	185	146
1460	ATG	TAA	240	True	1	1	1
1461	ATG	TAA	1029	True	0	0	0
1462	ATG	TGA	681	True	1	1	1
1463	TTG	TAA	1968	True	15	15	13
1464	TTG	TAA	867	True	48	48	45
1465	ATG	TAA	774	True	2	2	2
1466	GTG	TAA	2115	True	51	51	46
1467	GTG	TAA	1821	True	13	13	13
1468	ATG	TAA	1182	True	34	34	30
1469	ATG	TAA	162	True	0	0	0
1470	TTG	TAA	912	True	16	16	16
1471	ATG	TAA	465	True	5	5	5
1472	ATG	TAA	1293	True	19	19	16
1473	CTG	TAA	495	True	1	1	1
1474	ATG	TAA	861	True	6	6	6
1475	ATG	TAA	765	True	1	1	1
1476	ATG	TAG	1731	True	6	6	6
1477	ATG	TAA	519	True	2	2	2
1478	TTG	TAA	549	True	3	3	3
1479	ATG	TAA	1224	True	28	28	26
1480	ATG	TAA	240	True	3	3	3
1481	ATG	TAA	519	True	17	17	17
1482	TTG	TAA	198	True	3	3	3
1483	ATG	TAG	444	True	7	7	7
1484	ATG	TAA	882	True	5	5	5
1485	ATG	TAA	477	True	0	0	0
1486	ATG	TAG	894	True	0	0	0
1487	TTG	TGA	456	True	4	4	3
1488	ATG	TAA	711	True	32	32	26
1489	ATG	TAA	1125	True	4	4	4
1490	ATG	TAA	246	True	0	0	0
1491	ATG	TAA	804	True	0	0	0
1492	ATG	TAA	543	True	1	1	1
1493	ATG	TAG	447	True	0	0	0
1494	ATG	TAA	576	True	11	11	10
1495	ATG	TAA	966	True	0	0	0
1496	ATG	TGA	600	True	6	6	6
1497	ATG	TAA	1020	True	12	12	11
1498	ATG	TAG	1293	True	26	26	25
1499	ATG	TAA	522	True	16	16	16
1500	ATG	TAA	474	True	44	44	38
1501	ATG	TGA	234	True	0	0	0
1502	ATG	TAG	1758	True	0	0	0
1503	ATG	TAA	1815	True	0	0	0
1504	ATG	TAA	696	True	44	44	41
1505	ATG	TAA	1134	True	87	87	65
1506	ATG	TGA	693	True	20	20	18
1507	ATG	TAG	1194	True	25	25	22
1508	ATG	TGA	756	True	2	2	2
1509	ATG	TAG	912	True	7	7	7
1510	GTG	TAA	1908	True	4	4	3
1511	TTG	TAA	582	True	81	81	52
1512	TTG	TAA	270	True	1	1	1
1513	ATG	TAA	1623	True	93	93	80
1514	ATG	TAA	912	True	29	29	27
1515	ATG	TAA	1233	True	70	70	58
1516	ATG	TAA	135	True	0	0	0
1517	ATG	TAG	1008	True	3	3	3
1518	ATG	TAA	279	True	8	8	6
1519	ATG	TGA	1287	True	72	72	67
1520	GTG	TAA	834	True	73	73	60
1521	ATG	TAG	666	True	50	50	43
1522	TTG	TAA	1734	True	19	19	18
1523	ATG	TAA	1668	True	450	439	225
1524	ATG	TGA	210	True	242	232	90
1525	ATG	TAA	774	True	27	27	25
1526	TTG	TAA	555	True	5	5	5
1527	ATG	TAA	159	True	0	0	0
1528	ATG	TAA	144	True	0	0	0
1529	GTG	TGA	672	True	11	11	10
1530	ATG	TAA	1116	True	31	31	29
1531	ATG	TAA	978	True	20	20	19
1532	GTG	TAA	1329	True	66	66	59
1533	ATG	TAA	1413	True	18	18	18
1534	ATG	TAA	375	True	0	0	0
1535	ATG	TAA	120	True	0	0	0
1536	TTG	TAA	1473	True	15	15	14
1537	ATG	TAA	267	True	20	20	16
1538	ATG	TAA	639	True	25	25	21
1539	ATG	TAA	189	True	7	7	3
1540	ATG	TAG	798	True	32	32	28
1541	TTG	TGA	429	True	3	3	2
1542	ATG	TAA	915	True	0	0	0
1543	GTG	TAA	1566	True	0	0	0
1544	TTG	TAA	1941	True	1	1	1
1545	ATG	TAA	270	True	0	0	0
1546	ATG	TGA	522	True	0	0	0
1547	ATG	TAA	294	True	1	1	1
1548	ATG	TAA	612	True	2	2	2
1549	ATG	TAA	189	True	0	0	0
1550	GTG	TAA	1839	True	218	216	153
1551	TTG	TAA	318	True	3	3	3
1552	ATG	TAA	210	True	16	16	4
1553	GTG	TAA	630	True	1	1	1
1554	TTG	TAA	1329	True	1	1	1
1555	ATG	TAA	486	True	12	12	12
1556	ATG	TAA	930	True	2	2	1
1557	TTG	TAA	282	True	39	39	22
1558	ATG	TAA	1212	True	102	102	87
1559	TTG	TAA	3447	True	104	104	98
1560	ATG	TAA	921	True	31	31	23
1561	ATG	TAA	918	True	31	31	29
1562	ATG	TAG	1071	True	22	22	22
1563	ATG	TAA	1869	True	6	6	6
1564	ATG	TAA	624	True	3	3	3
1565	ATG	TAA	333	True	1	1	1
1566	ATG	TAA	894	True	2	2	2
1567	GTG	TAA	363	True	10	10	10
1568	ATG	TAA	447	True	3	3	2
1569	TTG	TAA	1041	True	93	93	72
1570	GTG	TAA	399	True	1	1	1
1571	ATG	TAA	240	True	0	0	0
1572	ATG	TGA	450	True	52	52	29
1573	TTG	TAG	273	True	5	5	5
1574	ATG	TAG	555	True	17	17	16
1575	GTG	TGA	486	True	5	5	5
1576	ATG	TGA	1227	True	0	0	0
1577	TTG	TAA	783	True	8	8	8
1578	TTG	TGA	1026	True	70	70	57
1579	ATG	TAG	1248	True	12	12	12
1580	ATG	TGA	186	True	1	1	1
1581	ATG	TAA	519	True	268	155	51
1582	ATG	TAA	180	True	23	23	18
1583	TTG	TAA	582	True	1	1	1
1584	TTG	TAG	483	True	1	1	1
1585	ATG	TGA	897	True	10	10	9
1586	ATG	TGA	1620	True	75	75	61
1587	ATG	TAA	432	True	10	10	6
1588	ATG	TAA	936	True	200	186	118
1589	ATG	TGA	354	True	41	41	38
1590	ATG	TAA	2151	True	129	129	100
1591	TTG	TGA	1941	True	4	4	2
1592	ATG	TAG	1485	True	166	166	129
1593	ATG	TAA	975	True	15	15	15
1594	GTG	TAA	1356	True	19	19	19
1595	TTG	TAA	1101	True	19	19	17
1596	ATG	TAG	1092	True	42	42	36
1597	ATG	TGA	912	True	28	28	25
1598	ATG	TGA	792	True	46	46	39
1599	TTG	TGA	696	True	16	16	15
1600	TTG	TGA	708	True	16	16	15
1601	ATG	TAA	366	True	4	4	3
1602	ATG	TAG	1323	True	743	709	370
1603	ATG	TAA	1149	True	287	287	147
1604	ATG	TAA	4302	True	8	8	8
1605	GTG	TAA	930	True	0	0	0
1606	ATG	TAA	720	True	0	0	0
1607	GTG	TAA	783	True	0	0	0
1608	ATG	TGA	795	True	1	1	1
1609	TTG	TGA	1281	True	0	0	0
1610	ATG	TAA	246	True	0	0	0
1611	ATG	TAA	837	True	88	88	69
1612	TTG	TGA	693	True	45	45	35
1613	ATG	TAA	456	True	23	23	19
1614	ATG	TAA	273	True	2	2	2
1615	ATG	TAG	774	True	10	10	10
1616	ATG	TAA	495	True	52	52	43
1617	ATG	TAA	2766	True	9	9	9
1618	ATG	TAA	375	True	0	0	0
1619	GTG	TAG	465	True	10	10	8
1620	ATG	TGA	912	True	89	89	77
1621	TTG	TAA	546	True	267	267	164
1622	ATG	TAA	1308	True	592	579	346
1623	ATG	TAA	915	True	550	550	326
1624	ATG	TGA	1287	True	918	912	452
1625	ATG	TAG	1095	True	353	353	231
1626	ATG	TGA	3216	True	296	296	240
1627	ATG	TAA	771	True	40	40	38
1628	ATG	TGA	936	True	64	64	54
1629	ATG	TGA	720	True	39	39	36
1630	ATG	TAA	651	True	52	52	44
1631	ATG	TAA	702	True	7	7	7
1632	ATG	TGA	1065	True	1	1	1
1633	ATG	TAA	1149	True	6	6	5
1634	GTG	TGA	594	True	0	0	0
1635	ATG	TAA	774	True	1	1	1
1636	ATG	TAG	786	True	5	5	5
1637	ATG	TAA	489	True	1	1	1
1638	TTG	TGA	1719	True	38	38	36
1639	ATG	TAA	2673	True	0	0	0
1640	ATG	TAG	876	True	25	25	21
1641	ATG	TAA	270	True	157	129	76
1642	ATG	TAA	615	True	129	129	96
1643	ATG	TAG	204	True	9	9	4
1644	TTG	TGA	1221	True	15	15	15
1645	ATG	TAA	2418	True	12	12	12
1646	TTG	TGA	483	True	14	14	14
1647	ATG	TAG	954	True	31	31	26
1648	ATG	TAA	1344	True	16	16	16
1649	ATG	TGA	1092	True	14	14	14
1650	TTG	TAA	765	True	10	10	10
1651	GTG	TAA	1947	True	53	53	48
1652	ATG	TAG	897	True	15	15	13
1653	ATG	TAA	654	True	4	4	4
1654	ATG	TAA	645	True	0	0	0
1655	ATG	TAA	81	True	0	0	0
1656	ATG	TAA	189	True	0	0	0
1657	GTG	TAG	363	True	29	29	27
1658	TTG	TAG	1662	True	59	59	51
1659	ATG	TAG	663	True	34	34	27
1660	ATG	TAG	903	True	67	67	53
1661	GTG	TGA	2049	True	11	11	11
1662	ATG	TAA	567	True	148	148	102
1663	ATG	TAG	1002	True	95	95	83
1664	ATG	TAA	954	True	273	273	181
1665	ATG	TAA	741	True	135	135	94
1666	ATG	TAA	234	True	82	82	41
1667	ATG	TAA	750	True	88	57	21
1668	ATG	TAA	3561	True	127	127	118
1669	ATG	TAA	990	True	11	11	11
1670	ATG	TAA	486	True	7	7	6
1671	ATG	TAG	333	True	37	37	23
1672	ATG	TAA	1341	True	163	163	136
1673	ATG	TAA	273	True	48	48	35
1674	ATG	TAA	246	True	1	1	1
1675	ATG	TGA	387	True	30	30	16
1676	ATG	TGA	525	True	57	57	44
1677	ATG	TAG	732	True	27	27	26
1678	ATG	TAA	348	True	84	84	61
1679	ATG	TAA	849	True	112	112	74
1680	GTG	TAA	768	True	9	9	8
1681	ATG	TGA	1731	True	6	6	6
1682	ATG	TAG	282	True	0	0	0
1683	ATG	TAA	1158	True	94	94	82
1684	ATG	TAA	903	True	73	73	69
1685	TTG	TGA	894	True	6	6	6
1686	ATG	TAG	2076	True	192	192	160
1687	ATG	TAG	1308	True	7	7	7
1688	ATG	TAA	915	True	11	11	10
1689	ATG	TAG	546	True	68	68	55
1690	ATG	TGA	1404	True	57	57	50
1691	ATG	TAA	780	True	46	46	39
1692	TTG	TGA	390	True	13	13	12
1693	ATG	TAG	453	True	38	38	33
1694	GTG	TAG	321	True	10	10	10
1695	ATG	TAG	1611	True	83	83	75
1696	ATG	TAA	1017	True	47	47	44
1697	ATG	TGA	627	True	6	6	6
1698	ATG	TAA	1317	True	46	46	44
1699	GTG	TAG	444	True	8	8	8
1700	ATG	TAG	615	True	10	10	10
1701	GTG	TGA	1464	True	26	26	24
1702	ATG	TAA	423	True	13	13	13
1703	ATG	TAA	795	True	113	113	94
1704	ATG	TGA	216	True	5	5	5
1705	ATG	TAA	423	True	4	4	4
1706	ATG	TAA	999	True	20	20	18
1707	ATG	TAA	1137	True	97	93	72
1708	ATG	TAA	363	True	26	26	23
1709	TTG	TGA	660	True	10	10	10
1710	ATG	TAG	666	True	4	4	4
1711	GTG	TAA	270	True	0	0	0
1712	ATG	TAA	780	True	3	3	3
1713	ATG	TGA	1083	True	5	5	5
1714	ATG	TAA	2034	True	21	21	21
1715	ATG	TGA	1101	True	5	5	5
1716	GTG	TAA	897	True	7	7	7
1717	TTG	TGA	1074	True	29	29	17
1718	ATG	TAA	2019	True	27	27	27
1719	ATG	TAA	471	True	9	9	9
1720	ATG	TGA	630	True	4	4	4
1721	ATG	TAA	501	True	3	3	3
1722	ATG	TAA	765	True	12	12	12
1723	ATG	TGA	504	True	17	17	17
1724	ATG	TAA	741	True	92	92	66
1725	ATG	TAA	882	True	148	148	116
1726	ATG	TAA	723	True	76	76	59
1727	GTG	TAA	558	True	75	75	56
1728	ATG	TAG	783	True	22	22	20
1729	ATG	TAA	810	True	8	8	8
1730	TTG	TAA	1152	True	32	32	32
1731	ATG	TAA	1269	True	70	70	61
1732	ATG	TAA	1695	True	72	72	69
1733	ATG	TAA	4314	True	68	68	65
1734	ATG	TAA	471	True	71	71	53
1735	ATG	TAA	1116	True	141	141	108
1736	GTG	TAA	276	True	7	7	7
1737	ATG	TAA	303	True	30	30	28
1738	ATG	TGA	2151	True	161	161	133
1739	GTG	TAA	279	True	17	17	15
1740	TTG	TAA	354	True	1	1	1
1741	ATG	TAG	930	True	4	4	4
1742	GTG	TAA	951	True	43	43	35
1743	ATG	TAA	270	True	3	3	3
1744	ATG	TAA	2118	True	136	136	118
1745	ATG	TAA	960	True	1	1	1
1746	TTG	TAA	1230	True	13	13	13
1747	ATG	TAA	258	True	0	0	0
1748	ATG	TAA	894	True	0	0	0
1749	ATG	TAA	603	True	0	0	0
1750	ATG	TAA	1041	True	57	57	48
1751	GTG	TAA	1215	True	20	20	19
1752	ATG	TAA	873	True	44	44	38
1753	TTG	TAA	1668	True	233	233	184
1754	ATG	TGA	738	True	2	2	2
1755	ATG	TAA	213	True	0	0	0
1756	GTG	TAA	2364	True	53	53	50
1757	ATG	TAA	726	True	9	9	9
1758	ATG	TAG	1209	True	1	1	1
1759	ATG	TGA	1281	True	32	32	29
1760	TTG	TAA	1287	True	27	27	26
1761	ATG	TGA	729	True	2	2	2
1762	ATG	TAG	258	True	0	0	0
1763	TTG	AAG	453	True	25	25	18
1764	AGG	TAA	339	True	14	14	13
1765	ATG	TAA	867	True	177	177	112
1766	ATG	TAA	582	True	47	47	39
1767	ATG	TAA	1251	True	43	43	38
1768	ATG	TAA	1047	True	350	350	195
1769	ATG	TGA	1176	True	6	6	6
1770	ATG	TAA	1563	True	360	360	224
1771	ATG	TAG	795	True	7	7	7
1772	ATG	TAA	261	True	4	4	4
1773	ATG	TAA	1044	True	18	18	17
1774	ATG	TAA	1179	True	7	7	7
1775	ATG	TGA	1530	True	79	79	57
1776	ATG	TAA	432	True	54	54	41
1777	ATG	TAA	546	True	0	0	0
1778	ATG	TAA	2577	True	80	80	73
1779	GTG	TAG	1884	True	36	36	35
1780	ATG	TAA	456	True	0	0	0
1781	TTG	TAA	558	True	7	7	7
1782	ATG	TAA	618	True	27	27	24
1783	ATG	TAA	678	True	1	1	1
1784	ATG	TGA	267	True	3	3	1
1785	ATG	TAA	867	True	0	0	0
1786	ATG	TGA	975	True	4	4	4
1787	ATG	TGA	2304	True	11	11	11
1788	ATG	TGA	249	True	0	0	0
1789	ATG	TAA	1248	True	0	0	0
1790	ATG	TGA	1263	True	0	0	0
1791	GTG	TAA	780	True	0	0	0
1792	ATG	TAA	750	True	0	0	0
1793	ATG	TAA	15132	True	12	12	12
1794	ATG	TAA	13617	True	5	5	5
1795	ATG	TAA	12789	True	2	2	2
1796	ATG	TAG	16467	True	9	9	9
1797	ATG	TGA	7632	True	2	2	2
1798	ATG	TAA	1218	True	12	12	11
1799	ATG	TGA	357	True	0	0	0
1800	GTG	TAA	825	True	0	0	0
1801	ATG	TAA	1329	True	0	0	0
1802	ATG	TAT	57	True	0	0	0
1803	ATG	TAA	177	True	0	0	0
1804	ATG	TAA	708	True	3	3	3
1805	ATG	TAA	453	True	1	1	1
1806	ATG	TGA	354	True	0	0	0
1807	ATG	TAA	318	True	0	0	0
1808	ATG	TAA	276	True	0	0	0
1809	GTG	TAG	414	True	0	0	0
1810	TTG	TAA	945	True	67	67	56
1811	ATG	TAG	222	True	24	24	17
1812	TTG	TAA	273	True	3	3	3
1813	ATG	TAA	231	True	10	10	10
1814	GTG	TAA	393	True	2	2	2
1815	TTG	TGA	2103	True	36	36	35
1816	GTG	TAA	990	True	10	10	9
1817	ATG	TAA	621	True	5	5	5
1818	ATG	TAG	768	True	0	0	0
1819	ATG	TAG	969	True	2	2	2
1820	TTG	TAG	1263	True	47	47	43
1821	ATG	TAA	1266	True	21	21	20
1822	ATG	TAA	408	True	21	21	12
1823	ATG	TAA	1335	True	388	380	259
1824	ATG	TAA	291	True	0	0	0
1825	GTG	TAA	345	True	0	0	0
1826	ATG	TAA	252	True	0	0	0
1827	ATG	TAA	435	True	1	1	1
1828	ATG	TAA	792	True	2	2	2
1829	ATG	TGA	513	True	2	2	2
1830	ATG	TAA	642	True	8	8	8
1831	ATG	TAA	354	True	0	0	0
1832	ATG	TAA	276	True	4	4	4
1833	GTG	TAG	165	True	1	1	1
1834	ATG	TAA	471	True	1	1	1
1835	ATG	TAA	1392	True	0	0	0
1836	ATG	TAA	1602	True	0	0	0
1837	GTG	TAA	1155	True	4	4	4
1838	ATG	TAA	1338	True	6	6	6
1839	ATG	TAA	1500	True	2	2	2
1840	ATG	TAG	636	True	1	1	1
1841	ATG	TAA	1416	True	0	0	0
1842	ATG	TAG	1185	True	0	0	0
1843	ATG	TGA	462	True	1	1	1
1844	ATG	TAA	435	True	3	3	3
1845	TTG	TAA	261	True	0	0	0
1846	TTG	TGA	126	True	0	0	0
1847	ATG	TGA	165	True	0	0	0
1848	ATG	TAA	840	True	10	10	10
1849	TTG	TAA	288	True	0	0	0
1850	TTG	TAA	723	True	36	36	26
1851	TTG	TGA	357	True	1	1	1
1852	ATG	TAA	201	True	0	0	0
1853	ATG	TAG	189	True	0	0	0
1854	TTG	TAG	138	True	0	0	0
1855	ATG	TGA	399	True	0	0	0
1856	ATG	TAA	435	True	20	20	18
1857	ATG	TAG	189	True	0	0	0
1858	ATG	TGA	1563	True	0	0	0
1859	ATG	TAA	1092	True	0	0	0
1860	GTG	TAA	1215	True	0	0	0
1861	GTG	TGA	807	True	1	1	1
1862	GTG	TGA	618	True	1	1	1
1863	ATG	TAA	1641	True	2	2	2
1864	ATG	TAA	366	True	2	2	2
1865	ATG	TGA	759	True	0	0	0
1866	ATG	TAG	540	True	0	0	0
1867	GTG	TGA	435	True	0	0	0
1868	ATG	TAA	348	True	0	0	0
1869	ATG	TAA	618	True	62	62	41
1870	ATG	TAG	318	True	9	9	9
1871	ATG	TGA	654	True	11	11	11
1872	ATG	TAA	234	True	4	4	2
1873	ATG	TAA	2004	True	32	32	32
1874	ATG	TAA	447	True	0	0	0
1875	ATG	TAA	219	True	0	0	0
1876	GTG	TGA	174	True	1	1	1
1877	ATG	TGA	708	True	5	5	5
1878	ATG	TAA	363	True	2	2	2
1879	ATG	TAA	492	True	10	10	10
1880	ATG	TAA	429	True	1	1	1
1881	ATG	TAA	393	True	0	0	0
1882	ATG	TAA	147	True	0	0	0
1883	ATG	TAA	147	True	0	0	0
1884	ATG	TGA	2730	True	131	131	118
1885	ATG	TAG	513	True	1	1	1
1886	GTG	TAA	126	True	0	0	0
1887	ATG	TAG	147	True	0	0	0
1888	ATG	TAA	252	True	0	0	0
1889	ATG	TAG	366	True	13	13	10
1890	ATG	TAA	300	True	1	1	1
1891	ATG	TAA	288	True	0	0	0
1892	ATG	TAA	582	True	15	15	12
1893	ATG	TAG	408	True	15	15	14
1894	TTG	TAA	1968	True	49	49	43
1895	TTG	TAA	2421	True	25	25	25
1896	ATG	TGA	177	True	0	0	0
1897	ATG	TAA	411	True	2	2	2
1898	ATG	TAA	1398	True	58	58	51
1899	ATG	TAG	1500	True	2	2	2
1900	GTG	TGA	264	True	0	0	0
1901	ATG	TAA	1269	True	2	2	2
1902	ATG	TAG	1542	True	4	4	4
1903	ATG	TGA	447	True	1	1	1
1904	ATG	TAA	894	True	17	17	14
1905	GTG	TAG	597	True	11	11	9
1906	ATG	TAA	1200	True	0	0	0
1907	ATG	TAA	1536	True	0	0	0
1908	ATG	TAA	783	True	0	0	0
1909	ATG	TGA	900	True	0	0	0
1910	ATG	TAA	222	True	0	0	0
1911	ATG	TAA	1335	True	0	0	0
1912	ATG	TGA	1650	True	0	0	0
1913	GTG	TAA	1143	True	0	0	0
1914	GTG	TGA	306	True	0	0	0
1915	ATG	TGA	174	True	0	0	0
1916	ATG	TAA	1533	True	1	1	1
1917	ATG	TAA	393	True	0	0	0
1918	GTG	TAA	3840	True	2	2	2
1919	ATG	TAA	10812	True	10	10	10
1920	ATG	TAG	7668	True	4	4	4
1921	ATG	TAG	7683	True	6	6	6
1922	TTG	TAA	7686	True	5	5	5
1923	ATG	TAA	1476	True	0	0	0
1924	ATG	TAG	978	True	11	11	11
1925	ATG	TAG	1392	True	2	2	2
1926	ATG	TAA	546	True	102	102	75
1927	ATG	TAA	546	True	2	2	2
1928	ATG	TAG	231	True	6	6	5
1929	ATG	TAA	1764	True	0	0	0
1930	GTG	TGA	858	True	0	0	0
1931	ATG	TAA	990	True	1	1	1
1932	ATG	TAA	1482	True	131	131	95
1933	ATG	TAA	4563	True	215	215	186
1934	ATG	TAA	903	True	13	13	13
1935	GTG	TAA	1116	True	10	10	10
1936	ATG	TGA	894	True	8	8	8
1937	ATG	TAA	369	True	1	1	1
1938	TTG	TAA	717	True	6	6	6
1939	ATG	TAA	306	True	7	7	5
1940	ATG	TAA	771	True	0	0	0
1941	ATG	TGA	534	True	3	3	3
1942	ATG	TAA	1245	True	0	0	0
1943	ATG	TAA	1464	True	0	0	0
1944	ATG	TAA	1035	True	1	1	1
1945	ATG	TGA	2043	True	5	5	5
1946	ATG	TAA	294	True	3	3	3
1947	ATG	TAG	405	True	4	4	4
1948	ATG	TAG	120	True	1	1	1
1949	ATG	TAA	123	True	0	0	0
1950	GTG	TAG	294	True	4	4	4
1951	ATG	TAA	1686	True	5	5	5
1952	ATG	TGA	1452	True	0	0	0
1953	ATG	TAA	699	True	0	0	0
1954	TTG	TAG	678	True	3	3	3
1955	ATG	TGA	1038	True	0	0	0
1956	ATG	TAG	684	True	0	0	0
1957	ATG	TGA	306	True	0	0	0
1958	ATG	TAA	1179	True	0	0	0
1959	ATG	TAG	489	True	5	5	5
1960	ATG	TAA	156	True	0	0	0
1961	ATG	TGA	756	True	0	0	0
1962	TTG	TAA	357	True	0	0	0
1963	GTG	TAG	240	True	0	0	0
1964	GTG	TAG	498	True	0	0	0
1965	ATG	TAA	912	True	0	0	0
1966	ATG	TGA	483	True	0	0	0
1967	ATG	TAA	255	True	4	4	3
1968	ATG	TAG	795	True	0	0	0
1969	ATG	TGA	873	True	0	0	0
1970	ATG	TGA	879	True	0	0	0
1971	TTG	TAA	432	True	0	0	0
1972	ATG	TAG	633	True	0	0	0
1973	ATG	TAA	921	True	7	7	6
1974	ATG	TAA	363	True	0	0	0
1975	ATG	TAG	213	True	0	0	0
1976	TTG	TAA	264	True	0	0	0
1977	ATG	TAA	2601	True	2	2	2
1978	ATG	TAA	642	True	16	16	16
1979	ATG	TAA	240	True	0	0	0
1980	ATG	TAA	339	True	0	0	0
1981	TTG	TAA	357	True	0	0	0
1982	ATG	TAA	366	True	4	4	4
1983	ATG	TAA	660	True	0	0	0
1984	ATG	TAA	924	True	2	2	2
1985	ATG	TAA	174	True	0	0	0
1986	ATG	TAA	225	True	0	0	0
1987	ATG	TAG	456	True	0	0	0
1988	TTG	TAA	261	True	0	0	0
1989	TTG	TAA	141	True	0	0	0
1990	ATG	TGA	1116	True	10	10	4
1991	ATG	TAA	123	True	1	1	1
1992	ATG	TGA	654	True	1	1	1
1993	ATG	TAA	348	True	0	0	0
1994	ATG	TGA	294	True	0	0	0
1995	ATG	TAA	336	True	0	0	0
1996	TTG	TAA	3606	True	20	20	19
1997	TTG	TAA	300	True	0	0	0
1998	ATG	TGA	93	True	0	0	0
[truncated: 2,326 more rows]
