# Supplementary material for: A streamlined, nanopore-compatible 5PSeq protocol for rapid phenotypic antimicrobial sensitivity testing
Source: Cell Rep Methods. 2026 Mar 12;6(3):101327. doi: 10.1016/j.crmeth.2026.101327 (PMC13030957; doi:10.1016/j.crmeth.2026.101327)
Supplement: Data S1. Interactive FivePSeq html report, related to Figure 2 [file mmc4.zip › bsub_s5pseq_to_compress/fivepseq_counts/bsub_s5pseq1/protein_coding/transcript_fft.txt]

	count	period	signal
0	176	3.0	84.34012817989031
1	69	3.0	35.874252169244556
2	13	3.0	10.393138708530437
3	65
4	13	7.209677419354839	7.52973811875692
5	234
6	644	3.0	300.22489926307634
7	0
8	296	3.0	170.0021573326462
9	261	3.0	142.00887202994133
10	189	3.0	74.77663430457604
11	110
12	41
13	15	2.070217917675545	10.146072798135735
14	7	41.25	6.321783355866813
15	0
16	1	3.850515463917526	1.0000000000000009
17	26
18	160
19	126
20	18
21	3	4.786516853932584	2.999927145231059
22	0
23	3	2.0625	2.9724835777477314
24	13	4.483516483516484	8.473516919519392
25	14
26	17	4.710601719197708	12.021153938323401
27	22	10.24390243902439	13.98136834427949
28	20	9.654545454545454	14.008157344042788
29	41	13.659574468085106	17.02622506720526
30	52
31	169
32	26
33	18	6.75	10.807399801631876
34	12	2.609375	7.735448953851235
35	69
36	60
37	125	3.0	45.816973468783026
38	9	14.462686567164178	6.38430094791872
39	22	4.050802139037433	16.735634795808213
40	28	17.318181818181817	12.147769624254652
41	14	9.23076923076923	9.655461858372261
42	0
43	203
44	0
45	61	30.6	25.19950767286494
46	299
47	420
48	88
49	85	5.554770318021202	24.048902286616233
50	73	231.0	38.36889654614168
51	157
52	62
53	1	4.408163265306122	1.0000000000000004
54	78	1245.0	28.022918082960828
55	3	9.0	2.9942608973880738
56	8	2.2332506203473947	7.056675534409886
57	62	3.0	24.535955289474238
58	18	3.2083333333333335	10.870962952470398
59	4	8.129032258064516	3.833223176931105
60	68
61	175	193.0	64.88542581436164
62	27
63	4	3.8085106382978724	3.9497132133193413
64	5	156.5	4.876332029984262
65	2	42.0	1.9999933362553355
66	53	540.0	31.13020246686331
67	102	57.23076923076923	40.065693070790395
68	249
69	35
70	45
71	17	3.8692579505300353	10.94746473767091
72	20	2.003552397868561	14.798001171077583
73	56	3.146198830409357	28.689616891748173
74	10	7.277777777777778	8.339087960150913
75	12	2.304255319148936	8.638259583674301
76	29
77	25	4.739495798319328	12.266233291782985
78	35	58.75	13.700156887974352
79	31	68.5	19.99934233016786
80	157	3.456896551724138	57.44316736886752
81	51
82	49
83	24	4.773584905660377	11.733496047129185
84	130
85	142
86	42	19.24390243902439	21.34162850900366
87	35	4.294314381270903	15.617172712406376
88	85
89	57
90	31	3.7666666666666666	16.279219451582286
91	223
92	16	77.72727272727273	8.972379636018616
93	19	3.682758620689655	10.54276953009119
94	7	2.2934782608695654	5.594383946625023
95	13	2.1662870159453305	10.103275367949585
96	23	142.8	14.21555816706607
97	25	171.6	14.606394379096843
98	9	2.0647058823529414	8.210583722761498
99	45
100	164	28.26923076923077	81.40362029876937
101	255	3.0	92.51858419598801
102	47
103	87
104	56
105	3
106	395	3.0	118.25263536252518
107	210	1267.0	102.69765611689384
108	650	30.0	301.82377648058855
109	716	3.0	237.51338042460665
110	268	3.0	98.04423788793919
111	325	760.0	170.61114849148174
112	1134
113	4	7.72	3.9646488826600046
114	174
115	611	3.0	287.7977424676367
116	148	3.0	54.4268697981017
117	128	3.0185185185185186	39.96264775038922
118	399
119	498
120	219
121	138	3.0105263157894737	32.46758037733189
122	133	3.014218009478673	33.501400688406136
123	205
124	331	155.0	118.23893045489105
125	366
126	129	171.0	37.12806342476362
127	161	4.2102272727272725	48.994730708514254
128	68
129	241
130	253
131	89	7.943661971830986	22.589783805074415
132	77	3.0	26.143844652021503
133	84
134	92
135	79	6.110204081632653	31.125023122657975
136	127
137	139
138	97	22.42105263157895	34.21861261772336
139	133
140	206	31.5	76.69117596157552
141	280
142	25	3.0	15.535182200410317
143	371
144	187
145	42	3.0436046511627906	33.46065953416033
146	18	3.8943396226415095	10.568723024600365
147	18	142.71428571428572	12.709746696427853
148	95	135.0	78.72819742208723
149	507	3.0	165.00018745509618
150	138
151	7	17.303571428571427	5.933011335065632
152	0
153	32
154	90
155	1	2.3282208588957056	1.0000000000000004
156	8	6.487804878048781	6.864954025931329
157	0
158	11	46.8	8.193719939227172
159	8	9.756521739130434	6.864635904015883
160	1	2.234192037470726	1.0000000000000009
161	7	2.9134615384615383	6.130130100909714
162	3	3.578635014836795	2.9958597108571055
163	13	4.2153284671532845	8.297646110475945
164	4	2.001117318435754	4.0
165	1	2.0027700831024933	1.0000000000000002
166	1	53.25	1.000000000000001
167	2	2.001310615989515	2.0
168	1	6.430327868852459	1.0000000000000002
169	3
170	9	2.762376237623762	7.0875174150960385
171	1	29.73913043478261	1.0000000000000007
172	4	2.133116883116883	3.9875379436127445
173	39	25.5	17.231921149307194
174	35
175	30
176	82
177	62	3.0	26.740629504750117
178	69
179	0
180	2	3.6732673267326734	1.9999920184014177
181	0
182	0
183	2	5.224924012158055	1.9999966560998148
184	1	2.8803680981595092	1.0000000000000002
185	0
186	1	6.227848101265823	1.0000000000000009
187	0
188	18
189	0
190	0
191	0
192	0
193	1	2.6857142857142855	1.0000000000000002
194	0
195	2	2.0012953367875648	2.0
196	1	2.7683397683397684	1.0000000000000004
197	3	2.0031948881789137	2.999999999999999
198	0
199	0
200	5	44.76923076923077	4.888180459789475
201	2
202	6	2.918918918918919	5.476152195888929
203	6	2.0018903591682418	6.0
204	14	3.0	11.671819941915112
205	49
206	0
207	0
208	0
209	22
210	54
211	35
212	22	3.0	15.73003378638347
213	6	2.7775768535262206	5.615437211664631
214	2	10.0	1.999951044071526
215	32
216	2	13.570093457943925	1.9999953122466723
217	0
218	0
219	0
220	7	4.1450777202072535	6.3383739441312485
221	4	2.101123595505618	3.9961568460043817
222	2	2.001945525291829	1.9999999999999996
223	15	3.067873303167421	9.496111016194988
224	4	22.41176470588235	3.9665933721862427
225	2	2.898550724637681	2.0000000000000013
226	31	24.266666666666666	16.631551829372416
227	67
228	24	86.25	12.96546731022479
229	77
230	1	4.033613445378151	1.0000000000000007
231	5	12.743801652892563	4.6713244112761
232	4	2.245360824742268	3.9382037899764173
233	296	3.0	169.64351890587088
234	0
235	16
236	0
237	10	2.4634146341463414	7.106472987037893
238	1	2.4587628865979383	1.0000000000000002
239	2	2.3820224719101124	1.9999938904612573
240	0
241	1	5.6600985221674875	1.0000000000000002
242	0
243	0
244	6	5.713147410358566	5.512113856417597
245	5	3.8073089700996676	4.877971412209053
246	1	3.9303135888501743	1.0000000000000002
247	0
248	0
249	2	2.3808801213960544	2.0000000000000004
250	18	28.21875	10.999988464097793
251	4	5.14540059347181	3.9945018394594336
252	20	25.5	12.070624011444437
253	16
254	1	2.0035149384885766	1.0000000000000002
255	1	20.511627906976745	1.0000000000000009
256	2	2.0017605633802815	2.0
257	7	3.9198606271777003	6.666675133721723
258	2	2.368	1.9999874555376682
259	1	7.813953488372093	1.0000000000000002
260	22
261	1	4.144736842105263	1.0000000000000002
262	2	34.55555555555556	1.9999886376670968
263	0
264	0
265	1	15.333333333333334	1.0000000000000002
266	0
267	4	2.6952380952380954	3.928962742985795
268	2	3.0	1.9999942750712498
269	0
270	0
271	5	2.0015060240963853	5.0
272	1	2.5454545454545454	1.0000000000000007
273	0
274	114
275	5	5.732673267326732	4.724314336140909
276	5	3.3444444444444446	4.896816059276324
277	1	3.2708333333333335	1.0000000000000007
278	2	13.62	1.9999946717658434
279	3	2.9151670951156814	2.9940879192189667
280	1	3.2797927461139897	1.0000000000000002
281	0
282	4	3.857142857142857	3.9855211496461105
283	13	82.26315789473684	9.606716050093695
284	0
285	71
286	16	3.0	11.13555110334139
287	13	2.4506493506493507	9.48428800060351
288	15	2.8596059113300494	12.156490845651332
289	5	2.145933014354067	4.631274380672226
290	6	2.3046357615894038	5.612804002090182
291	0
292	223
293	129	3.0	58.07178412320293
294	45	45.88235294117647	20.456447375759897
295	46
296	17	4.28066037735849	10.447175561537815
297	56
298	2	2.257234726688103	1.999994986001244
299	1	2.3895652173913042	1.000000000000001
300	21
301	95	3.0	51.26340251123753
302	19	7.094594594594595	10.75063022808003
303	13
304	2	5.522448979591837	1.9999946005917377
305	0
306	6
307	6	3.7864583333333335	5.639478489978243
308	1717	389.0	543.793207269883
309	1745
310	4	3.7580993520518358	3.93217995152232
311	15	2.466666666666667	10.077536043674323
312	6	2.1811023622047245	5.639605677831559
313	6	4.674757281553398	5.268488582653434
314	0
315	19
316	130
317	0
318	21	2.498360655737705	14.50767910983147
319	1	2.475578406169666	1.0000000000000002
320	1	2.6666666666666665	1.0000000000000002
321	1	12.866666666666667	1.0000000000000002
322	7
323	0
324	1	4.002288329519451	1.0000000000000002
325	3	2.001233045622688	2.9999999999999982
326	13	6.275109170305677	9.124193820680611
327	1	2.3905191873589167	1.0000000000000002
328	2	3.823943661971831	1.9999916162182203
329	0
330	22	5.410714285714286	14.384003273201564
331	27	4.847507331378299	12.890588296518006
332	51	3.0173410404624277	27.45896031985368
333	193
334	2	2.334	1.999998186697742
335	1	2.0007949125596185	1.0000000000000002
336	2	6.797101449275362	2.0000000000000004
337	1	5.66497461928934	1.0000000000000009
338	0
339	0
340	0
341	0
342	5	3.6472602739726026	4.990301413737073
343	1	14.25	1.0000000000000007
344	2	2.0030487804878048	2.0
345	1	4.015037593984962	1.0
346	2	2.001223990208078	2.0
347	0
348	2	5.046511627906977	1.9999766400350572
349	2	2.001040582726327	2.0
350	4	108.42857142857143	3.95980971545623
351	12	3.0	9.741912090404186
352	11
353	749
354	658
355	10
356	252	1343.0	91.86472305055796
357	77
358	3	29.142857142857142	2.994257720588739
359	1	2.1623931623931623	1.0000000000000007
360	0
361	0
362	0
363	2	3.994285714285714	1.9999797423918118
364	3	3.2906976744186047	2.9942200439840048
365	1	4.004237288135593	1.0
366	1	7.426229508196721	1.0000000000000007
367	10	3.008955223880597	7.156823193740974
368	2	6.754716981132075	1.9999914276480912
369	2	5.333333333333333	2.0000000000000013
370	0
371	0
372	0
373	0
374	18	3.2	11.608435620583576
375	0
376	0
377	0
378	0
379	0
380	1	2.1050119331742243	1.0000000000000007
381	2	2.036764705882353	1.9999964226589095
382	18	2.485955056179775	12.48681562020196
383	17	33.8125	11.214605857132259
384	17	3.9244186046511627	10.181594633900493
385	4	3.951219512195122	3.9628318018148456
386	0
387	0
388	4	2.398162327718224	3.91958471479499
389	3	20.571428571428573	2.9928226157176456
390	2	3.5030487804878048	2.0
391	17	87.27272727272727	13.269389779248264
392	37	60.78947368421053	16.295506927630935
393	3	4.111675126903553	2.994063718295242
394	4	2.8272251308900525	3.9668753780621184
395	2	2.002105263157895	2.0
396	4	7.298507462686567	3.968700949498103
397	1	2.007782101167315	1.0
398	0
399	1	4.9573770491803275	1.0000000000000007
400	7	24.84375	6.460459037000447
401	0
402	0
403	1	6.915254237288136	1.0000000000000007
404	2	2.541029207232267	1.9999970399565101
405	0
406	5	2.0404411764705883	4.881099762988467
407	36	18.613636363636363	17.38458634239409
408	36	3.0	23.303299748105953
409	14	2.8451612903225807	9.03463291155825
410	4	3.0728155339805827	3.9379045113579227
411	5	2.390625	4.716909578902051
412	2	4.792899408284024	1.9999849199717048
413	1	12.122448979591837	1.0000000000000004
414	4	3.452830188679245	3.9998888778633206
415	40	8.567567567567568	16.84561220232936
416	30	2.671232876712329	14.238401585162437
417	29	177.0	13.883730395025433
418	8	3.838582677165354	6.898752566387434
419	6	2.686046511627907	5.4652746044558755
420	2	6.60655737704918	1.9999932365912965
421	1	2.789473684210526	1.0000000000000007
422	0
423	6
424	6	4.9393939393939394	5.6875035204208695
425	51	736.0	19.76017792020326
426	11	6.650602409638554	7.878760241279326
427	23
428	8	2.1385767790262173	7.091318757145988
429	3	186.75	2.9936661730074072
430	46
431	5	41.470588235294116	4.895385484586574
432	33	68.45454545454545	24.54718591292672
433	62	62.4	41.45635819792887
434	4	2.8398876404494384	3.8903474894275685
435	12	9.84	10.408430418724368
436	6	4.050955414012739	5.773244943844851
437	34	5.3475336322869955	16.630626072910626
438	0
439	0
440	2	27.695652173913043	1.9999972945911086
441	2	7.0047846889952154	1.9999999999999998
442	4	2.0008650519031144	4.0
443	18	7.5278810408921935	10.880734109589246
444	3	9.716417910447761	2.994738519547983
445	15	5.440677966101695	10.435117942593642
446	0
447	2	8.50909090909091	1.9999547452316233
448	189
449	4	2.004366812227074	4.0
450	9	2.0761904761904764	7.586094404796948
451	11	5.3125	8.9739947166541
452	84
453	9	9.526315789473685	6.49379548167549
454	6
455	6	2.483009708737864	5.744143285653326
456	5	2.032414910858995	4.745089485377537
457	8	5.383928571428571	7.335899450066181
458	0
459	3	2.001364256480218	2.999999999999999
460	33
461	23
462	23	3.0784313725490198	22.8618083874249
463	42	4.007462686567164	39.11521443121589
464	59
465	14	95.25	13.460873382016453
466	15	5.545454545454546	14.134007796541164
467	2	9.025210084033613	1.9999914276480915
468	0
469	99	3.0	47.54867363513737
470	55
471	542
472	4	7.738636363636363	3.886347881405017
473	20	3.352589641434263	12.098015517184336
474	4	2.4346504559270516	3.996022644842768
475	0
476	5	2.4023668639053253	4.797351878648975
477	76
478	105	13.8	40.362399531486126
479	40
480	35	6.218181818181818	15.132094763383103
481	32	3.6346153846153846	12.994004568605721
482	31	3.368715083798883	15.136276848343954
483	67
484	219	3.0	94.39745768490543
485	173
486	62
487	36
488	0
489	1	2.487437185929648	1.0000000000000002
490	1	7.133333333333334	1.0000000000000004
491	3	28.043478260869566	2.983238449860704
492	55	787.0	28.51628022333289
493	0
494	1	4.638297872340425	1.0000000000000004
495	3	38.470588235294116	2.9966653175834144
496	0
497	7	20.17241379310345	6.202521038684948
498	0
499	0
500	0
501	1	4.52054794520548	1.0000000000000002
502	1	2.0068965517241377	1.0
503	0
504	0
505	0
506	0
507	0
508	1	9.738461538461538	1.0000000000000002
509	0
510	0
511	0
512	0
513	0
514	0
515	1	2.367892976588629	1.0000000000000002
516	1	2.9846153846153847	1.0000000000000002
517	0
518	5	8.245508982035927	4.701196404040449
519	1	4.0125	1.0
520	3	2.001751313485114	2.9999999999999996
521	0
522	8	17.485714285714284	6.542310911249528
523	0
524	3	6.358974358974359	2.989544460709105
525	2	2.5025906735751295	1.9999999999999998
526	0
527	0
528	1	9.652173913043478	1.0000000000000007
529	1	4.206521739130435	1.0000000000000007
530	0
531	60
532	1	21.387096774193548	1.0000000000000007
533	0
534	2	2.0018587360594795	2.0000000000000004
535	1	2.263157894736842	1.0000000000000002
536	3	2.122529644268775	2.9970404093754084
537	3	2.0025188916876573	2.999588279134107
538	0
539	1	3.0	1.0000000000000007
540	2	2.214484679665738	1.9999843448160877
541	7	6.2846715328467155	6.360955919333573
542	0
543	0
544	7	2.1472602739726026	6.125185901231679
545	0
546	0
547	15
548	3	2.7476635514018692	2.980972900007342
549	0
550	0
551	20	10.10126582278481	11.050189771403303
552	0
553	6	3.6283783783783785	5.063317834642668
554	5	38.69230769230769	4.908503301797872
555	2	2.006622516556291	2.0
556	1	2.2183098591549295	1.0000000000000007
557	2	2.002028397565923	2.0000000000000004
558	0
559	1	7.081545064377682	1.0000000000000002
560	18	9.269662921348315	15.773971323419923
561	8
562	6	2.5697211155378485	6.000000000000002
563	6	2.9307692307692306	6.000000000000002
564	0
565	5	4.702970297029703	4.8516334431410755
566	1	21.075	1.0000000000000009
567	0
568	3	27.6	2.9975235287730433
569	0
570	1	3.7555555555555555	1.0000000000000009
571	2	2.2577319587628866	1.9999917535922886
572	1	2.4176470588235293	1.0000000000000009
573	0
574	0
575	0
576	0
577	0
578	0
579	0
580	0
581	0
582	0
583	2	2.00253807106599	2.0
584	1	2.0073529411764706	1.0
585	3	5.720338983050848	2.9846088184563238
586	15	4.17420814479638	9.501365977819633
587	11	2.0101910828025478	8.889022693122303
588	5	6.923076923076923	4.924665305625018
589	1	2.22972972972973	1.0000000000000009
590	7	4.344984802431611	6.521358697546444
591	12
592	11
593	3	3.4643734643734643	2.9995161376358768
594	22	3.0096153846153846	13.003170968393494
595	60
596	1	5.48314606741573	1.0000000000000002
597	22	6.8088235294117645	12.40882384443297
598	0
599	0
600	3	2.0247349823321557	3.0000000000000013
601	3	53.76923076923077	2.9921451830526413
602	2	9.633802816901408	1.9999788428301637
603	18	17.863636363636363	12.537430968134961
604	48	2.002444987775061	31.999999999999996
605	44
606	11	2.7142857142857144	11.000000000000004
607	0
608	0
609	0
610	0
611	1	4.250965250965251	1.0000000000000002
612	0
613	0
614	0
615	0
616	18	7.277777777777778	12.773203893926674
617	15	6.0	9.267512489834195
618	24	5.8618421052631575	11.925143426026446
619	12	2.4154411764705883	9.148908267718266
620	11	2.7847533632286994	8.574905628399966
621	14	710.0	9.24011169461703
622	10	2.3333333333333335	6.907856330533273
623	105
624	31
625	6	2.305489260143198	5.21869738086562
626	1	2.954887218045113	1.0000000000000002
627	18
628	38	3.018633540372671	18.949933517147556
629	145	3.0	53.02740588482691
630	0
631	0
632	0
633	0
634	0
635	1	2.171641791044776	1.0000000000000002
636	0
637	0
638	5	7.067796610169491	4.337064319573616
639	23	8.633720930232558	12.770719107923691
640	42
641	0
642	3	2.2916666666666665	2.999878425557676
643	4	3.21875	3.98337153889526
644	1	5.0	1.0000000000000002
645	1	4.11340206185567	1.0000000000000007
646	4	11.068965517241379	3.8651456546595258
647	6	29.4	5.0469471594513395
648	203
649	56
650	8	2.0766233766233766	6.917029252763037
651	0
652	0
653	17	2.592485549132948	10.694195036290289
654	2	4.370242214532872	1.9999938030097715
655	6
656	24	4.442748091603053	15.5954266601317
657	160
658	88
659	75
660	82
661	0
662	0
663	89
664	30	3.0	18.897014717147204
665	40
666	0
667	19
668	31	3.0	15.37251376325071
669	24	2.48125	11.708691550226273
670	0
671	1	3.1775147928994083	1.0000000000000004
672	0
673	3	12.635294117647058	2.996560613217143
674	7	2.1515711645101665	6.10701672067916
675	9	2.796	8.47066064117734
676	15	805.0	10.223403720798833
677	143
678	42
679	2	11.551724137931034	1.9999902088891952
680	4	2.30625	3.815794495083568
681	16
682	6	23.470588235294116	5.97281001521278
683	9	53.07692307692308	7.823846416898366
684	121
685	160	3.0	75.83067943737521
686	5	2.002159827213823	5.0
687	6	3.768595041322314	5.223464357080892
688	5	2.404891304347826	4.8177938965141935
689	35
690	5	2.2985915492957747	4.718320196141688
691	2	6.713513513513513	1.9999935915064662
692	3	2.00253807106599	3.0
693	12	3.146473779385172	7.834186531345998
694	7	6.901408450704225	6.138661767527948
695	5	2.097972972972973	4.712242467492735
696	1	2.0759493670886076	1.0000000000000002
697	0
698	108	3.774757281553398	37.8330441527293
699	28	2.0016722408026757	16.0
700	7	3.1463414634146343	6.062645854317313
701	14	20.686046511627907	9.4635916170631
702	23	80.72727272727273	14.850399694415998
703	38	2.465376782077393	18.21502063112485
704	26	5.075862068965518	14.491096810611113
705	28
706	78
707	0
708	5	2.7009646302250805	4.7725981457174225
709	48	123.0	22.735491338647652
710	38	2.645933014354067	16.52607661280371
711	40	2.125	17.40631672904263
712	0
713	58	1120.0	27.75800484710424
714	181	371.0	90.76278241765883
715	39	3.0	17.467540047031303
716	0
717	0
718	2	2.000704225352113	2.0
719	15	2.3624557260920898	9.551776395157209
720	3	6.923076923076923	2.991451506980932
721	0
722	0
723	2	2.7261410788381744	1.9999770653964852
724	19	52.642857142857146	11.085929255838737
725	1	2.9423076923076925	1.0000000000000009
726	5	3.1714285714285713	4.641063353654435
727	3	2.0053475935828877	2.9999999999999996
728	313
729	2	5.705357142857143	2.0000000000000004
730	2	2.403669724770642	2.0000000000000018
731	0
732	0
733	0
734	0
735	0
736	7	3.492957746478873	6.670332959541243
737	0
738	1	3.62882096069869	1.0000000000000002
739	2	3.4126984126984126	1.9999973613200905
740	0
741	0
742	0
743	0
744	2	5.004048582995951	2.0000000000000004
745	0
746	0
747	0
748	0
749	1	2.673575129533679	1.0000000000000009
750	0
751	0
752	2	2.000912408759124	2.0
753	0
754	0
755	0
756	0
757	0
758	0
759	14	8.516129032258064	9.694465475556626
760	8	94.0	7.373240147430875
761	13	2.22	8.32622548634087
762	1	13.833333333333334	1.0000000000000002
763	0
764	1	2.1044776119402986	1.0000000000000002
765	6	6.56043956043956	5.617618146815037
766	4	28.2	3.977378292852731
767	0
768	22
769	1	2.3751753155680224	1.000000000000001
770	50	3.0	37.79737086050535
771	1	2.6321525885558583	1.0000000000000007
772	0
773	0
774	0
775	0
776	1	2.2289719626168223	1.0000000000000002
777	20	2.8765822784810124	11.614188319857487
778	7	11.097902097902098	6.905872015477058
779	22	4.331592689295039	12.480527876799837
780	24	3.0	14.5517628015323
781	37	52.275	17.884237125876382
782	23	46.285714285714285	12.356415902484798
783	22
784	5	2.8466257668711656	4.8683032216757685
785	0
786	30	2.5258620689655173	15.17292181212295
787	57	3.0	28.79081591779283
788	2	2.1818181818181817	1.9999764229029722
789	5	9.926829268292684	4.871999289864969
790	3	203.14285714285714	2.995850082265896
791	2	2.032967032967033	2.0000000000000004
792	18	3.009009009009009	12.799364154916884
793	11	57.285714285714285	9.764501937054158
794	4	4.26595744680851	3.9762874248362916
795	4
796	0
797	148
798	143
799	6	36.4	5.602320737502549
800	8	5.922330097087379	6.559790309126271
801	3	2.8089171974522293	2.9874498240503704
802	3	4.919491525423729	2.991087606418023
803	1	2.3411214953271027	1.0000000000000007
804	0
805	17
806	0
807	8	2.979381443298969	7.8903755862965035
808	0
809	2	2.0635838150289016	1.9999221252023784
810	8
811	108
812	31	5.016077170418006	16.091354157366553
813	71
814	4	2.8728813559322033	3.757241929313341
815	5	2.1838235294117645	4.587405766317289
816	12	4.405994550408719	9.371822669855634
817	0
818	0
819	0
820	0
821	367
822	43	24.82894736842105	18.238232040575394
823	14	3.0805369127516777	9.724304769283048
824	9	2.505780346820809	7.081565690477739
825	4	2.481081081081081	3.9593210488557635
826	22	2.3300970873786406	13.209823503130215
827	2	2.5355191256830603	1.9999948991177208
828	13	2.1384615384615384	11.397171834946683
829	9	2.645669291338583	7.737741980033382
830	6	29.0	4.999336856348041
831	8	6.952702702702703	6.7732168321154065
832	1	2.4900542495479203	1.0000000000000002
833	8	2.5291750503018107	6.8231236132874535
834	2	3.730337078651685	1.9999900309626504
835	9	33.67741935483871	8.221866082239389
836	15
837	3	29.76923076923077	2.9838590413644224
838	1	3.7471698113207546	1.0000000000000002
839	3	2.4813084112149535	2.9904570204016867
840	21	2.9922680412371134	20.366303817565154
841	34	12.831325301204819	17.49062386891896
842	59	3.0	30.04327525579892
843	0
844	28
845	4	5.149606299212598	3.9981139104695687
846	14	4.977653631284916	9.4142435835928
847	0
848	0
849	0
850	1	6.440816326530612	1.0000000000000002
851	0
852	0
853	1	5.205882352941177	1.0000000000000002
854	2	3.36734693877551	1.9999772737335746
855	0
856	2	2.323741007194245	1.9999894670832996
857	2	5.912863070539419	1.9999951327955363
858	1	2.36697247706422	1.0000000000000002
859	1	2.856353591160221	1.0000000000000004
860	2	2.2412993039443156	1.9999894014919226
861	2	4.002242152466367	2.0000000000000004
862	7	2.9136363636363636	6.435831427911332
863	8	67.2	7.292113919380006
864	1	2.179856115107914	1.0000000000000002
865	1	2.8315508021390374	1.0000000000000002
866	0
867	1	2.507598784194529	1.0000000000000002
868	1	2.8503740648379052	1.0000000000000004
869	1	17.50632911392405	1.0000000000000009
870	7	2.747553816046967	6.278830995119529
871	3	2.2736842105263158	2.997120611634219
872	0
873	0
874	0
875	3	2.2058823529411766	2.9995074205232495
876	1	2.630914826498423	1.0000000000000002
877	2	26.875	1.9999940599008283
878	7	5.086956521739131	5.730521532175698
879	3	2.001375515818432	2.999999999999999
880	14	7.608247422680412	10.959765564195306
881	0
882	5	8.047058823529412	4.984453798263779
883	22	3.3763702801461632	12.537905852090141
884	2	2.00169779286927	2.0
885	2	2.0016638935108153	1.9999999999999996
886	2	2.0016233766233764	2.0
887	38
888	42
889	0
890	0
891	4	2.294845360824742	3.936790780634653
892	25	3.027355623100304	14.934187350810996
893	11	4.03125	8.953219859322772
894	4	6.518691588785047	3.9773532084592205
895	0
896	1	4.855670103092783	1.0000000000000002
897	25	2.0454545454545454	16.761010441436742
898	5	4.171875	4.824505400972187
899	21	7.375	13.698324573033759
900	20	2.3171206225680936	12.937235043776253
901	29
902	8	13.314606741573034	6.912445705414581
903	7	3.5053475935828877	5.830064209120753
904	0
905	37
906	1	2.0088105726872247	1.0000000000000002
907	11	2.0073529411764706	10.987463309238697
908	55
909	24	8.678571428571429	12.955559346368458
910	6	2.1775862068965517	5.441531075150701
911	44	19.115384615384617	19.763536267760646
912	94
913	104
914	18	2.803030303030303	14.904424729242901
915	45	3.0250696378830084	19.5474209207383
916	171
917	9	4.821428571428571	8.58126173801495
918	0
919	3	6.622222222222222	2.9969809011158746
920	1	6.950704225352113	1.0000000000000009
921	0
922	0
923	2	2.0012106537530268	2.0
924	0
925	0
926	0
927	0
928	7	6.589285714285714	5.91936645619714
929	0
930	0
931	3	2.407185628742515	2.999918163551283
932	2	2.0024271844660193	2.0
933	17
934	0
935	2	11.793103448275861	1.999978842830163
936	4	22.390243902439025	3.9547032103619304
937	11	4.716494845360825	8.084196583046177
938	12	3.0	10.27215648117205
939	0
940	0
941	3	2.074766355140187	2.9961625214187197
942	4	6.192857142857143	3.9017901973829483
943	7	4.958677685950414	6.061549729344729
944	3	5.228571428571429	2.9899361902719788
945	0
946	1	2.00561797752809	1.0
947	3	2.002079002079002	3.0
948	4	2.1807692307692306	3.85138554251329
949	5	2.848101265822785	4.741297277090652
950	10	2.8618925831202047	7.122075925206424
951	5	3.9965034965034967	4.932105814870155
952	11	5.869565217391305	8.371882279955152
953	6	6.926174496644295	5.442412452849002
954	13
955	3	2.109933774834437	2.999807891258709
956	3	10.95	2.993642829260309
957	1	29.653846153846153	1.0000000000000002
958	0
959	0
960	4	2.190340909090909	3.9819962999817324
961	3	6.0	2.997866553147096
962	4	5.186915887850467	3.9184812044777275
963	0
964	3	3.336898395721925	2.9999660952019718
965	116	3.0	56.10622776384188
966	107	3.0	47.61614195236583
967	0
968	15	9.961538461538462	10.158097619124183
969	9	3.5135135135135136	7.543960102665172
970	22	23.86046511627907	17.34267608218268
971	121	3.0	54.0370592885711
972	247	3.0	116.4827567587793
973	96
974	14	35.28947368421053	8.640270948767498
975	12	2.660377358490566	8.502358235045572
976	12
977	0
978	1	4.00763358778626	1.0000000000000009
979	33
980	19
981	7	3.9658848614072495	6.550129887811518
982	1	11.823529411764707	1.0000000000000009
983	5	9.173410404624278	4.8497208175038065
984	314	3.0	159.8658765486519
985	1	46.82608695652174	1.0000000000000007
986	3	26.04	2.992300214884007
987	0
988	2	2.0012515644555693	2.0
989	3	4.002570694087404	3.0000000000000004
990	0
991	0
992	11
993	87	3.0	34.02825021688883
994	25	14.4375	17.463488689178103
995	49	2.8843373493975903	22.474671626000635
996	39	27.620689655172413	21.484552750642322
997	5	6.564102564102564	4.799634350373631
998	1	2.74025974025974	1.0000000000000002
999	22	3.768392370572207	12.225485947515908
1000	47
1001	1	2.315352697095436	1.0000000000000007
1002	1	12.702127659574469	1.0000000000000004
1003	8	2.2923832923832923	6.615644471859687
1004	3	2.0064935064935066	3.0
1005	12	3.3173803526448364	8.833307446891844
1006	11	85.9090909090909	9.062153130781
1007	66
1008	68
1009	15
1010	11	4.875	7.925585631175443
1011	20	21.352941176470587	19.232691801947222
1012	8	7.593023255813954	6.707639587467079
1013	9	48.32608695652174	7.0082036146583935
1014	1	2.8842105263157896	1.0000000000000007
1015	0
1016	0
1017	1	2.641509433962264	1.0000000000000007
1018	0
1019	0
1020	51	8.841059602649006	28.85587902076212
1021	33
1022	11	9.107142857142858	9.352443018818969
1023	3	2.611246943765281	2.9926416138378666
1024	30	170.7	14.195309684129162
1025	0
1026	0
1027	0
1028	0
1029	0
1030	4	6.3468208092485545	3.8905933906802344
1031	20	3.0123711340206185	13.945972850954984
1032	18	3.9123287671232876	11.6410069174488
1033	23	6.511578947368421	14.551799277876508
1034	23	3.0	15.213923422640423
1035	1	2.8551724137931034	1.0
1036	194
1037	0
1038	0
1039	7	5.0	5.893822756848216
1040	42
1041	116
1042	57
1043	0
1044	5	11.076923076923077	4.762744757386924
1045	42	427.0	29.583441000964804
1046	8	3.6306818181818183	6.689756398002509
1047	11	7.159090909090909	8.112652501516262
1048	3	44.625	2.992630987280838
1049	7
1050	4	2.4378283712784588	3.974233335279441
1051	1	2.624382207578254	1.0000000000000009
1052	0
1053	17
1054	19	5.735941320293398	12.783254537847169
1055	169
1056	166
1057	49
1058	73	4.680722891566265	37.397992159168076
1059	139	3.0	47.767137307653925
1060	24	2.2120075046904315	22.342664505872527
1061	1	2.192825112107623	1.0000000000000009
1062	23	3.4887640449438204	17.155396827377494
1063	6	16.45945945945946	5.673431618318484
1064	80
1065	19	10.363636363636363	18.78851009110155
1066	69
1067	51
1068	6	2.396600566572238	5.697886994568128
1069	3	3.4652087475149105	2.9996574240480602
1070	0
1071	3	211.71428571428572	2.9999940003191647
1072	0
1073	6	3.9454545454545453	5.505539376831509
1074	9	16.816901408450704	7.185890526016166
1075	12	12.347368421052632	9.42796126948591
1076	2	2.002557544757033	2.0
1077	0
1078	1	4.0024390243902435	1.0000000000000002
1079	0
1080	23
1081	0
1082	0
1083	0
1084	1	5.27027027027027	1.0000000000000002
1085	2	2.5022727272727274	2.0
1086	49
1087	0
1088	0
1089	0
1090	3	5.188679245283019	2.9918460006592476
1091	3	9.076923076923077	2.9952367241000366
1092	2	5.077611940298508	2.000000000000001
1093	4	12.789473684210526	3.989655782204005
1094	0
1095	1	2.2553956834532376	1.0000000000000009
1096	2	4.30327868852459	1.9999910309087094
1097	4	4.786833855799373	3.941186313455977
1098	1	2.955334987593052	1.0000000000000002
1099	32	452.0	17.18782953273936
1100	2	2.001422475106686	2.0
1101	2	2.0010373443983402	2.0
1102	0
1103	0
1104	60
1105	19	2.260869565217391	11.155171744465491
1106	12	2.9423076923076925	8.964837951002778
1107	43	3.3778195488721803	17.904765810958192
1108	6	2.00796812749004	5.877377093460586
1109	0
1110	0
1111	0
1112	0
1113	0
1114	1	3.357142857142857	1.0000000000000004
1115	1	2.0108108108108107	1.0000000000000002
1116	1	2.9220779220779223	1.000000000000001
1117	10	2.1536964980544746	7.4821228458847635
1118	4	3.0	3.9988548491788563
1119	46
1120	0
1121	0
1122	2	8.407407407407407	1.9999786557377894
1123	3	3.5257731958762886	2.9908259226814566
1124	0
1125	10	26.625	8.070232121760458
1126	7	4.146757679180888	6.304891508991007
1127	2	2.430830039525692	1.9999934657500509
1128	3	2.9748953974895396	2.9927733035473745
1129	2	18.782608695652176	1.9999867481145137
1130	2	2.501510574018127	2.0000000000000004
1131	0
1132	1	5.361702127659575	1.0000000000000002
1133	0
1134	0
1135	0
1136	0
1137	0
1138	0
1139	0
1140	0
1141	2	8.60655737704918	1.9999910309087103
1142	1	3.9938650306748467	1.0000000000000002
1143	2	4.096385542168675	1.9999976260847636
1144	2	2.0028901734104045	2.0
1145	70	99.81818181818181	35.63041038453613
1146	1	2.3674698795180724	1.0000000000000009
1147	1	19.5	1.0000000000000002
1148	0
1149	3	2.0036496350364965	3.0000000000000004
1150	5	5.025477707006369	4.754661560087746
1151	3	5.0	2.996064816942287
1152	0
1153	32
1154	26	45.391304347826086	12.899090191404339
1155	9
1156	1	7.125	1.0000000000000004
1157	23	13.52	12.987309530001632
1158	40	60.5625	18.289400595259508
1159	20
1160	50
1161	7	2.6769230769230767	5.522068754985463
1162	0
1163	0
1164	0
1165	0
1166	2	54.91304347826087	1.999993803009772
1167	0
1168	0
1169	0
1170	5	2.005181347150259	4.999999999999999
1171	0
1172	0
1173	33	144.375	17.155342354931015
1174	3	20.68421052631579	2.9766664179140165
1175	1	3.9375	1.0000000000000002
1176	200
1177	105	360.75	42.86624870854516
1178	0
1179	1	12.638297872340425	1.0000000000000007
1180	8	2.0016806722689076	7.999999999999999
1181	8	5.007518796992481	7.999999999999999
1182	0
1183	0
1184	0
1185	1	15.142857142857142	1.0000000000000009
1186	31	4.64591439688716	25.567557793033554
1187	63
1188	1	2.5099337748344372	1.0000000000000002
1189	3	48.65217391304348	2.9934865725917907
1190	10	4.896551724137931	7.340979180338098
1191	10	2.8692307692307693	7.974342472295621
1192	11	74.6842105263158	10.999991075496599
1193	20	3.979591836734694	17.304622669678896
1194	237
1195	0
1196	36	4.684931506849315	22.861881664156787
1197	35
1198	0
1199	2	2.0015128593040847	1.9999999999999996
1200	21	15.061224489795919	14.529904307958516
1201	0
1202	16	10.100917431192661	10.416404659156008
1203	15	14.634146341463415	9.302297759241238
1204	10
1205	18	15.795918367346939	13.03652390421565
1206	43	13.255813953488373	15.991511672630832
1207	47	279.0	19.901718195890766
1208	27	5.475409836065574	15.814871470213872
1209	13	4.145669291338582	8.58524577882273
1210	4	14.625	3.9071505290745483
1211	4	8.184	3.9926006239218315
1212	0
1213	0
1214	0
1215	0
1216	0
1217	2	2.1996370235934664	1.9999932700596401
1218	2	8.767241379310345	2.0000000000000018
1219	96
1220	1	2.002262443438914	1.0
1221	0
1222	0
1223	0
1224	1	27.31578947368421	1.0000000000000002
1225	1	3.8181818181818183	1.0000000000000009
1226	0
1227	0
1228	0
1229	0
1230	0
1231	0
1232	9	15.50625	7.4062557129989015
1233	12
1234	18
1235	384
1236	254
1237	1	8.82	1.0000000000000007
1238	1	2.904862579281184	1.0000000000000009
1239	1	3.9523809523809526	1.0000000000000007
1240	3	5.2330827067669174	2.9988507107935694
1241	20	4.457943925233645	12.602328214361865
1242	295
1243	9
1244	17	5.28169014084507	9.311310539562426
1245	12	9.338028169014084	8.803084778223502
1246	14	2.266881028938907	8.099386982224376
1247	12
1248	0
1249	5	32.4375	4.859824630735286
1250	3	2.002092050209205	2.999999999999999
1251	0
1252	9	20.854368932038835	8.125121655688027
1253	19	3.376175548589342	13.035532885750683
1254	7	7.461038961038961	6.442762042815237
1255	19
1256	7	7.4526315789473685	6.601596196576652
1257	0
1258	1	4.0058823529411764	1.0
1259	2	2.010152284263959	2.0000000000000004
1260	0
1261	0
1262	0
1263	86	535.0	53.32087587961033
1264	2	45.0	1.9999782740304741
1265	1	2.005434782608696	1.0
1266	0
1267	2
1268	4	10.643835616438356	3.9059405108965315
1269	25	3.7033997655334114	13.703847558079605
1270	12	254.0	7.51812653599807
1271	8	2.3881019830028327	6.217540712979482
1272	0
1273	1	15.483870967741936	1.0000000000000004
1274	10	5.174721189591078	8.648615186262095
1275	7	4.569536423841059	6.622473294012515
1276	1	3.75	1.0000000000000009
1277	18	9.302752293577981	10.461763703486204
1278	2	2.477922077922078	1.9999891329028197
1279	5	5.888888888888889	4.85771378380148
1280	0
1281	2	2.002865329512894	1.9999999999999996
1282	79	39.0	29.84257963174479
1283	67	345.0	29.121802640756794
1284	2	2.001233045622688	1.9999999999999996
1285	1	5.287625418060201	1.0000000000000002
1286	1	4.418181818181818	1.0000000000000007
1287	0
1288	0
1289	0
1290	4
1291	19
1292	2	9.502890173410405	1.99999634384595
1293	2	2.281292059219381	1.999996560678228
1294	0
1295	22	166.5	17.27192710971063
1296	49	4.782467532467533	18.625211557871413
1297	19	25.73076923076923	16.451165659592572
1298	1	2.564885496183206	1.0000000000000002
1299	2	3.857142857142857	1.9999529491919323
1300	5	25.666666666666668	4.811081113868283
1301	3	2.0034602076124566	3.0
1302	0
1303	3	2.2419006479481642	2.9922588708197884
1304	0
1305	3	3.372670807453416	2.9910027454844914
1306	0
1307	0
1308	3	2.4320388349514563	2.9943160217883644
1309	2	2.6546762589928057	1.9999271211568082
1310	4	3.2470588235294118	3.8968880257280714
1311	2	4.975609756097561	1.9999404188652066
1312	12
1313	20
1314	2	4.5683890577507595	1.9999956251847053
1315	21	25.59090909090909	14.280855799664321
1316	32	25.725	14.61977788217592
1317	4	3.324561403508772	3.942846448150241
1318	1	3.3815028901734103	1.0000000000000002
1319	1	2.524886877828054	1.0000000000000007
1320	1	5.244274809160306	1.0000000000000002
1321	7	27.91304347826087	6.231190232731597
1322	5	2.0792079207920793	4.883000049494734
1323	18	7.852941176470588	10.834886075085995
1324	4	161.25	3.8363995409753455
1325	3	14.727272727272727	2.985462705766678
1326	5	2.005714285714286	5.0
1327	28	5.59254327563249	14.110165946642347
1328	7	4.1	6.353406878219677
1329	2	3.046511627906977	1.999992887718997
1330	5	4.105263157894737	4.808941673858648
1331	8	3.4640883977900554	6.6606436974961944
1332	9	22.69090909090909	6.774423063062506
1333	4	12.580645161290322	3.8893218087961516
1334	7	2.481675392670157	5.2873459227510455
1335	15	3.5781990521327014	9.449065984062557
1336	3	177.0	2.9906845849046033
1337	2	3.5533980582524274	1.9999259182325309
1338	33
1339	26
1340	3	2.0043103448275863	3.0
1341	1	10.735294117647058	1.0000000000000004
1342	1	4.185185185185185	1.0000000000000002
1343	8	8.857142857142858	7.73228020999678
1344	12
1345	5	5.647887323943662	4.897510233544231
1346	20	3.0	16.09756132346394
1347	25
1348	1	7.944827586206896	1.0000000000000004
1349	0
1350	0
1351	0
1352	23	20.68	13.306559482891547
1353	3	3.4693877551020407	2.9960852245772864
1354	0
1355	0
1356	0
1357	1	4.112244897959184	1.0000000000000002
1358	1	25.708333333333332	1.0000000000000002
1359	0
1360	0
1361	1	2.1927710843373496	1.0000000000000007
1362	0
1363	47	2.0609555189456343	21.838501831942107
1364	10	354.0	9.376372156834739
1365	12
1366	2	7.005	2.0
1367	0
1368	0
1369	0
1370	0
1371	0
1372	2	2.019455252918288	2.000000000000001
1373	102
1374	36	22.016949152542374	15.518027864179189
1375	16
1376	1	2.042345276872964	1.0000000000000009
1377	12	2.1147540983606556	11.750721495872154
1378	135
1379	2	5.027027027027027	1.9999282950180115
1380	0
1381	14	355.7142857142857	13.97362698083624
1382	1	4.206521739130435	1.0000000000000002
1383	42	11.761363636363637	29.832890704104717
1384	0
1385	0
1386	0
1387	0
1388	3	8.88	2.995669538336031
1389	5	3.7109004739336493	4.709197619755282
1390	6	4.767567567567568	5.807356784924774
1391	9	2.0517241379310347	7.294294871495769
1392	0
1393	12	67.69565217391305	8.173430298879007
1394	13	11.125	11.008838495768979
1395	0
1396	0
1397	14	2.0619195046439627	10.580640917720562
1398	3	2.0015128593040847	2.999999999999999
1399	0
1400	0
1401	0
1402	0
1403	0
1404	0
1405	4	8.346153846153847	3.979267616164811
1406	17
1407	3	4.421052631578948	2.9956837693508485
1408	21	38.28	12.58439827667225
1409	78
1410	1	49.5	1.0000000000000002
1411	6	2.015625	5.535271302991231
1412	72
1413	12	2.784560143626571	9.09654455210756
1414	0
1415	0
1416	0
1417	7	8.366782006920415	6.808378658121772
1418	1	12.482142857142858	1.0000000000000007
1419	0
1420	29	11.587155963302752	14.405295512438073
1421	135
1422	11	109.0	8.350110733924073
1423	8	34.95	7.988423848550899
1424	23	2.413265306122449	11.917885148250928
1425	11	4.227906976744186	7.921951852679984
1426	13	2.340845070422535	8.761315838428732
1427	9
1428	21	9.666666666666666	19.051394855081497
1429	4	3.956896551724138	3.806262872072673
1430	2	2.562753036437247	1.9999752904580639
1431	32	15.238938053097344	21.009532920095698
1432	11
1433	55
1434	200
1435	20	2.9805699481865284	11.767396711850859
1436	0
1437	3	2.283819628647215	2.99976869950589
1438	4	18.083333333333332	3.9119171383483686
1439	19	3.1308724832214767	14.341818158834448
1440	13	8.524390243902438	11.495291119020854
1441	6	111.6	5.771191580337862
1442	1	3.0679611650485437	1.0000000000000009
1443	0
1444	0
1445	2	6.617647058823529	1.9999877881933366
1446	0
1447	2	5.857142857142857	1.9999590611838751
1448	8
1449	0
1450	1	2.825938566552901	1.000000000000001
1451	0
1452	0
1453	29
1454	52	3.0	25.277698559321635
1455	2	2.0017152658662094	2.0
1456	26	4.603448275862069	17.091690194967025
1457	181	767.0	114.38055250554531
1458	166
1459	195
1460	1	14.225806451612904	1.0000000000000002
1461	0
1462	1	2.210526315789474	1.0000000000000007
1463	30	10.632352941176471	20.722370315207936
1464	64	3.0	26.25058261277533
1465	2	2.0020533880903493	2.0
1466	51
1467	14	5.080402010050252	8.652249774061648
1468	34	3.0	15.128617261149993
1469	1	5.671875	1.0000000000000004
1470	17	2.7014563106796117	11.247061498632164
1471	6	2.3450704225352115	5.478322475481131
1472	21
1473	3	2.0714285714285716	2.987671220392847
1474	6	4.827272727272727	5.5436574493699995
1475	1	2.8	1.0000000000000009
1476	6	3.840954274353877	5.594320939848824
1477	4	60.0	3.9880614090471687
1478	5	2.2189349112426036	4.8772608126501975
1479	28
1480	22	2.25	20.51654786922644
1481	32	2.1686746987951806	16.57738020064693
1482	14	5.867647058823529	12.94409691080482
1483	17	2.9054054054054053	12.772090424503059
1484	6	2.214723926380368	5.31098436871089
1485	0
1486	1	11.173469387755102	1.0000000000000009
1487	10	34.578947368421055	9.929721712177043
1488	39
1489	5	5.368421052631579	4.763348225514918
1490	0
1491	0
1492	1	21.88235294117647	1.0000000000000007
1493	0
1494	18	2.707317073170732	12.695720005463821
1495	0
1496	7	15.11320754716981	6.2173700403959735
1497	14	5.842105263157895	8.250027642133357
1498	28
1499	27	3.707692307692308	13.090045681225122
1500	51	3.0	22.365923132472634
1501	6
1502	0
1503	18	2.0019860973187686	17.99999540848762
1504	66	2.090909090909091	31.96506585570362
1505	96
1506	25	3.6790123456790123	14.570958973206894
1507	27	10.813953488372093	14.806436279438985
1508	3	2.002092050209205	3.0
1509	8	2.016304347826087	6.3798823705183585
1510	4	3.0	3.9969056441547783
1511	90
1512	1	39.25	1.0000000000000002
1513	100
1514	34	6.36	18.710983087396684
1515	74	3.0	43.28999789845713
1516	5	17.68421052631579	4.567076525650332
1517	8	3.8259493670886076	7.619873165980037
1518	38
1519	76	5.881422924901186	25.595019793457556
1520	90	3.0	27.672265391242686
1521	55
1522	19	6.8861209964412815	13.139155332285414
1523	573
1524	448	3.0	169.07625380199187
1525	34	3.0	18.206038828176354
1526	7	10.647887323943662	6.00274467486687
1527	2	2.535211267605634	2.000000000000001
1528	0
1529	12	2.452247191011236	8.702398077013793
1530	32	3.3341772151898734	13.584593440722086
1531	39
1532	81	2.0026178010471205	27.537521688997675
1533	24	538.0	13.049721460427854
1534	1	2.3225806451612905	1.0000000000000002
1535	0
1536	15	44.05263157894737	10.815859116996856
1537	28
1538	37
1539	21	9.75	15.696019953260228
1540	34	5.946428571428571	17.348185161360437
1541	5	48.46153846153846	4.936363887483378
1542	0
1543	0
1544	1	2.8867924528301887	1.0000000000000009
1545	0
1546	1	9.64	1.0000000000000002
1547	1	3.0555555555555554	1.0000000000000002
1548	3	13.55	2.995850082265896
1549	6
1550	221
1551	5
1552	37	5.63013698630137	34.564766923469364
1553	22	11.704225352112676	21.790859428947353
1554	1	3.5011441647597255	1.0000000000000009
1555	19	21.46875	13.45479128094892
1556	53
1557	90	161.0	56.65587875187139
1558	110
1559	113	1216.0	36.830920239665225
1560	36
1561	70
1562	26
1563	10	38.333333333333336	7.208231078897554
1564	3	3.733031674208145	2.9917298715040483
1565	3	14.833333333333334	2.9963417051986885
1566	2	2.0018281535648996	1.9999999999999987
1567	13
1568	5	15.804878048780488	4.88715438646407
1569	97
1570	1	2.6666666666666665	1.0000000000000007
1571	0
1572	68	6.382352941176471	33.9972963577549
1573	29
1574	25	2.4466019417475726	12.880902615654648
1575	6	14.020408163265307	5.603875471609676
1576	0
1577	9	2.5826771653543306	7.63107677776691
1578	71
1579	13	4.0588235294117645	8.430558006122535
1580	1	2.0806451612903225	1.0000000000000007
1581	254
1582	210
1583	1	2.002557544757033	1.0000000000000002
1584	3	5.3858267716535435	2.9834075468794925
1585	11	9.305084745762711	8.448821284992087
1586	90	3.0	47.66746832044557
1587	36	3.0878048780487806	25.3205810889614
1588	209	8.485074626865671	64.72276943190143
1589	75	3.0	38.41765266643057
1590	141	3.0	78.58276589521682
1591	5	5.492307692307692	4.993272820582301
1592	179
1593	17	2.130434782608696	11.695988511879246
1594	20	22.242857142857144	11.432205767800236
1595	22	6.351219512195122	12.86662241134763
1596	47
1597	32	24.733333333333334	18.238509120836547
1598	54
1599	35	3.0304054054054053	19.718084477258724
1600	20
1601	13	5.349056603773585	8.645606767496766
1602	894	3.0	367.07278619941405
1603	367
1604	8	3.270152505446623	6.932697382524863
1605	0
1606	0
1607	0
1608	2	3.308970099667774	1.9999900309626506
1609	0
1610	0
1611	95	3.0	42.05582427605426
1612	80
1613	46	5.615384615384615	24.143581268100885
1614	6	36.46153846153846	5.539825247306313
1615	34	325.0	24.179848271689174
1616	77
1617	13	2.0006743088334455	10.999999999999996
1618	1	12.25531914893617	1.0000000000000002
1619	22	5.5041322314049586	13.435834502147324
1620	101	2.8177215189873417	38.22789679201192
1621	304	3.0	118.91912151472928
1622	604
1623	661	3.0080862533692723	202.78171682133512
1624	1056	3.0	294.6447195559458
1625	555
1626	323
1627	51	3.0092879256965945	16.213842226543647
1628	73
1629	45	2.2300242130750605	17.299715468821276
1630	58	11.210526315789474	23.711443766382164
1631	8
1632	3	8.496644295302014	2.9999917764917328
1633	6	2.903225806451613	5.987735611231838
1634	0
1635	1	15.234375	1.0000000000000009
1636	5	7.421052631578948	4.658887126172524
1637	2	2.816326530612245	1.9999792097099103
1638	39
1639	2	3.842245989304813	2.0000000000000004
1640	50
1641	172	78.5	50.96729923062081
1642	166	2.4727272727272727	47.39762427866901
1643	48
1644	16	7.944134078212291	9.9226275421294
1645	12	4.085803432137285	8.96995192683739
1646	23
1647	37	18.333333333333332	20.019571134634525
1648	20	27.105263157894736	12.604615181502451
1649	19	2.8543046357615895	11.516573742095511
1650	10	2.96319018404908	7.880848352191803
1651	55	4.162790697674419	19.390997125821027
1652	24	20.71698113207547	12.162685095136768
1653	5	2.7056962025316458	4.883357026734258
1654	0
1655	0
1656	49
1657	35	7.05	14.034125774647757
1658	69	3.0	34.563093285128936
1659	44
1660	79	3.0	37.373126750630284
1661	44
1662	198	8.08421052631579	67.210978007088
1663	150
1664	325	3.0	111.81877013694248
1665	402
1666	276
1667	63	3.4456521739130435	45.5415119544939
1668	133
1669	11	2.782710280373832	7.995965230837774
1670	17
1671	51	23.217391304347824	30.784224315732057
1672	245	3.0	90.1416734663383
1673	75
1674	7
1675	51
1676	66	3.0	35.40538569679701
1677	82
1678	187
1679	177
1680	9	2.6403269754768393	7.4799276048741525
1681	6	2.267605633802817	5.377445532058954
1682	0
1683	132
1684	97
1685	10	2.4551569506726456	7.732424503252622
1686	199	3.0	90.011345474611
1687	8	4.464497041420119	7.0835161977309635
1688	22	6.488372093023256	11.834415851999315
1689	74
1690	67	3.0	33.415698625485625
1691	49
1692	22	11.588235294117647	14.207887497342266
1693	46	3.303030303030303	18.14085091243841
1694	26
1695	85	3.0	32.9319530231283
1696	55	6.6923076923076925	19.274249567222704
1697	18	2.76	11.395212015752579
1698	49
1699	10	3.042452830188679	7.338384661143784
1700	15	3.011070110701107	10.945652687357327
1701	30	2.335203366058906	15.127841542016043
1702	58
1703	128
1704	9	8.510204081632653	7.048203915442189
1705	8	2.252707581227437	6.1835524902675845
1706	33
1707	123
1708	44
1709	13	2.7684887459807075	8.952408045640498
1710	5	7.048780487804878	4.819726693030184
1711	1	3.9915254237288136	1.0000000000000002
1712	3	2.0020408163265304	3.0
1713	5	6.114285714285714	4.631873732589514
1714	22	4.185393258426966	11.791995626870943
1715	6	31.75609756097561	5.644364385832891
1716	10	4.901785714285714	7.2423946924712
1717	32
1718	48
1719	12	3.013452914798206	8.015113521855962
1720	7	2.4880239520958085	6.1729478589791045
1721	4	2.3636363636363638	3.867066265564397
1722	19
1723	36	10.522388059701493	21.787745977724747
1724	110
1725	164
1726	116
1727	100
1728	23	4.96969696969697	12.93410006980832
1729	11	4.768867924528302	7.919044640589443
1730	39	14.706521739130435	14.793946015439301
1731	86	3.0	26.05757799075671
1732	77
1733	68	3.0	35.00218463154668
1734	113
1735	177
1736	21	3.4565217391304346	9.522275922172453
1737	62
1738	189
1739	25
1740	9
1741	11	23.5625	7.944263717234797
1742	92	104.72727272727273	54.44665862079102
1743	60
1744	141	3.0	67.04701774634779
1745	1	2.0017241379310344	1.0
1746	14	4.430340557275541	9.824346512728757
1747	0
1748	0
1749	21
1750	113
1751	25	7.866666666666666	13.855845416856067
1752	52
1753	237	3.0	103.09822015980646
1754	2	3.543396226415094	1.9999887825623917
1755	2	2.3	1.9999421374528144
1756	54	3.0	21.969898493135148
1757	11
1758	1	40.285714285714285	1.0000000000000007
1759	34
1760	29	3.6116504854368934	15.575683940094342
1761	4	16.607142857142858	3.9577425570173053
1762	0
1763	32	2.7478991596638656	14.39734325957073
1764	30	108.0	16.210575317393005
1765	191
1766	63	7.676470588235294	23.171032685625097
1767	58	3.0	23.38568524816578
1768	376
1769	7	2.4458259325044405	6.391173996045038
1770	366
1771	14	30.181818181818183	10.604436417098366
1772	6	4.62	5.352192127979544
1773	22	3.051470588235294	11.706413984919447
1774	8	2.9175475687103596	6.738133302474164
1775	125
1776	64
1777	1	2.2432432432432434	1.0000000000000007
1778	84	926.0	41.24704420133309
1779	37
1780	1	5.5210084033613445	1.0000000000000002
1781	8	151.8	6.2773816951761265
1782	27
1783	2	2.408219178082192	1.9999871970440812
1784	3	15.6	3.0000000000000013
1785	3	7.683453237410072	3.000000000000001
1786	5	12.123711340206185	4.664866496169838
1787	13	27.52747252747253	9.321789968414915
1788	1	12.857142857142858	1.0000000000000004
1789	0
1790	0
1791	0
1792	0
1793	12	10.12079207920792	9.834783810828423
1794	5	2.7072884012539187	4.955185994615925
1795	2	3.5540355677154585	1.9999999415010181
1796	9	32.74656188605108	8.361629779295717
1797	2	2.0002553626149133	1.9999999999999996
1798	14	12.557522123893806	10.463329975097382
1799	0
1800	0
1801	0
1802	0
1803	0
1804	7	18.18	6.177710214583718
1805	4	50.30769230769231	3.9660642249925284
1806	0
1807	0
1808	0
1809	2	4.212328767123288	2.0000000000000018
1810	98	3.0	46.16647536133747
1811	39
1812	14	2.0084745762711864	12.15780070251891
1813	20	2.9793103448275864	14.0958968606087
1814	3	2.8421052631578947	2.996146753524435
1815	42	19.2	18.605734852913148
1816	18	7.537974683544304	12.416475029981237
1817	5	5.303225806451613	4.703596251864054
1818	0
1819	13	2.91044776119403	12.932160973874662
1820	64	3.0123456790123457	28.00885305240881
1821	37	3.0626304801670146	21.297103993095266
1822	99
1823	453	3.0	159.3312335751138
1824	0
1825	0
1826	0
1827	3	2.5039370078740157	2.9999999999999996
1828	3	5.946107784431137	2.995815843184237
1829	2	6.611111111111111	1.9999805857783748
1830	10	2.18961038961039	6.896498547625003
1831	0
1832	4	2.1106194690265485	3.868424891248
1833	1	2.772727272727273	1.0000000000000002
1834	1	8.0	1.0000000000000002
1835	0
1836	0
1837	4	7.704545454545454	3.9426772817155578
1838	6	3.0	5.9272797601840015
1839	4	2.320600272851296	3.9339800594706507
1840	1	4.923529411764706	1.0000000000000002
1841	0
1842	0
1843	2	2.262798634812287	1.9999774792447165
1844	3	33.473684210526315	2.991162280496723
1845	1	3.6377952755905514	1.0000000000000007
1846	0
1847	0
1848	10	3.528813559322034	7.932946525105188
1849	1	6.037037037037037	1.0000000000000002
1850	42
1851	2	2.4260869565217393	1.9999681882029052
1852	0
1853	2	2.254335260115607	1.9999347773887464
1854	0
1855	0
1856	23
1857	0
1858	0
1859	0
1860	0
1861	2	2.9560117302052786	1.9999902671405463
1862	1	4.115577889447236	1.0000000000000009
1863	2	35.42307692307692	1.999997087995357
1864	2	2.0035335689045937	1.9999999999999996
1865	0
1866	0
1867	2	4.575539568345324	2.000000000000001
1868	0
1869	69
1870	15	4.552631578947368	10.695114184053363
1871	15
1872	5	2.471590909090909	4.976890637192203
1873	32
1874	1	3.2893401015228427	1.0000000000000004
1875	1	3.925233644859813	1.0000000000000007
1876	4	2.7573529411764706	3.879113455029008
1877	7	8.416666666666666	6.453905280146759
1878	5	2.2292490118577075	4.734535594315418
1879	11
1880	2	105.0	1.999975054193362
1881	0
1882	0
1883	0
1884	148
1885	2	10.984615384615385	1.9999805857783746
1886	0
1887	0
1888	2	2.146919431279621	1.999951691769769
1889	16	3.0	11.126197730347673
1890	3	2.004	3.0
1891	1	2.0040983606557377	1.0
1892	20	32.625	12.264697202228769
1893	21	2.0032894736842106	13.0
1894	50
1895	26	3.0	14.755024847950326
1896	1	6.872727272727273	1.0000000000000002
1897	2	3.272727272727273	1.9999735627445085
1898	61	533.0	27.183788328253293
1899	3	2.189189189189189	2.999175882027887
1900	1	7.5	1.0000000000000002
1901	2	6.504424778761062	2.0
1902	5	2.3909465020576133	4.882509943136818
1903	3	3.834319526627219	2.983957600469
1904	44
1905	36
1906	0
1907	0
1908	0
1909	0
1910	0
1911	0
1912	0
1913	0
1914	0
1915	0
1916	1	2.6392694063926943	1.000000000000001
1917	0
1918	2	2.5006188118811883	2.0
1919	11	11.641649048625792	9.029766246641211
1920	4	2.3852682631100333	3.9885609103585713
1921	7	2.2525714285714287	6.337020131131442
1922	5	2.1105164570511104	4.894555174409663
1923	0
1924	12	2.4665271966527196	7.239502448929816
1925	3	3.4857768052516414	2.9934458201002205
1926	136
1927	2	24.096774193548388	1.9999822653979131
1928	8	2.541176470588235	6.768391140002841
1929	0
1930	0
1931	2	2.5021008403361344	2.0
1932	145	420.75	68.05545860587273
1933	255
1934	17
1935	11	36.583333333333336	8.889814070318506
1936	8	5.264423076923077	6.861088278824343
1937	1	3.081081081081081	1.0000000000000004
1938	6
1939	7	5.827586206896552	6.719650332451525
1940	3	2.901492537313433	2.9899452595087377
1941	4	3.237885462555066	3.930746871921308
1942	0
1943	0
1944	2	4.753846153846154	2.0
1945	7	2.3062692702980474	6.56115749151353
1946	4	3.3	3.850031400143596
1947	6	2.646288209606987	5.586196550926895
1948	1	2.00625	1.0
1949	5	3.640449438202247	4.697087034137438
1950	4
1951	5	3.3576512455516014	4.7816413986908115
1952	0
1953	0
1954	3	2.002277904328018	3.0
1955	0
1956	0
1957	0
1958	0
1959	6	15.333333333333334	5.457464161403727
1960	2	4.103448275862069	1.9999221252023782
1961	0
1962	0
1963	0
1964	0
1965	0
1966	3	2.303030303030303	2.999971790456797
1967	4	2.303030303030303	3.998975114012909
1968	0
1969	0
1970	0
1971	0
1972	0
1973	8	3.3293768545994067	7.164621055983239
1974	0
1975	0
1976	0
1977	2	2.8245967741935485	1.9999987420207364
1978	16
1979	1	4.045871559633028	1.0000000000000002
1980	1	3.5526315789473686	1.0000000000000002
1981	0
1982	5
1983	0
1984	2	2.001779359430605	2.0
1985	0
1986	0
1987	0
1988	0
1989	0
1990	12	2.53757225433526	11.324623013050694
1991	2	2.16	1.9999053999693728
1992	1	3.9767441860465116	1.0000000000000002
1993	1	2.0036496350364965	1.0
1994	0
1995	0
1996	20	1269.0	13.474580571990018
1997	1	2.20704845814978	1.0000000000000004
1998	0
[truncated: 2,326 more rows]
