# Supplementary material for: A streamlined, nanopore-compatible 5PSeq protocol for rapid phenotypic antimicrobial sensitivity testing
Source: Cell Rep Methods. 2026 Mar 12;6(3):101327. doi: 10.1016/j.crmeth.2026.101327 (PMC13030957; doi:10.1016/j.crmeth.2026.101327)
Supplement: Data S1. Interactive FivePSeq html report, related to Figure 2 [file mmc4.zip › bsub_s5pseq_to_compress/fivepseq_counts/bsub_s5pseq1/protein_coding/meta_count_peaks_START.txt]

	D	C	pval
3	-11	1548	0.0
2	-21	707	0.0
7	31	412	1.0629858603339315e-06
12	64	404	7.457731356796948e-06
0	-28	401	1.4896141330100754e-05
6	28	396	4.500921298844496e-05
13	85	395	5.575072587093999e-05
5	1	392	0.00010444282631361101
11	46	391	0.0001281376915709398
8	34	387	0.00028342991185359434
9	37	386	0.00034357811692597995
1	-25	374	0.0028641924223452575
14	97	371	0.004607865539038691
10	43	369	0.006249895694499075
4	-8	366	0.009693736584986734
