# Supplementary material for: A streamlined, nanopore-compatible 5PSeq protocol for rapid phenotypic antimicrobial sensitivity testing
Source: Cell Rep Methods. 2026 Mar 12;6(3):101327. doi: 10.1016/j.crmeth.2026.101327 (PMC13030957; doi:10.1016/j.crmeth.2026.101327)
Supplement: Data S1. Interactive FivePSeq html report, related to Figure 2 [file mmc4.zip › bsub_s5pseq_to_compress/fivepseq_counts/bsub_ht5pseq/protein_coding/frame_stats.txt]

	F0	F1	F2
f_count	17820	57007	16269
f_perc	19.561780978308597	62.57903749890226	17.859181522789147
fpi	-1.0398434146963544	1.741832802800355	-1.2014333588665058
p_adj_pair	0.0	0.0	1.4089232168080285e-06
p_adj_pair_max	1.4089232168080285e-06	0.0	1.4089232168080285e-06
