# Supplementary material for: A streamlined, nanopore-compatible 5PSeq protocol for rapid phenotypic antimicrobial sensitivity testing
Source: Cell Rep Methods. 2026 Mar 12;6(3):101327. doi: 10.1016/j.crmeth.2026.101327 (PMC13030957; doi:10.1016/j.crmeth.2026.101327)
Supplement: Data S1. Interactive FivePSeq html report, related to Figure 2 [file mmc4.zip › bsub_s5pseq_to_compress/fivepseq_counts/bsub_ht5pseq/protein_coding/meta_count_peaks_TERM.txt]

	D	C	pval
3	-14	317	0.0
1	-62	190	7.356168851835321e-08
5	63	182	1.8026656319891643e-06
2	-41	169	0.00015920523512857887
0	-77	163	0.0009229936703479824
6	88	161	0.0015855409198524129
4	61	156	0.005552968254487034
