# Supplementary material for: A streamlined, nanopore-compatible 5PSeq protocol for rapid phenotypic antimicrobial sensitivity testing
Source: Cell Rep Methods. 2026 Mar 12;6(3):101327. doi: 10.1016/j.crmeth.2026.101327 (PMC13030957; doi:10.1016/j.crmeth.2026.101327)
Supplement: Data S1. Interactive FivePSeq html report, related to Figure 2 [file mmc4.zip › bsub_s5pseq_to_compress/fivepseq_counts/bsub_ht5pseq/protein_coding/transcript_frame_prefs.txt]

	count	F	f_count	f_perc	fpi
0	149	1	91	61.07382550335571	1.649813645071124
1	57	1	41	71.9298245614035	2.357552004618084
2	25	1	11	44.0	0.6520766965796931
3	37	1	14	37.83783783783784	0.28379296600059134
4	17	0	6	35.294117647058826	0.12553088208385882
5	340	1	240	70.58823529411765	2.263034405833794
6	837	1	584	69.77299880525688	2.2068309841857072
7	0	0	0
8	361	1	237	65.65096952908587	1.934546938511384
9	229	1	176	76.85589519650655	2.731511164074098
10	149	1	104	69.79865771812081	2.2085866218114174
11	77	1	36	46.75324675324675	0.8123729968242287
12	21	1	16	76.19047619047619	2.678071905112638
13	10	1	7	70.0	2.222392421336448
14	7	1	3	42.857142857142854	0.5849625007211562
15	0	0	0
16	0	0	0
17	0	0	0
18	134	1	84	62.68656716417911	1.7484612330040354
19	89	1	64	71.91011235955057	2.356143810225275
20	6	1	4	66.66666666666666	2.0
21	0	0	0
22	0	0	0
23	0	0	0
24	12	1	5	41.66666666666667	0.5145731728297582
25	12	0	6	50.0	1.0
26	20	1	9	45.0	0.7104933828050152
27	11	1	8	72.72727272727273	2.415037499278844
28	22	1	15	68.18181818181817	2.0995356735509145
29	61	1	34	55.73770491803278	1.3325753390868709
30	44	1	21	47.72727272727273	0.8687554667217473
31	222	1	139	62.612612612612615	1.7439016413765827
32	7	1	4	57.14285714285714	1.4150374992788437
33	39	1	27	69.23076923076923	2.169925001442312
34	28	2	13	46.42857142857143	0.7935491225325737
35	118	1	90	76.27118644067797	2.6844981742720706
36	6	1	4	66.66666666666666	2.0
37	148	1	108	72.97297297297297	2.4329594072761065
38	9	1	8	88.88888888888889	4.0
39	20	0	10	50.0	1.0
40	32	1	15	46.875	0.819427754358179
41	17	1	11	64.70588235294117	1.874469117916141
42	0	0	0
43	4	0	2	50.0	1.0
44	0	0	0
45	44	1	34	77.27272727272727	2.765534746362977
46	227	1	142	62.55506607929515	1.7403561833669803
47	85	1	59	69.41176470588235	2.182203331220749
48	2	1	1	50.0	1.0
49	95	1	56	58.94736842105262	1.5219527031953557
50	28	1	14	50.0	1.0
51	59	1	41	69.49152542372882	2.187627003175771
52	38	1	23	60.526315789473685	1.6166713604484944
53	0	0	0
54	60	1	42	70.0	2.222392421336448
55	0	0	0
56	16	1	11	68.75	2.137503523749935
57	42	1	24	57.14285714285714	1.4150374992788437
58	5	1	4	80.0	3.0
59	1	2	1	100.0	1.0
60	38	0	25	65.78947368421053	1.9434164716336326
61	54	1	32	59.25925925925925	1.5405683813627027
62	40	0	25	62.5	1.7369655941662063
63	2	1	2	100.0	2.0
64	1	1	1	100.0	1.0
65	1	2	1	100.0	1.0
66	36	0	13	36.11111111111111	0.17687776208407918
67	122	1	78	63.934426229508205	1.8259706002249512
68	190	1	116	61.05263157894737	1.6485276294986224
69	12	1	7	58.333333333333336	1.4854268271702418
70	48	1	32	66.66666666666666	2.0
71	23	1	13	56.52173913043478	1.3785116232537298
72	20	1	17	85.0	3.5025003405291835
73	50	1	29	57.99999999999999	1.4656635723488118
74	15	1	7	46.666666666666664	0.8073549220576041
75	1	0	1	100.0	1.0
76	14	1	8	57.14285714285714	1.4150374992788437
77	15	1	10	66.66666666666666	2.0
78	4	1	3	75.0	2.584962500721156
79	2	0	2	100.0	2.0
80	189	1	129	68.25396825396825	2.1043366598147357
81	18	1	11	61.111111111111114	1.6520766965796931
82	27	1	17	62.96296296296296	1.765534746362977
83	12	1	7	58.333333333333336	1.4854268271702418
84	114	1	61	53.50877192982456	1.202816882999687
85	99	1	62	62.62626262626263	1.7447429447579255
86	37	1	23	62.16216216216216	1.7162070339994087
87	59	1	36	61.016949152542374	1.6463630453852995
88	100	1	60	60.0	1.584962500721156
89	7	0	3	42.857142857142854	0.5849625007211562
90	47	1	30	63.829787234042556	1.8194277543581792
91	219	1	153	69.86301369863014	2.2129937233341983
92	12	0	4	33.33333333333333	0.0
93	14	1	12	85.71428571428571	3.584962500721156
94	6	2	3	50.0	1.0
95	19	1	16	84.21052631578947	3.415037499278844
96	7	2	4	57.14285714285714	1.4150374992788437
97	23	2	9	39.130434782608695	0.36257007938470837
98	11	1	7	63.63636363636363	1.8073549220576042
99	2	1	2	100.0	2.0
100	69	1	50	72.46376811594203	2.395928676331139
101	44	1	28	63.63636363636363	1.8073549220576042
102	15	1	14	93.33333333333333	4.807354922057604
103	165	1	113	68.48484848484848	2.119739244274095
104	19	1	11	57.89473684210527	1.4594316186372973
105	0	0	0
106	516	1	342	66.27906976744185	1.9749090190371694
107	162	1	100	61.72839506172839	1.6896598793878495
108	404	0	160	39.603960396039604	0.39119075732447595
109	367	1	250	68.11989100817438	2.0954195650786827
110	141	1	96	68.08510638297872	2.0931094043914813
111	129	1	88	68.21705426356588	2.1018796140192135
112	181	1	136	75.13812154696133	2.5956097449206648
113	1	1	1	100.0	1.0
114	131	1	79	60.30534351145038	1.6033410300360107
115	443	1	318	71.78329571106094	2.3470986706222683
116	240	1	156	65.0	1.893084796083488
117	185	1	119	64.32432432432432	1.85042364394949
118	184	1	104	56.52173913043478	1.3785116232537298
119	263	1	152	57.79467680608364	1.4535116470934795
120	177	1	109	61.5819209039548	1.6807214835265871
121	209	1	101	48.32535885167464	0.9033239805883263
122	241	1	122	50.62240663900415	1.0359195742549427
123	261	1	147	56.32183908045977	1.3667823306716227
124	276	1	162	58.69565217391305	1.506959988719883
125	84	1	50	59.523809523809526	1.5563933485243855
126	39	1	20	51.28205128205128	1.0740005814437767
127	46	1	29	63.04347826086957	1.7705181538772325
128	60	1	32	53.333333333333336	1.1926450779423958
129	232	1	124	53.44827586206896	1.1993088082234067
130	176	1	105	59.65909090909091	1.5644983981614407
131	85	1	48	56.470588235294116	1.3755091350922064
132	100	1	72	72.0	2.3625700793847084
133	28	2	11	39.285714285714285	0.37196877738695794
134	10	1	7	70.0	2.222392421336448
135	38	0	13	34.21052631578947	0.056583528366367514
136	70	2	31	44.285714285714285	0.6687940915246268
137	112	2	43	38.392857142857146	0.3177402979239289
138	102	2	54	52.94117647058824	1.1699250014423124
139	212	1	137	64.62264150943396	1.869213392464646
140	326	1	194	59.50920245398773	1.5555187228286742
141	138	1	73	52.89855072463768	1.1674567458515628
142	55	1	38	69.0909090909091	2.160464672193246
143	409	1	232	56.723716381418086	1.3903754450445747
144	7	1	5	71.42857142857143	2.321928094887362
145	25	1	12	48.0	0.8845227825800641
146	8	1	4	50.0	1.0
147	2	0	2	100.0	2.0
148	31	2	21	67.74193548387096	2.070389327891398
149	417	1	281	67.38609112709833	2.046963478970587
150	5	1	5	100.0	3.321928094887362
151	12	1	9	75.0	2.584962500721156
152	1	1	1	100.0	1.0
153	0	0	0
154	40	1	21	52.5	1.144389909335175
155	0	0	0
156	5	1	4	80.0	3.0
157	0	0	0
158	7	1	5	71.42857142857143	2.321928094887362
159	13	1	8	61.53846153846154	1.6780719051126378
160	1	1	1	100.0	1.0
161	4	1	4	100.0	3.0
162	0	0	0
163	22	1	18	81.81818181818183	3.169925001442312
164	1	0	1	100.0	1.0
165	0	0	0
166	0	0	0
167	0	0	0
168	1	1	1	100.0	1.0
169	0	0	0
170	7	1	5	71.42857142857143	2.321928094887362
171	1	1	1	100.0	1.0
172	0	0	0
173	28	1	18	64.28571428571429	1.84799690655495
174	3	1	2	66.66666666666666	2.0
175	42	1	27	64.28571428571429	1.84799690655495
176	122	1	80	65.57377049180327	1.929610672108602
177	35	1	29	82.85714285714286	3.273018494406416
178	23	1	16	69.56521739130434	2.192645077942396
179	0	0	0
180	3	0	1	33.33333333333333	0.0
181	2	2	2	100.0	2.0
182	2	1	2	100.0	2.0
183	3	0	1	33.33333333333333	0.0
184	1	2	1	100.0	1.0
185	0	0	0
186	0	0	0
187	0	0	0
188	3	0	2	66.66666666666666	2.0
189	0	0	0
190	0	0	0
191	0	0	0
192	2	0	1	50.0	1.0
193	0	0	0
194	0	0	0
195	2	2	2	100.0	2.0
196	1	1	1	100.0	1.0
197	0	0	0
198	1	1	1	100.0	1.0
199	0	0	0
200	1	1	1	100.0	1.0
201	0	0	0
202	6	1	3	50.0	1.0
203	4	1	3	75.0	2.584962500721156
204	15	1	7	46.666666666666664	0.8073549220576041
205	47	1	32	68.08510638297872	2.0931094043914813
206	0	0	0
207	0	0	0
208	1	1	1	100.0	1.0
209	14	1	10	71.42857142857143	2.321928094887362
210	3	1	2	66.66666666666666	2.0
211	35	1	20	57.14285714285714	1.4150374992788437
212	33	1	23	69.6969696969697	2.2016338611696504
213	11	1	6	54.54545454545454	1.2630344058337937
214	0	0	0
215	21	1	17	80.95238095238095	3.0874628412503395
216	1	2	1	100.0	1.0
217	0	0	0
218	0	0	0
219	0	0	0
220	4	0	2	50.0	1.0
221	3	0	1	33.33333333333333	0.0
222	3	2	2	66.66666666666666	2.0
223	2	0	1	50.0	1.0
224	19	2	17	89.47368421052632	4.087462841250339
225	0	0	0
226	33	1	22	66.66666666666666	2.0
227	46	1	32	69.56521739130434	2.192645077942396
228	28	1	14	50.0	1.0
229	80	1	42	52.5	1.144389909335175
230	0	0	0
231	2	2	2	100.0	2.0
232	1	2	1	100.0	1.0
233	431	1	292	67.74941995359629	2.0708834861565095
234	0	0	0
235	25	1	14	56.00000000000001	1.3479233034203069
236	2	1	2	100.0	2.0
237	30	1	23	76.66666666666667	2.716207033999409
238	0	0	0
239	2	1	1	50.0	1.0
240	0	0	0
241	0	0	0
242	1	0	1	100.0	1.0
243	0	0	0
244	8	1	5	62.5	1.7369655941662063
245	3	0	1	33.33333333333333	0.0
246	0	0	0
247	0	0	0
248	0	0	0
249	0	0	0
250	8	1	6	75.0	2.584962500721156
251	1	1	1	100.0	1.0
252	12	2	6	50.0	1.0
253	0	0	0
254	0	0	0
255	4	1	3	75.0	2.584962500721156
256	4	0	2	50.0	1.0
257	3	1	2	66.66666666666666	2.0
258	0	0	0
259	0	0	0
260	15	1	11	73.33333333333333	2.4594316186372973
261	0	0	0
262	8	1	8	100.0	4.0
263	0	0	0
264	0	0	0
265	0	0	0
266	1	2	1	100.0	1.0
267	0	0	0
268	1	1	1	100.0	1.0
269	1	2	1	100.0	1.0
270	0	0	0
271	1	0	1	100.0	1.0
272	0	0	0
273	0	0	0
274	60	1	44	73.33333333333333	2.4594316186372973
275	2	1	1	50.0	1.0
276	1	1	1	100.0	1.0
277	0	0	0
278	1	1	1	100.0	1.0
279	0	0	0
280	0	0	0
281	0	0	0
282	2	1	1	50.0	1.0
283	1	0	1	100.0	1.0
284	2	1	2	100.0	2.0
285	29	1	19	65.51724137931035	1.925999418556223
286	17	1	9	52.94117647058824	1.1699250014423124
287	8	1	4	50.0	1.0
288	10	0	6	60.0	1.584962500721156
289	2	0	1	50.0	1.0
290	2	0	1	50.0	1.0
291	0	0	0
292	161	1	109	67.70186335403726	2.0677446066358343
293	55	1	41	74.54545454545455	2.5501970825604796
294	32	1	21	65.625	1.9328858041414632
295	19	1	17	89.47368421052632	4.087462841250339
296	21	1	17	80.95238095238095	3.0874628412503395
297	33	1	25	75.75757575757575	2.643856189774725
298	0	0	0
299	0	0	0
300	3	0	2	66.66666666666666	2.0
301	63	1	50	79.36507936507937	2.9434164716336326
302	11	1	6	54.54545454545454	1.2630344058337937
303	16	1	12	75.0	2.584962500721156
304	0	0	0
305	0	0	0
306	3	0	1	33.33333333333333	0.0
307	3	1	2	66.66666666666666	2.0
308	814	1	485	59.58230958230958	1.5598971633392484
309	595	1	360	60.50420168067227	1.615336149764675
310	1	0	1	100.0	1.0
311	7	1	4	57.14285714285714	1.4150374992788437
312	0	0	0
313	0	0	0
314	0	0	0
315	0	0	0
316	17	1	13	76.47058823529412	2.700439718141092
317	0	0	0
318	4	0	2	50.0	1.0
319	1	2	1	100.0	1.0
320	8	1	5	62.5	1.7369655941662063
321	7	1	5	71.42857142857143	2.321928094887362
322	14	1	10	71.42857142857143	2.321928094887362
323	1	1	1	100.0	1.0
324	1	2	1	100.0	1.0
325	5	1	5	100.0	3.321928094887362
326	7	1	3	42.857142857142854	0.5849625007211562
327	1	2	1	100.0	1.0
328	2	0	1	50.0	1.0
329	2	1	2	100.0	2.0
330	7	1	4	57.14285714285714	1.4150374992788437
331	29	1	16	55.172413793103445	1.2995602818589078
332	4	0	2	50.0	1.0
333	116	1	81	69.82758620689656	2.2105669859396584
334	0	0	0
335	1	1	1	100.0	1.0
336	0	0	0
337	0	0	0
338	1	0	1	100.0	1.0
339	0	0	0
340	0	0	0
341	0	0	0
342	3	0	2	66.66666666666666	2.0
343	1	0	1	100.0	1.0
344	4	1	3	75.0	2.584962500721156
345	0	0	0
346	3	0	2	66.66666666666666	2.0
347	0	0	0
348	0	0	0
349	1	2	1	100.0	1.0
350	3	1	3	100.0	2.584962500721156
351	5	1	3	60.0	1.584962500721156
352	1	0	1	100.0	1.0
353	478	1	277	57.94979079497908	1.4626904748702598
354	331	1	169	51.057401812688816	1.0610294333975596
355	3	0	1	33.33333333333333	0.0
356	104	1	49	47.11538461538461	0.8333501305905485
357	13	1	8	61.53846153846154	1.6780719051126378
358	1	1	1	100.0	1.0
359	1	0	1	100.0	1.0
360	0	0	0
361	0	0	0
362	0	0	0
363	0	0	0
364	0	0	0
365	1	1	1	100.0	1.0
366	1	1	1	100.0	1.0
367	1	2	1	100.0	1.0
368	0	0	0
369	1	1	1	100.0	1.0
370	0	0	0
371	0	0	0
372	1	0	1	100.0	1.0
373	1	1	1	100.0	1.0
374	14	1	10	71.42857142857143	2.321928094887362
375	1	1	1	100.0	1.0
376	1	1	1	100.0	1.0
377	0	0	0
378	0	0	0
379	0	0	0
380	0	0	0
381	0	0	0
382	12	1	9	75.0	2.584962500721156
383	9	0	4	44.44444444444444	0.6780719051126377
384	16	1	12	75.0	2.584962500721156
385	0	0	0
386	0	0	0
387	0	0	0
388	3	1	2	66.66666666666666	2.0
389	1	1	1	100.0	1.0
390	4	1	2	50.0	1.0
391	12	1	8	66.66666666666666	2.0
392	60	1	37	61.66666666666667	1.6858914095719368
393	1	2	1	100.0	1.0
394	4	0	2	50.0	1.0
395	1	0	1	100.0	1.0
396	0	0	0
397	0	0	0
398	0	0	0
399	1	1	1	100.0	1.0
400	4	1	3	75.0	2.584962500721156
401	0	0	0
402	0	0	0
403	1	0	1	100.0	1.0
404	0	0	0
405	1	1	1	100.0	1.0
406	1	2	1	100.0	1.0
407	25	1	18	72.0	2.3625700793847084
408	9	1	7	77.77777777777779	2.807354922057604
409	3	1	2	66.66666666666666	2.0
410	1	1	1	100.0	1.0
411	2	0	1	50.0	1.0
412	1	1	1	100.0	1.0
413	1	1	1	100.0	1.0
414	0	0	0
415	20	1	15	75.0	2.584962500721156
416	17	1	7	41.17647058823529	0.48542682717024166
417	6	0	2	33.33333333333333	0.0
418	1	1	1	100.0	1.0
419	0	0	0
420	3	2	2	66.66666666666666	2.0
421	2	1	1	50.0	1.0
422	1	0	1	100.0	1.0
423	1	1	1	100.0	1.0
424	3	1	2	66.66666666666666	2.0
425	56	1	38	67.85714285714286	2.078002512001273
426	1	1	1	100.0	1.0
427	5	1	3	60.0	1.584962500721156
428	4	1	2	50.0	1.0
429	0	0	0
430	20	1	8	40.0	0.41503749927884376
431	0	0	0
432	7	1	4	57.14285714285714	1.4150374992788437
433	26	1	18	69.23076923076923	2.169925001442312
434	1	0	1	100.0	1.0
435	0	0	0
436	1	2	1	100.0	1.0
437	19	1	12	63.1578947368421	1.777607578663552
438	0	0	0
439	1	1	1	100.0	1.0
440	0	0	0
441	0	0	0
442	2	1	2	100.0	2.0
443	8	1	7	87.5	3.807354922057604
444	3	0	2	66.66666666666666	2.0
445	19	1	16	84.21052631578947	3.415037499278844
446	0	0	0
447	0	0	0
448	69	1	38	55.072463768115945	1.2937312030567103
449	0	0	0
450	2	1	2	100.0	2.0
451	31	1	17	54.83870967741935	1.2801079191927351
452	40	1	32	80.0	3.0
453	5	2	3	60.0	1.584962500721156
454	2	0	2	100.0	2.0
455	7	1	4	57.14285714285714	1.4150374992788437
456	2	1	2	100.0	2.0
457	3	0	1	33.33333333333333	0.0
458	1	1	1	100.0	1.0
459	2	0	1	50.0	1.0
460	49	1	28	57.14285714285714	1.4150374992788437
461	39	1	28	71.7948717948718	2.347923303420307
462	2	1	2	100.0	2.0
463	1	1	1	100.0	1.0
464	15	1	12	80.0	3.0
465	0	0	0
466	6	0	4	66.66666666666666	2.0
467	4	2	4	100.0	3.0
468	1	0	1	100.0	1.0
469	80	1	59	73.75	2.490325626583081
470	37	1	20	54.054054054054056	1.234465253637023
471	155	1	108	69.6774193548387	2.2002986504858315
472	2	1	2	100.0	2.0
473	15	1	6	40.0	0.41503749927884376
474	1	1	1	100.0	1.0
475	1	0	1	100.0	1.0
476	2	0	2	100.0	2.0
477	25	1	14	56.00000000000001	1.3479233034203069
478	35	1	17	48.57142857142857	0.9175378398080271
479	4	1	3	75.0	2.584962500721156
480	52	1	33	63.46153846153846	1.796466605914868
481	59	1	41	69.49152542372882	2.187627003175771
482	15	1	11	73.33333333333333	2.4594316186372973
483	17	1	12	70.58823529411765	2.263034405833794
484	253	1	159	62.845849802371546	1.758294103606718
485	71	1	47	66.19718309859155	1.969626350956481
486	54	1	33	61.111111111111114	1.6520766965796931
487	22	1	9	40.909090909090914	0.4694852833012202
488	0	0	0
489	0	0	0
490	2	1	2	100.0	2.0
491	1	2	1	100.0	1.0
492	37	1	20	54.054054054054056	1.234465253637023
493	0	0	0
494	1	1	1	100.0	1.0
495	1	0	1	100.0	1.0
496	3	0	1	33.33333333333333	0.0
497	3	1	3	100.0	2.584962500721156
498	1	1	1	100.0	1.0
499	0	0	0
500	0	0	0
501	0	0	0
502	3	1	2	66.66666666666666	2.0
503	1	1	1	100.0	1.0
504	0	0	0
505	0	0	0
506	0	0	0
507	0	0	0
508	3	1	2	66.66666666666666	2.0
509	0	0	0
510	0	0	0
511	2	0	1	50.0	1.0
512	0	0	0
513	3	2	2	66.66666666666666	2.0
514	0	0	0
515	0	0	0
516	8	1	5	62.5	1.7369655941662063
517	2	0	1	50.0	1.0
518	9	1	7	77.77777777777779	2.807354922057604
519	0	0	0
520	5	1	2	40.0	0.41503749927884376
521	2	1	2	100.0	2.0
522	4	2	2	50.0	1.0
523	0	0	0
524	1	0	1	100.0	1.0
525	1	0	1	100.0	1.0
526	3	0	2	66.66666666666666	2.0
527	0	0	0
528	1	2	1	100.0	1.0
529	0	0	0
530	1	1	1	100.0	1.0
531	2	1	2	100.0	2.0
532	9	1	7	77.77777777777779	2.807354922057604
533	0	0	0
534	1	1	1	100.0	1.0
535	1	1	1	100.0	1.0
536	4	1	3	75.0	2.584962500721156
537	4	0	2	50.0	1.0
538	0	0	0
539	1	1	1	100.0	1.0
540	6	1	5	83.33333333333334	3.321928094887362
541	4	1	2	50.0	1.0
542	0	0	0
543	3	1	3	100.0	2.584962500721156
544	3	1	2	66.66666666666666	2.0
545	0	0	0
546	0	0	0
547	15	1	8	53.333333333333336	1.1926450779423958
548	1	1	1	100.0	1.0
549	1	1	1	100.0	1.0
550	1	1	1	100.0	1.0
551	10	1	6	60.0	1.584962500721156
552	0	0	0
553	0	0	0
554	3	1	2	66.66666666666666	2.0
555	0	0	0
556	0	0	0
557	0	0	0
558	0	0	0
559	0	0	0
560	3	2	2	66.66666666666666	2.0
561	10	1	6	60.0	1.584962500721156
562	0	0	0
563	0	0	0
564	0	0	0
565	10	1	8	80.0	3.0
566	0	0	0
567	0	0	0
568	3	1	2	66.66666666666666	2.0
569	0	0	0
570	2	1	2	100.0	2.0
571	1	0	1	100.0	1.0
572	0	0	0
573	0	0	0
574	0	0	0
575	0	0	0
576	0	0	0
577	0	0	0
578	1	0	1	100.0	1.0
579	0	0	0
580	0	0	0
581	0	0	0
582	0	0	0
583	1	1	1	100.0	1.0
584	0	0	0
585	0	0	0
586	6	1	5	83.33333333333334	3.321928094887362
587	5	1	4	80.0	3.0
588	0	0	0
589	2	0	1	50.0	1.0
590	4	1	3	75.0	2.584962500721156
591	1	1	1	100.0	1.0
592	7	2	4	57.14285714285714	1.4150374992788437
593	2	1	1	50.0	1.0
594	22	1	12	54.54545454545454	1.2630344058337937
595	33	1	16	48.484848484848484	0.9125371587496606
596	1	0	1	100.0	1.0
597	6	1	4	66.66666666666666	2.0
598	0	0	0
599	1	1	1	100.0	1.0
600	1	1	1	100.0	1.0
601	2	0	1	50.0	1.0
602	0	0	0
603	5	1	4	80.0	3.0
604	30	1	16	53.333333333333336	1.1926450779423958
605	19	1	12	63.1578947368421	1.777607578663552
606	0	0	0
607	0	0	0
608	1	1	1	100.0	1.0
609	1	1	1	100.0	1.0
610	1	2	1	100.0	1.0
611	1	1	1	100.0	1.0
612	2	1	2	100.0	2.0
613	0	0	0
614	0	0	0
615	0	0	0
616	18	1	14	77.77777777777779	2.807354922057604
617	7	1	5	71.42857142857143	2.321928094887362
618	17	1	9	52.94117647058824	1.1699250014423124
619	13	1	5	38.46153846153847	0.32192809488736235
620	2	0	1	50.0	1.0
621	34	1	21	61.76470588235294	1.691877704637668
622	17	1	11	64.70588235294117	1.874469117916141
623	73	0	38	52.054794520547944	1.1186444964986189
624	9	1	8	88.88888888888889	4.0
625	4	1	3	75.0	2.584962500721156
626	0	0	0
627	13	1	9	69.23076923076923	2.169925001442312
628	25	2	12	48.0	0.8845227825800641
629	71	1	53	74.64788732394366	2.557995453120887
630	0	0	0
631	0	0	0
632	0	0	0
633	0	0	0
634	0	0	0
635	1	1	1	100.0	1.0
636	1	1	1	100.0	1.0
637	1	1	1	100.0	1.0
638	2	2	2	100.0	2.0
639	36	1	28	77.77777777777779	2.807354922057604
640	65	1	43	66.15384615384615	1.9668331360648008
641	0	0	0
642	0	0	0
643	0	0	0
644	0	0	0
645	4	0	2	50.0	1.0
646	2	0	1	50.0	1.0
647	3	2	2	66.66666666666666	2.0
648	90	1	65	72.22222222222221	2.37851162325373
649	48	1	28	58.333333333333336	1.4854268271702418
650	5	1	3	60.0	1.584962500721156
651	0	0	0
652	0	0	0
653	9	1	6	66.66666666666666	2.0
654	2	0	1	50.0	1.0
655	0	0	0
656	29	1	24	82.75862068965517	3.263034405833794
657	118	1	61	51.69491525423729	1.0978473233981445
658	50	1	25	50.0	1.0
659	42	1	24	57.14285714285714	1.4150374992788437
660	94	1	63	67.02127659574468	2.0230836131130414
661	0	0	0
662	1	1	1	100.0	1.0
663	40	1	21	52.5	1.144389909335175
664	1	1	1	100.0	1.0
665	29	1	20	68.96551724137932	2.15200309344505
666	0	0	0
667	0	0	0
668	11	1	6	54.54545454545454	1.2630344058337937
669	15	1	8	53.333333333333336	1.1926450779423958
670	0	0	0
671	1	1	1	100.0	1.0
672	0	0	0
673	1	0	1	100.0	1.0
674	5	1	3	60.0	1.584962500721156
675	5	0	2	40.0	0.41503749927884376
676	18	1	12	66.66666666666666	2.0
677	142	1	94	66.19718309859155	1.969626350956481
678	41	1	31	75.60975609756098	2.6322682154995127
679	0	0	0
680	0	0	0
681	5	1	5	100.0	3.321928094887362
682	0	0	0
683	7	1	7	100.0	3.807354922057604
684	128	1	69	53.90625	1.2258814074163278
685	76	1	57	75.0	2.584962500721156
686	19	1	12	63.1578947368421	1.777607578663552
687	2	0	1	50.0	1.0
688	1	1	1	100.0	1.0
689	19	1	15	78.94736842105263	2.9068905956085187
690	2	1	1	50.0	1.0
691	1	0	1	100.0	1.0
692	6	1	4	66.66666666666666	2.0
693	11	1	7	63.63636363636363	1.8073549220576042
694	4	1	3	75.0	2.584962500721156
695	0	0	0
696	0	0	0
697	0	0	0
698	81	1	55	67.90123456790124	2.0809199953835673
699	29	1	19	65.51724137931035	1.925999418556223
700	0	0	0
701	6	0	3	50.0	1.0
702	21	1	16	76.19047619047619	2.678071905112638
703	41	1	27	65.85365853658537	1.9475325801058645
704	28	1	14	50.0	1.0
705	19	1	11	57.89473684210527	1.4594316186372973
706	23	1	13	56.52173913043478	1.3785116232537298
707	0	0	0
708	3	2	3	100.0	2.584962500721156
709	53	1	37	69.81132075471697	2.2094533656289497
710	17	1	14	82.35294117647058	3.222392421336448
711	13	1	8	61.53846153846154	1.6780719051126378
712	2	1	1	50.0	1.0
713	27	1	15	55.55555555555556	1.3219280948873624
714	33	1	22	66.66666666666666	2.0
715	20	1	15	75.0	2.584962500721156
716	0	0	0
717	3	2	2	66.66666666666666	2.0
718	10	1	7	70.0	2.222392421336448
719	24	1	17	70.83333333333334	2.2801079191927354
720	3	1	2	66.66666666666666	2.0
721	0	0	0
722	0	0	0
723	2	0	1	50.0	1.0
724	34	1	24	70.58823529411765	2.263034405833794
725	1	1	1	100.0	1.0
726	0	0	0
727	0	0	0
728	180	1	131	72.77777777777777	2.4187131574222422
729	0	0	0
730	2	2	2	100.0	2.0
731	0	0	0
732	1	0	1	100.0	1.0
733	0	0	0
734	1	1	1	100.0	1.0
735	0	0	0
736	1	1	1	100.0	1.0
737	0	0	0
738	0	0	0
739	0	0	0
740	0	0	0
741	0	0	0
742	0	0	0
743	1	0	1	100.0	1.0
744	0	0	0
745	1	2	1	100.0	1.0
746	0	0	0
747	0	0	0
748	0	0	0
749	1	2	1	100.0	1.0
750	0	0	0
751	0	0	0
752	0	0	0
753	0	0	0
754	0	0	0
755	0	0	0
756	0	0	0
757	0	0	0
758	0	0	0
759	3	0	1	33.33333333333333	0.0
760	2	1	2	100.0	2.0
761	10	1	9	90.0	4.169925001442312
762	1	0	1	100.0	1.0
763	0	0	0
764	2	0	1	50.0	1.0
765	0	0	0
766	1	0	1	100.0	1.0
767	0	0	0
768	12	1	8	66.66666666666666	2.0
769	2	0	1	50.0	1.0
770	39	1	25	64.1025641025641	1.8365012677171206
771	1	0	1	100.0	1.0
772	0	0	0
773	0	0	0
774	0	0	0
775	1	0	1	100.0	1.0
776	0	0	0
777	7	1	3	42.857142857142854	0.5849625007211562
778	2	0	1	50.0	1.0
779	19	1	12	63.1578947368421	1.777607578663552
780	14	1	10	71.42857142857143	2.321928094887362
781	16	1	12	75.0	2.584962500721156
782	2	0	1	50.0	1.0
783	3	0	1	33.33333333333333	0.0
784	4	1	2	50.0	1.0
785	0	0	0
786	15	1	12	80.0	3.0
787	23	1	16	69.56521739130434	2.192645077942396
788	0	0	0
789	5	0	3	60.0	1.584962500721156
790	3	2	2	66.66666666666666	2.0
791	1	1	1	100.0	1.0
792	9	1	6	66.66666666666666	2.0
793	10	1	7	70.0	2.222392421336448
794	3	1	2	66.66666666666666	2.0
795	4	1	4	100.0	3.0
796	2	0	1	50.0	1.0
797	9	1	6	66.66666666666666	2.0
798	44	1	29	65.9090909090909	1.9510903995190536
799	0	0	0
800	3	0	1	33.33333333333333	0.0
801	2	0	1	50.0	1.0
802	0	0	0
803	0	0	0
804	0	0	0
805	13	1	10	76.92307692307693	2.736965594166206
806	0	0	0
807	8	1	8	100.0	4.0
808	0	0	0
809	0	0	0
810	0	0	0
811	59	1	45	76.27118644067797	2.6844981742720706
812	20	1	15	75.0	2.584962500721156
813	74	1	50	67.56756756756756	2.0588936890535687
814	0	0	0
815	0	0	0
816	5	0	2	40.0	0.41503749927884376
817	0	0	0
818	0	0	0
819	0	0	0
820	0	0	0
821	107	1	58	54.20560747663551	1.243271151012364
822	38	1	23	60.526315789473685	1.6166713604484944
823	7	1	5	71.42857142857143	2.321928094887362
824	1	1	1	100.0	1.0
825	2	0	1	50.0	1.0
826	1	1	1	100.0	1.0
827	2	0	1	50.0	1.0
828	1	1	1	100.0	1.0
829	11	1	6	54.54545454545454	1.2630344058337937
830	5	0	2	40.0	0.41503749927884376
831	6	1	3	50.0	1.0
832	0	0	0
833	5	1	3	60.0	1.584962500721156
834	2	1	1	50.0	1.0
835	1	2	1	100.0	1.0
836	6	1	4	66.66666666666666	2.0
837	0	0	0
838	0	0	0
839	4	1	4	100.0	3.0
840	2	2	2	100.0	2.0
841	17	1	8	47.05882352941176	0.8300749985576875
842	20	1	12	60.0	1.584962500721156
843	0	0	0
844	21	1	15	71.42857142857143	2.321928094887362
845	7	1	5	71.42857142857143	2.321928094887362
846	2	0	1	50.0	1.0
847	0	0	0
848	0	0	0
849	0	0	0
850	0	0	0
851	0	0	0
852	0	0	0
853	0	0	0
854	0	0	0
855	2	1	1	50.0	1.0
856	2	0	1	50.0	1.0
857	1	2	1	100.0	1.0
858	1	0	1	100.0	1.0
859	1	1	1	100.0	1.0
860	1	1	1	100.0	1.0
861	0	0	0
862	4	0	2	50.0	1.0
863	3	0	2	66.66666666666666	2.0
864	0	0	0
865	0	0	0
866	0	0	0
867	0	0	0
868	2	1	1	50.0	1.0
869	0	0	0
870	1	2	1	100.0	1.0
871	0	0	0
872	0	0	0
873	0	0	0
874	0	0	0
875	8	1	5	62.5	1.7369655941662063
876	1	1	1	100.0	1.0
877	0	0	0
878	13	1	7	53.84615384615385	1.222392421336448
879	5	1	3	60.0	1.584962500721156
880	2	1	2	100.0	2.0
881	0	0	0
882	2	1	1	50.0	1.0
883	15	0	7	46.666666666666664	0.8073549220576041
884	2	1	2	100.0	2.0
885	2	0	1	50.0	1.0
886	1	1	1	100.0	1.0
887	4	1	3	75.0	2.584962500721156
888	1	1	1	100.0	1.0
889	0	0	0
890	0	0	0
891	1	0	1	100.0	1.0
892	51	1	39	76.47058823529412	2.700439718141092
893	0	0	0
894	1	0	1	100.0	1.0
895	0	0	0
896	1	0	1	100.0	1.0
897	14	0	7	50.0	1.0
898	4	0	2	50.0	1.0
899	4	1	3	75.0	2.584962500721156
900	11	1	7	63.63636363636363	1.8073549220576042
901	38	1	23	60.526315789473685	1.6166713604484944
902	5	1	3	60.0	1.584962500721156
903	11	1	8	72.72727272727273	2.415037499278844
904	0	0	0
905	9	1	8	88.88888888888889	4.0
906	0	0	0
907	0	0	0
908	13	1	8	61.53846153846154	1.6780719051126378
909	23	1	12	52.17391304347826	1.1255308820838588
910	3	1	2	66.66666666666666	2.0
911	16	2	6	37.5	0.2630344058337938
912	77	1	57	74.02597402597402	2.5109619192773796
913	6	1	3	50.0	1.0
914	1	0	1	100.0	1.0
915	48	1	36	75.0	2.584962500721156
916	52	1	31	59.61538461538461	1.561878887608115
917	0	0	0
918	0	0	0
919	3	1	2	66.66666666666666	2.0
920	0	0	0
921	0	0	0
922	0	0	0
923	1	1	1	100.0	1.0
924	0	0	0
925	0	0	0
926	0	0	0
927	1	0	1	100.0	1.0
928	5	1	3	60.0	1.584962500721156
929	0	0	0
930	2	0	1	50.0	1.0
931	0	0	0
932	0	0	0
933	13	1	9	69.23076923076923	2.169925001442312
934	0	0	0
935	0	0	0
936	8	1	5	62.5	1.7369655941662063
937	13	1	9	69.23076923076923	2.169925001442312
938	11	1	7	63.63636363636363	1.8073549220576042
939	0	0	0
940	0	0	0
941	1	1	1	100.0	1.0
942	4	1	4	100.0	3.0
943	3	1	2	66.66666666666666	2.0
944	0	0	0
945	0	0	0
946	0	0	0
947	1	1	1	100.0	1.0
948	1	1	1	100.0	1.0
949	9	1	6	66.66666666666666	2.0
950	3	0	1	33.33333333333333	0.0
951	2	1	1	50.0	1.0
952	0	0	0
953	6	1	4	66.66666666666666	2.0
954	0	0	0
955	2	1	2	100.0	2.0
956	0	0	0
957	1	1	1	100.0	1.0
958	0	0	0
959	0	0	0
960	17	1	8	47.05882352941176	0.8300749985576875
961	0	0	0
962	7	1	5	71.42857142857143	2.321928094887362
963	1	0	1	100.0	1.0
964	0	0	0
965	90	1	55	61.111111111111114	1.6520766965796931
966	60	1	44	73.33333333333333	2.4594316186372973
967	0	0	0
968	4	1	2	50.0	1.0
969	11	1	4	36.36363636363637	0.19264507794239583
970	26	1	12	46.15384615384615	0.777607578663552
971	77	1	54	70.12987012987013	2.2313255461064556
972	199	1	135	67.8391959798995	2.076815597050831
973	88	1	63	71.5909090909091	2.333423733725192
974	11	1	7	63.63636363636363	1.8073549220576042
975	13	1	5	38.46153846153847	0.32192809488736235
976	3	1	2	66.66666666666666	2.0
977	0	0	0
978	0	0	0
979	28	1	16	57.14285714285714	1.4150374992788437
980	30	2	21	70.0	2.222392421336448
981	4	0	3	75.0	2.584962500721156
982	0	0	0
983	3	1	2	66.66666666666666	2.0
984	222	1	160	72.07207207207207	2.3677317845004873
985	3	1	3	100.0	2.584962500721156
986	1	1	1	100.0	1.0
987	1	1	1	100.0	1.0
988	0	0	0
989	4	1	2	50.0	1.0
990	0	0	0
991	0	0	0
992	0	0	0
993	45	1	31	68.88888888888889	2.146841388329271
994	13	2	8	61.53846153846154	1.6780719051126378
995	25	1	10	40.0	0.41503749927884376
996	12	1	10	83.33333333333334	3.321928094887362
997	5	1	3	60.0	1.584962500721156
998	0	0	0
999	15	0	7	46.666666666666664	0.8073549220576041
1000	41	1	27	65.85365853658537	1.9475325801058645
1001	0	0	0
1002	0	0	0
1003	2	0	1	50.0	1.0
1004	0	0	0
1005	13	1	8	61.53846153846154	1.6780719051126378
1006	3	1	3	100.0	2.584962500721156
1007	33	1	17	51.515151515151516	1.0874628412503393
1008	28	1	10	35.714285714285715	0.15200309344505006
1009	13	1	8	61.53846153846154	1.6780719051126378
1010	0	0	0
1011	0	0	0
1012	13	1	8	61.53846153846154	1.6780719051126378
1013	13	1	8	61.53846153846154	1.6780719051126378
1014	0	0	0
1015	0	0	0
1016	0	0	0
1017	0	0	0
1018	0	0	0
1019	0	0	0
1020	29	1	16	55.172413793103445	1.2995602818589078
1021	1	1	1	100.0	1.0
1022	30	1	20	66.66666666666666	2.0
1023	0	0	0
1024	15	1	11	73.33333333333333	2.4594316186372973
1025	0	0	0
1026	1	1	1	100.0	1.0
1027	0	0	0
1028	1	2	1	100.0	1.0
1029	0	0	0
1030	2	0	1	50.0	1.0
1031	9	1	7	77.77777777777779	2.807354922057604
1032	12	1	6	50.0	1.0
1033	12	1	6	50.0	1.0
1034	9	1	8	88.88888888888889	4.0
1035	0	0	0
1036	492	1	353	71.7479674796748	2.344583300547673
1037	0	0	0
1038	0	0	0
1039	4	0	2	50.0	1.0
1040	0	0	0
1041	48	1	31	64.58333333333334	1.8667334691365358
1042	21	1	15	71.42857142857143	2.321928094887362
1043	0	0	0
1044	0	0	0
1045	20	1	13	65.0	1.893084796083488
1046	8	1	6	75.0	2.584962500721156
1047	11	1	8	72.72727272727273	2.415037499278844
1048	9	1	5	55.55555555555556	1.3219280948873624
1049	1	1	1	100.0	1.0
1050	7	1	4	57.14285714285714	1.4150374992788437
1051	0	0	0
1052	0	0	0
1053	4	1	2	50.0	1.0
1054	11	1	7	63.63636363636363	1.8073549220576042
1055	217	1	149	68.66359447004609	2.131705679211822
1056	96	1	65	67.70833333333334	2.0681715026415795
1057	27	1	15	55.55555555555556	1.3219280948873624
1058	59	1	43	72.88135593220339	2.426264754702098
1059	116	1	75	64.65517241379311	1.8712666858777973
1060	7	0	4	57.14285714285714	1.4150374992788437
1061	0	0	0
1062	29	1	17	58.620689655172406	1.5025003405291832
1063	2	0	1	50.0	1.0
1064	28	1	19	67.85714285714286	2.078002512001273
1065	0	0	0
1066	70	1	43	61.42857142857143	1.6713772525386295
1067	36	1	22	61.111111111111114	1.6520766965796931
1068	9	1	7	77.77777777777779	2.807354922057604
1069	0	0	0
1070	1	1	1	100.0	1.0
1071	1	0	1	100.0	1.0
1072	0	0	0
1073	1	2	1	100.0	1.0
1074	5	1	4	80.0	3.0
1075	14	1	9	64.28571428571429	1.84799690655495
1076	4	1	2	50.0	1.0
1077	0	0	0
1078	0	0	0
1079	1	1	1	100.0	1.0
1080	13	1	7	53.84615384615385	1.222392421336448
1081	0	0	0
1082	0	0	0
1083	0	0	0
1084	0	0	0
1085	2	0	1	50.0	1.0
1086	1	1	1	100.0	1.0
1087	0	0	0
1088	0	0	0
1089	0	0	0
1090	2	0	1	50.0	1.0
1091	0	0	0
1092	0	0	0
1093	4	1	2	50.0	1.0
1094	0	0	0
1095	4	1	3	75.0	2.584962500721156
1096	3	0	2	66.66666666666666	2.0
1097	2	0	1	50.0	1.0
1098	1	1	1	100.0	1.0
1099	8	1	5	62.5	1.7369655941662063
1100	0	0	0
1101	1	1	1	100.0	1.0
1102	0	0	0
1103	0	0	0
1104	31	1	22	70.96774193548387	2.289506617194985
1105	16	1	8	50.0	1.0
1106	4	1	3	75.0	2.584962500721156
1107	47	1	29	61.702127659574465	1.6880559936852597
1108	0	0	0
1109	0	0	0
1110	0	0	0
1111	0	0	0
1112	0	0	0
1113	0	0	0
1114	0	0	0
1115	0	0	0
1116	0	0	0
1117	22	1	10	45.45454545454545	0.7369655941662062
1118	0	0	0
1119	53	1	36	67.9245283018868	2.082462160191973
1120	0	0	0
1121	0	0	0
1122	0	0	0
1123	3	0	2	66.66666666666666	2.0
1124	0	0	0
1125	9	1	6	66.66666666666666	2.0
1126	1	1	1	100.0	1.0
1127	0	0	0
1128	0	0	0
1129	0	0	0
1130	0	0	0
1131	0	0	0
1132	1	1	1	100.0	1.0
1133	0	0	0
1134	0	0	0
1135	0	0	0
1136	2	0	1	50.0	1.0
1137	0	0	0
1138	0	0	0
1139	0	0	0
1140	0	0	0
1141	1	0	1	100.0	1.0
1142	5	1	4	80.0	3.0
1143	0	0	0
1144	9	1	8	88.88888888888889	4.0
1145	56	1	38	67.85714285714286	2.078002512001273
1146	0	0	0
1147	1	1	1	100.0	1.0
1148	0	0	0
1149	0	0	0
1150	4	1	3	75.0	2.584962500721156
1151	0	0	0
1152	3	1	3	100.0	2.584962500721156
1153	26	1	16	61.53846153846154	1.6780719051126378
1154	14	0	5	35.714285714285715	0.15200309344505006
1155	0	0	0
1156	0	0	0
1157	10	1	5	50.0	1.0
1158	18	1	9	50.0	1.0
1159	0	0	0
1160	17	1	9	52.94117647058824	1.1699250014423124
1161	0	0	0
1162	2	0	1	50.0	1.0
1163	3	1	2	66.66666666666666	2.0
1164	0	0	0
1165	0	0	0
1166	0	0	0
1167	1	2	1	100.0	1.0
1168	0	0	0
1169	0	0	0
1170	0	0	0
1171	0	0	0
1172	1	0	1	100.0	1.0
1173	37	1	23	62.16216216216216	1.7162070339994087
1174	0	0	0
1175	0	0	0
1176	182	1	120	65.93406593406593	1.9526942852216433
1177	56	1	43	76.78571428571429	2.7258250365610057
1178	0	0	0
1179	1	0	1	100.0	1.0
1180	1	0	1	100.0	1.0
1181	0	0	0
1182	0	0	0
1183	1	1	1	100.0	1.0
1184	1	0	1	100.0	1.0
1185	2	0	1	50.0	1.0
1186	49	1	34	69.38775510204081	2.180572245641821
1187	43	1	26	60.46511627906976	1.6129768768907526
1188	0	0	0
1189	10	1	9	90.0	4.169925001442312
1190	11	1	8	72.72727272727273	2.415037499278844
1191	4	1	3	75.0	2.584962500721156
1192	0	0	0
1193	21	1	12	57.14285714285714	1.4150374992788437
1194	91	1	58	63.73626373626373	1.8135868757691187
1195	0	0	0
1196	7	1	3	42.857142857142854	0.5849625007211562
1197	5	1	4	80.0	3.0
1198	0	0	0
1199	1	0	1	100.0	1.0
1200	34	1	19	55.88235294117647	1.341036917835067
1201	0	0	0
1202	14	1	7	50.0	1.0
1203	27	1	21	77.77777777777779	2.807354922057604
1204	3	1	2	66.66666666666666	2.0
1205	8	1	5	62.5	1.7369655941662063
1206	41	1	24	58.536585365853654	1.4974996594708168
1207	50	1	20	40.0	0.41503749927884376
1208	23	1	14	60.86956521739131	1.6374299206152918
1209	0	0	0
1210	1	1	1	100.0	1.0
1211	3	0	1	33.33333333333333	0.0
1212	1	0	1	100.0	1.0
1213	0	0	0
1214	2	1	2	100.0	2.0
1215	0	0	0
1216	2	1	2	100.0	2.0
1217	0	0	0
1218	0	0	0
1219	61	1	45	73.77049180327869	2.4918530963296748
1220	2	0	1	50.0	1.0
1221	0	0	0
1222	0	0	0
1223	0	0	0
1224	1	1	1	100.0	1.0
1225	0	0	0
1226	0	0	0
1227	0	0	0
1228	0	0	0
1229	0	0	0
1230	0	0	0
1231	0	0	0
1232	7	1	5	71.42857142857143	2.321928094887362
1233	2	2	2	100.0	2.0
1234	6	1	5	83.33333333333334	3.321928094887362
1235	189	1	133	70.37037037037037	2.2479275134435857
1236	195	1	104	53.333333333333336	1.1926450779423958
1237	2	0	1	50.0	1.0
1238	1	1	1	100.0	1.0
1239	1	0	1	100.0	1.0
1240	0	0	0
1241	61	1	33	54.09836065573771	1.2370391973008494
1242	446	1	295	66.14349775784754	1.9661664049241248
1243	5	1	3	60.0	1.584962500721156
1244	4	0	2	50.0	1.0
1245	1	1	1	100.0	1.0
1246	29	1	15	51.724137931034484	1.0995356735509143
1247	7	1	7	100.0	3.807354922057604
1248	0	0	0
1249	3	1	2	66.66666666666666	2.0
1250	4	1	2	50.0	1.0
1251	0	0	0
1252	4	2	3	75.0	2.584962500721156
1253	24	0	8	33.33333333333333	0.0
1254	14	1	8	57.14285714285714	1.4150374992788437
1255	44	1	31	70.45454545454545	2.253756592245783
1256	4	0	2	50.0	1.0
1257	0	0	0
1258	1	1	1	100.0	1.0
1259	0	0	0
1260	0	0	0
1261	0	0	0
1262	0	0	0
1263	79	1	47	59.49367088607595	1.5545888516776374
1264	0	0	0
1265	0	0	0
1266	0	0	0
1267	0	0	0
1268	0	0	0
1269	12	0	4	33.33333333333333	0.0
1270	11	1	8	72.72727272727273	2.415037499278844
1271	12	1	7	58.333333333333336	1.4854268271702418
1272	0	0	0
1273	0	0	0
1274	10	1	5	50.0	1.0
1275	1	1	1	100.0	1.0
1276	0	0	0
1277	15	1	11	73.33333333333333	2.4594316186372973
1278	0	0	0
1279	1	0	1	100.0	1.0
1280	0	0	0
1281	1	0	1	100.0	1.0
1282	111	1	69	62.16216216216216	1.7162070339994087
1283	33	1	17	51.515151515151516	1.0874628412503393
1284	1	0	1	100.0	1.0
1285	0	0	0
1286	0	0	0
1287	0	0	0
1288	0	0	0
1289	0	0	0
1290	0	0	0
1291	10	1	7	70.0	2.222392421336448
1292	2	1	1	50.0	1.0
1293	1	1	1	100.0	1.0
1294	0	0	0
1295	6	0	2	33.33333333333333	0.0
1296	58	1	41	70.6896551724138	2.2700891633677442
1297	9	0	3	33.33333333333333	0.0
1298	0	0	0
1299	0	0	0
1300	2	2	2	100.0	2.0
1301	0	0	0
1302	0	0	0
1303	1	0	1	100.0	1.0
1304	1	2	1	100.0	1.0
1305	1	1	1	100.0	1.0
1306	0	0	0
1307	1	1	1	100.0	1.0
1308	3	1	2	66.66666666666666	2.0
1309	1	0	1	100.0	1.0
1310	1	0	1	100.0	1.0
1311	0	0	0
1312	0	0	0
1313	5	0	3	60.0	1.584962500721156
1314	6	1	3	50.0	1.0
1315	15	1	8	53.333333333333336	1.1926450779423958
1316	22	1	12	54.54545454545454	1.2630344058337937
1317	3	1	3	100.0	2.584962500721156
1318	1	2	1	100.0	1.0
1319	1	2	1	100.0	1.0
1320	1	0	1	100.0	1.0
1321	4	0	4	100.0	3.0
1322	1	1	1	100.0	1.0
1323	16	1	9	56.25	1.3625700793847084
1324	0	0	0
1325	1	0	1	100.0	1.0
1326	3	0	2	66.66666666666666	2.0
1327	25	1	15	60.0	1.584962500721156
1328	3	0	2	66.66666666666666	2.0
1329	2	1	1	50.0	1.0
1330	0	0	0
1331	4	2	2	50.0	1.0
1332	3	2	2	66.66666666666666	2.0
1333	1	0	1	100.0	1.0
1334	1	1	1	100.0	1.0
1335	15	1	7	46.666666666666664	0.8073549220576041
1336	4	1	2	50.0	1.0
1337	0	0	0
1338	6	1	4	66.66666666666666	2.0
1339	2	0	1	50.0	1.0
1340	0	0	0
1341	0	0	0
1342	0	0	0
1343	0	0	0
1344	4	1	2	50.0	1.0
1345	8	0	3	37.5	0.2630344058337938
1346	28	1	21	75.0	2.584962500721156
1347	16	1	11	68.75	2.137503523749935
1348	1	1	1	100.0	1.0
1349	0	0	0
1350	0	0	0
1351	0	0	0
1352	11	1	9	81.81818181818183	3.169925001442312
1353	1	0	1	100.0	1.0
1354	0	0	0
1355	1	1	1	100.0	1.0
1356	0	0	0
1357	1	1	1	100.0	1.0
1358	0	0	0
1359	0	0	0
1360	0	0	0
1361	0	0	0
1362	0	0	0
1363	13	1	13	100.0	4.700439718141092
1364	2	2	2	100.0	2.0
1365	9	1	7	77.77777777777779	2.807354922057604
1366	0	0	0
1367	0	0	0
1368	0	0	0
1369	0	0	0
1370	0	0	0
1371	0	0	0
1372	0	0	0
1373	49	1	33	67.3469387755102	2.0443941193584534
1374	19	1	11	57.89473684210527	1.4594316186372973
1375	0	0	0
1376	2	1	2	100.0	2.0
1377	5	1	4	80.0	3.0
1378	21	1	15	71.42857142857143	2.321928094887362
1379	0	0	0
1380	0	0	0
1381	4	1	2	50.0	1.0
1382	0	0	0
1383	10	1	8	80.0	3.0
1384	0	0	0
1385	0	0	0
1386	0	0	0
1387	0	0	0
1388	1	1	1	100.0	1.0
1389	7	1	4	57.14285714285714	1.4150374992788437
1390	7	1	4	57.14285714285714	1.4150374992788437
1391	4	1	2	50.0	1.0
1392	0	0	0
1393	16	1	12	75.0	2.584962500721156
1394	0	0	0
1395	0	0	0
1396	0	0	0
1397	4	1	2	50.0	1.0
1398	0	0	0
1399	0	0	0
1400	0	0	0
1401	1	2	1	100.0	1.0
1402	1	2	1	100.0	1.0
1403	0	0	0
1404	0	0	0
1405	7	1	3	42.857142857142854	0.5849625007211562
1406	23	1	18	78.26086956521739	2.84799690655495
1407	3	0	2	66.66666666666666	2.0
1408	21	1	10	47.61904761904761	0.8624964762500651
1409	99	1	71	71.71717171717171	2.342392197447078
1410	0	0	0
1411	1	2	1	100.0	1.0
1412	17	1	15	88.23529411764706	3.9068905956085187
1413	5	1	4	80.0	3.0
1414	0	0	0
1415	0	0	0
1416	0	0	0
1417	4	1	2	50.0	1.0
1418	5	1	2	40.0	0.41503749927884376
1419	0	0	0
1420	36	1	26	72.22222222222221	2.37851162325373
1421	52	1	39	75.0	2.584962500721156
1422	8	1	6	75.0	2.584962500721156
1423	6	1	4	66.66666666666666	2.0
1424	20	1	18	90.0	4.169925001442312
1425	7	1	4	57.14285714285714	1.4150374992788437
1426	21	1	12	57.14285714285714	1.4150374992788437
1427	1	1	1	100.0	1.0
1428	2	1	2	100.0	2.0
1429	3	1	2	66.66666666666666	2.0
1430	0	0	0
1431	38	1	20	52.63157894736842	1.15200309344505
1432	9	1	4	44.44444444444444	0.6780719051126377
1433	19	1	8	42.10526315789473	0.5405683813627028
1434	121	1	76	62.8099173553719	1.7560744171139109
1435	11	0	4	36.36363636363637	0.19264507794239583
1436	0	0	0
1437	1	2	1	100.0	1.0
1438	2	0	1	50.0	1.0
1439	14	1	9	64.28571428571429	1.84799690655495
1440	4	1	2	50.0	1.0
1441	7	1	3	42.857142857142854	0.5849625007211562
1442	1	1	1	100.0	1.0
1443	4	1	2	50.0	1.0
1444	4	1	3	75.0	2.584962500721156
1445	1	1	1	100.0	1.0
1446	2	1	2	100.0	2.0
1447	0	0	0
1448	2	0	1	50.0	1.0
1449	0	0	0
1450	1	1	1	100.0	1.0
1451	0	0	0
1452	0	0	0
1453	21	1	14	66.66666666666666	2.0
1454	40	1	30	75.0	2.584962500721156
1455	4	0	3	75.0	2.584962500721156
1456	17	1	12	70.58823529411765	2.263034405833794
1457	34	1	22	64.70588235294117	1.874469117916141
1458	8	1	4	50.0	1.0
1459	95	1	54	56.84210526315789	1.3973354975453849
1460	0	0	0
1461	1	2	1	100.0	1.0
1462	0	0	0
1463	37	1	23	62.16216216216216	1.7162070339994087
1464	50	1	34	68.0	2.0874628412503395
1465	0	0	0
1466	62	1	37	59.67741935483871	1.565597175854225
1467	11	1	5	45.45454545454545	0.7369655941662062
1468	25	1	22	88.0	3.8744691179161412
1469	0	0	0
1470	17	1	10	58.82352941176471	1.5145731728297582
1471	2	1	2	100.0	2.0
1472	34	1	26	76.47058823529412	2.700439718141092
1473	0	0	0
1474	1	2	1	100.0	1.0
1475	0	0	0
1476	10	1	5	50.0	1.0
1477	0	0	0
1478	3	2	3	100.0	2.584962500721156
1479	28	1	15	53.57142857142857	1.2064508774674263
1480	7	1	5	71.42857142857143	2.321928094887362
1481	12	1	6	50.0	1.0
1482	0	0	0
1483	8	1	4	50.0	1.0
1484	3	1	2	66.66666666666666	2.0
1485	0	0	0
1486	1	1	1	100.0	1.0
1487	2	1	2	100.0	2.0
1488	22	1	21	95.45454545454545	5.392317422778761
1489	3	1	3	100.0	2.584962500721156
1490	0	0	0
1491	0	0	0
1492	0	0	0
1493	0	0	0
1494	5	1	3	60.0	1.584962500721156
1495	0	0	0
1496	8	1	4	50.0	1.0
1497	13	1	6	46.15384615384615	0.777607578663552
1498	20	1	12	60.0	1.584962500721156
1499	35	1	17	48.57142857142857	0.9175378398080271
1500	59	1	42	71.1864406779661	2.304854581528421
1501	0	0	0
1502	0	0	0
1503	1	1	1	100.0	1.0
1504	22	1	12	54.54545454545454	1.2630344058337937
1505	73	1	47	64.38356164383562	1.8541491335365452
1506	15	1	8	53.333333333333336	1.1926450779423958
1507	15	1	7	46.666666666666664	0.8073549220576041
1508	3	1	2	66.66666666666666	2.0
1509	15	1	10	66.66666666666666	2.0
1510	7	1	6	85.71428571428571	3.584962500721156
1511	35	1	21	60.0	1.584962500721156
1512	0	0	0
1513	192	1	135	70.3125	2.243925582886089
1514	39	1	23	58.97435897435898	1.5235619560570128
1515	67	1	47	70.1492537313433	2.232660756790275
1516	0	0	0
1517	4	1	2	50.0	1.0
1518	0	0	0
1519	171	1	97	56.72514619883041	1.390459476558178
1520	88	1	51	57.95454545454546	1.4629719763425457
1521	31	1	18	58.06451612903226	1.4694852833012202
1522	6	1	4	66.66666666666666	2.0
1523	167	1	95	56.886227544910184	1.3999306068886355
1524	358	1	251	70.11173184357543	2.230076567549625
1525	41	1	25	60.97560975609756	1.6438561897747246
1526	1	2	1	100.0	1.0
1527	0	0	0
1528	0	0	0
1529	13	1	10	76.92307692307693	2.736965594166206
1530	59	1	38	64.40677966101694	1.8556100906648252
1531	18	1	11	61.111111111111114	1.6520766965796931
1532	63	1	46	73.01587301587301	2.4360991148066735
1533	23	1	15	65.21739130434783	1.9068905956085185
1534	0	0	0
1535	0	0	0
1536	15	1	12	80.0	3.0
1537	0	0	0
1538	15	1	9	60.0	1.584962500721156
1539	0	0	0
1540	29	1	19	65.51724137931035	1.925999418556223
1541	3	2	2	66.66666666666666	2.0
1542	1	1	1	100.0	1.0
1543	0	0	0
1544	1	1	1	100.0	1.0
1545	0	0	0
1546	0	0	0
1547	0	0	0
1548	0	0	0
1549	0	0	0
1550	146	1	96	65.75342465753424	1.9411063109464315
1551	14	1	9	64.28571428571429	1.84799690655495
1552	1	1	1	100.0	1.0
1553	1	1	1	100.0	1.0
1554	0	0	0
1555	6	1	5	83.33333333333334	3.321928094887362
1556	2	0	2	100.0	2.0
1557	3	1	2	66.66666666666666	2.0
1558	193	1	122	63.212435233160626	1.7809902180582042
1559	155	1	98	63.2258064516129	1.7818198299504666
1560	13	1	9	69.23076923076923	2.169925001442312
1561	50	1	31	62.0	1.7062687969432897
1562	46	1	32	69.56521739130434	2.192645077942396
1563	5	0	2	40.0	0.41503749927884376
1564	2	1	2	100.0	2.0
1565	0	0	0
1566	6	1	5	83.33333333333334	3.321928094887362
1567	0	0	0
1568	3	0	2	66.66666666666666	2.0
1569	85	1	61	71.76470588235294	2.34577483684173
1570	0	0	0
1571	0	0	0
1572	9	0	8	88.88888888888889	4.0
1573	0	0	0
1574	50	1	32	64.0	1.8300749985576876
1575	4	0	3	75.0	2.584962500721156
1576	0	0	0
1577	11	0	5	45.45454545454545	0.7369655941662062
1578	32	1	18	56.25	1.3625700793847084
1579	9	0	3	33.33333333333333	0.0
1580	1	2	1	100.0	1.0
1581	123	1	69	56.09756097560976	1.3536369546147005
1582	0	0	0
1583	2	1	1	50.0	1.0
1584	1	0	1	100.0	1.0
1585	12	1	8	66.66666666666666	2.0
1586	63	1	46	73.01587301587301	2.4360991148066735
1587	18	2	9	50.0	1.0
1588	202	1	87	43.06930693069307	0.597453444904353
1589	53	1	31	58.490566037735846	1.494764691749578
1590	222	1	162	72.97297297297297	2.4329594072761065
1591	3	1	2	66.66666666666666	2.0
1592	168	1	114	67.85714285714286	2.078002512001273
1593	22	1	15	68.18181818181817	2.0995356735509145
1594	7	1	5	71.42857142857143	2.321928094887362
1595	9	0	6	66.66666666666666	2.0
1596	57	1	33	57.89473684210527	1.4594316186372973
1597	4	1	3	75.0	2.584962500721156
1598	87	1	56	64.36781609195403	1.8531586116707288
1599	13	1	8	61.53846153846154	1.6780719051126378
1600	10	1	6	60.0	1.584962500721156
1601	6	2	4	66.66666666666666	2.0
1602	750	1	462	61.6	1.6818240399737452
1603	158	1	118	74.68354430379746	2.560714954474479
1604	4	0	2	50.0	1.0
1605	1	2	1	100.0	1.0
1606	0	0	0
1607	0	0	0
1608	0	0	0
1609	1	0	1	100.0	1.0
1610	0	0	0
1611	65	1	41	63.07692307692307	1.7725895038969275
1612	22	1	10	45.45454545454545	0.7369655941662062
1613	17	1	10	58.82352941176471	1.5145731728297582
1614	0	0	0
1615	30	1	13	43.333333333333336	0.6129768768907526
1616	55	1	47	85.45454545454545	3.554588851677637
1617	11	1	5	45.45454545454545	0.7369655941662062
1618	0	0	0
1619	17	2	7	41.17647058823529	0.48542682717024166
1620	84	1	58	69.04761904761905	2.15754127698648
1621	160	1	111	69.375	2.179706022234898
1622	503	1	341	67.79324055666004	2.073777926139548
1623	629	1	393	62.48012718600954	1.735742452896765
1624	716	1	453	63.268156424581	1.7844482507539328
1625	253	1	138	54.54545454545454	1.2630344058337937
1626	154	1	81	52.5974025974026	1.1500254440046074
1627	23	1	10	43.47826086956522	0.6214883767462702
1628	21	1	8	38.095238095238095	0.29956028185890793
1629	35	1	23	65.71428571428571	1.9385994553358568
1630	56	1	38	67.85714285714286	2.078002512001273
1631	2	1	2	100.0	2.0
1632	2	0	1	50.0	1.0
1633	8	1	4	50.0	1.0
1634	1	1	1	100.0	1.0
1635	0	0	0
1636	1	0	1	100.0	1.0
1637	1	2	1	100.0	1.0
1638	29	1	20	68.96551724137932	2.15200309344505
1639	0	0	0
1640	134	1	62	46.26865671641791	0.784271308944563
1641	185	1	99	53.51351351351351	1.2030918653775118
1642	218	1	134	61.46788990825688	1.6737717676790123
1643	1	2	1	100.0	1.0
1644	12	1	9	75.0	2.584962500721156
1645	6	1	3	50.0	1.0
1646	20	1	13	65.0	1.893084796083488
1647	22	1	16	72.72727272727273	2.415037499278844
1648	19	1	12	63.1578947368421	1.777607578663552
1649	10	1	6	60.0	1.584962500721156
1650	7	1	3	42.857142857142854	0.5849625007211562
1651	105	1	58	55.23809523809524	1.3033921434499347
1652	13	2	7	53.84615384615385	1.222392421336448
1653	5	1	4	80.0	3.0
1654	0	0	0
1655	0	0	0
1656	2	1	2	100.0	2.0
1657	7	0	3	42.857142857142854	0.5849625007211562
1658	52	1	35	67.3076923076923	2.041820175694627
1659	21	1	14	66.66666666666666	2.0
1660	89	1	51	57.30337078651685	1.42449782852791
1661	16	1	10	62.5	1.7369655941662063
1662	155	1	86	55.483870967741936	1.3177402979239288
1663	206	1	142	68.93203883495146	2.1497471195046822
1664	351	1	238	67.80626780626781	2.074638800892756
1665	283	1	186	65.7243816254417	1.9392459689209038
1666	0	0	0
1667	33	0	20	60.60606060606061	1.6214883767462702
1668	138	1	94	68.11594202898551	2.09515723304034
1669	8	1	7	87.5	3.807354922057604
1670	3	1	2	66.66666666666666	2.0
1671	6	2	3	50.0	1.0
1672	106	1	55	51.886792452830186	1.1089343715531639
1673	38	1	29	76.31578947368422	2.6880559936852597
1674	0	0	0
1675	58	1	37	63.793103448275865	1.8171359428501894
1676	71	1	53	74.64788732394366	2.557995453120887
1677	12	1	7	58.333333333333336	1.4854268271702418
1678	5	1	5	100.0	3.321928094887362
1679	34	1	24	70.58823529411765	2.263034405833794
1680	6	0	3	50.0	1.0
1681	3	0	1	33.33333333333333	0.0
1682	0	0	0
1683	113	1	70	61.94690265486725	1.7030182622428685
1684	41	1	24	58.536585365853654	1.4974996594708168
1685	2	1	2	100.0	2.0
1686	135	1	83	61.48148148148148	1.6745997132058328
1687	11	1	9	81.81818181818183	3.169925001442312
1688	13	1	7	53.84615384615385	1.222392421336448
1689	78	1	43	55.12820512820513	1.2969817377571315
1690	83	1	50	60.24096385542169	1.5994620704162712
1691	19	1	13	68.42105263157895	2.1154772174199357
1692	22	1	16	72.72727272727273	2.415037499278844
1693	46	1	27	58.69565217391305	1.506959988719883
1694	18	1	13	72.22222222222221	2.37851162325373
1695	135	1	91	67.4074074074074	2.048363021561399
1696	102	1	62	60.78431372549019	1.632268215499513
1697	16	1	8	50.0	1.0
1698	27	1	18	66.66666666666666	2.0
1699	6	0	3	50.0	1.0
1700	10	1	7	70.0	2.222392421336448
1701	44	1	28	63.63636363636363	1.8073549220576042
1702	49	1	26	53.06122448979592	1.1768777620840791
1703	141	1	100	70.92198581560284	2.286304185156641
1704	17	1	8	47.05882352941176	0.8300749985576875
1705	16	1	12	75.0	2.584962500721156
1706	34	1	21	61.76470588235294	1.691877704637668
1707	170	1	103	60.588235294117645	1.620411336725446
1708	147	1	118	80.27210884353741	3.024662054234269
1709	11	0	5	45.45454545454545	0.7369655941662062
1710	3	0	1	33.33333333333333	0.0
1711	1	2	1	100.0	1.0
1712	0	0	0
1713	4	2	3	75.0	2.584962500721156
1714	25	1	14	56.00000000000001	1.3479233034203069
1715	4	0	2	50.0	1.0
1716	7	2	3	42.857142857142854	0.5849625007211562
1717	32	1	15	46.875	0.819427754358179
1718	33	1	25	75.75757575757575	2.643856189774725
1719	14	1	8	57.14285714285714	1.4150374992788437
1720	4	1	3	75.0	2.584962500721156
1721	1	0	1	100.0	1.0
1722	25	1	13	52.0	1.1154772174199359
1723	18	1	7	38.88888888888889	0.3479233034203068
1724	71	1	34	47.88732394366197	0.8780094756213898
1725	210	1	148	70.47619047619048	2.2552570552420748
1726	67	1	50	74.6268656716418	2.5563933485243853
1727	55	1	34	61.81818181818181	1.695145418471579
1728	16	1	10	62.5	1.7369655941662063
1729	5	1	2	40.0	0.41503749927884376
1730	37	1	20	54.054054054054056	1.234465253637023
1731	93	1	60	64.51612903225806	1.862496476250065
1732	44	1	26	59.09090909090909	1.5305147166987798
1733	81	1	51	62.96296296296296	1.765534746362977
1734	165	1	100	60.60606060606061	1.6214883767462702
1735	129	1	82	63.565891472868216	1.8029631529404464
1736	29	1	14	48.275862068965516	0.9004643264490856
1737	84	1	36	42.857142857142854	0.5849625007211562
1738	91	1	55	60.43956043956044	1.6114347120823471
1739	8	1	4	50.0	1.0
1740	0	0	0
1741	6	1	5	83.33333333333334	3.321928094887362
1742	46	1	31	67.3913043478261	2.0473057147783567
1743	0	0	0
1744	150	1	99	66.0	1.956931278108114
1745	3	2	2	66.66666666666666	2.0
1746	15	1	10	66.66666666666666	2.0
1747	0	0	0
1748	0	0	0
1749	2	0	1	50.0	1.0
1750	28	1	20	71.42857142857143	2.321928094887362
1751	33	1	27	81.81818181818183	3.169925001442312
1752	24	1	20	83.33333333333334	3.321928094887362
1753	208	1	136	65.38461538461539	1.917537839808027
1754	0	0	0
1755	0	0	0
1756	56	1	35	62.5	1.7369655941662063
1757	8	0	3	37.5	0.2630344058337938
1758	0	0	0
1759	26	1	15	57.692307692307686	1.4474589769712212
1760	37	1	27	72.97297297297297	2.4329594072761065
1761	3	2	2	66.66666666666666	2.0
1762	0	0	0
1763	31	1	16	51.61290322580645	1.0931094043914815
1764	60	1	25	41.66666666666667	0.5145731728297582
1765	292	1	216	73.97260273972603	2.506959988719883
1766	28	1	17	60.71428571428571	1.628031222613042
1767	26	1	18	69.23076923076923	2.169925001442312
1768	277	1	181	65.34296028880865	1.9148833863620491
1769	29	1	17	58.620689655172406	1.5025003405291832
1770	189	1	112	59.25925925925925	1.5405683813627027
1771	12	1	9	75.0	2.584962500721156
1772	1	1	1	100.0	1.0
1773	10	1	7	70.0	2.222392421336448
1774	11	1	8	72.72727272727273	2.415037499278844
1775	112	1	49	43.75	0.6374299206152918
1776	4	0	2	50.0	1.0
1777	0	0	0
1778	79	1	44	55.69620253164557	1.3301486016923307
1779	5	1	4	80.0	3.0
1780	0	0	0
1781	0	0	0
1782	14	0	6	42.857142857142854	0.5849625007211562
1783	0	0	0
1784	5	1	3	60.0	1.584962500721156
1785	2	0	1	50.0	1.0
1786	9	1	6	66.66666666666666	2.0
1787	6	1	5	83.33333333333334	3.321928094887362
1788	0	0	0
1789	1	0	1	100.0	1.0
1790	1	1	1	100.0	1.0
1791	0	0	0
1792	0	0	0
1793	7	1	4	57.14285714285714	1.4150374992788437
1794	6	1	4	66.66666666666666	2.0
1795	2	1	2	100.0	2.0
1796	8	1	5	62.5	1.7369655941662063
1797	3	1	2	66.66666666666666	2.0
1798	6	1	4	66.66666666666666	2.0
1799	1	1	1	100.0	1.0
1800	0	0	0
1801	0	0	0
1802	0	0	0
1803	0	0	0
1804	18	2	9	50.0	1.0
1805	3	1	3	100.0	2.584962500721156
1806	0	0	0
1807	2	0	1	50.0	1.0
1808	0	0	0
1809	0	0	0
1810	60	1	33	55.00000000000001	1.289506617194985
1811	3	1	2	66.66666666666666	2.0
1812	5	0	2	40.0	0.41503749927884376
1813	1	1	1	100.0	1.0
1814	7	1	5	71.42857142857143	2.321928094887362
1815	44	1	32	72.72727272727273	2.415037499278844
1816	15	1	9	60.0	1.584962500721156
1817	10	1	5	50.0	1.0
1818	0	0	0
1819	2	1	2	100.0	2.0
1820	54	1	35	64.81481481481481	1.881355503501381
1821	17	1	12	70.58823529411765	2.263034405833794
1822	20	1	10	50.0	1.0
1823	246	1	167	67.88617886178862	2.0799235442969493
1824	3	0	2	66.66666666666666	2.0
1825	1	1	1	100.0	1.0
1826	0	0	0
1827	7	1	4	57.14285714285714	1.4150374992788437
1828	4	0	3	75.0	2.584962500721156
1829	2	1	2	100.0	2.0
1830	3	1	2	66.66666666666666	2.0
1831	5	2	3	60.0	1.584962500721156
1832	14	1	11	78.57142857142857	2.8744691179161412
1833	2	1	1	50.0	1.0
1834	0	0	0
1835	1	1	1	100.0	1.0
1836	1	2	1	100.0	1.0
1837	5	1	4	80.0	3.0
1838	4	2	2	50.0	1.0
1839	5	1	3	60.0	1.584962500721156
1840	1	1	1	100.0	1.0
1841	1	0	1	100.0	1.0
1842	0	0	0
1843	1	0	1	100.0	1.0
1844	8	1	6	75.0	2.584962500721156
1845	0	0	0
1846	1	2	1	100.0	1.0
1847	0	0	0
1848	14	1	8	57.14285714285714	1.4150374992788437
1849	0	0	0
1850	13	1	9	69.23076923076923	2.169925001442312
1851	0	0	0
1852	0	0	0
1853	0	0	0
1854	0	0	0
1855	0	0	0
1856	3	1	2	66.66666666666666	2.0
1857	0	0	0
1858	0	0	0
1859	0	0	0
1860	1	2	1	100.0	1.0
1861	1	1	1	100.0	1.0
1862	2	0	1	50.0	1.0
1863	7	1	5	71.42857142857143	2.321928094887362
1864	0	0	0
1865	1	2	1	100.0	1.0
1866	0	0	0
1867	2	0	1	50.0	1.0
1868	1	0	1	100.0	1.0
1869	38	1	20	52.63157894736842	1.15200309344505
1870	16	2	10	62.5	1.7369655941662063
1871	38	1	27	71.05263157894737	2.2954558835261714
1872	1	0	1	100.0	1.0
1873	28	1	24	85.71428571428571	3.584962500721156
1874	1	0	1	100.0	1.0
1875	0	0	0
1876	0	0	0
1877	5	1	3	60.0	1.584962500721156
1878	11	1	6	54.54545454545454	1.2630344058337937
1879	20	1	16	80.0	3.0
1880	0	0	0
1881	0	0	0
1882	0	0	0
1883	0	0	0
1884	148	1	84	56.75675675675676	1.3923174227787602
1885	0	0	0
1886	0	0	0
1887	0	0	0
1888	0	0	0
1889	9	1	8	88.88888888888889	4.0
1890	0	0	0
1891	0	0	0
1892	26	1	18	69.23076923076923	2.169925001442312
1893	2	0	2	100.0	2.0
1894	79	1	54	68.35443037974683	2.111031312388744
1895	30	1	20	66.66666666666666	2.0
1896	0	0	0
1897	4	1	2	50.0	1.0
1898	73	1	33	45.20547945205479	0.722466024471091
1899	2	0	1	50.0	1.0
1900	0	0	0
1901	2	1	1	50.0	1.0
1902	1	1	1	100.0	1.0
1903	0	0	0
1904	13	2	7	53.84615384615385	1.222392421336448
1905	3	1	3	100.0	2.584962500721156
1906	0	0	0
1907	0	0	0
1908	0	0	0
1909	0	0	0
1910	0	0	0
1911	0	0	0
1912	0	0	0
1913	1	0	1	100.0	1.0
1914	0	0	0
1915	0	0	0
1916	0	0	0
1917	0	0	0
1918	2	1	2	100.0	2.0
1919	7	2	4	57.14285714285714	1.4150374992788437
1920	2	0	1	50.0	1.0
1921	7	2	3	42.857142857142854	0.5849625007211562
1922	4	1	2	50.0	1.0
1923	4	1	3	75.0	2.584962500721156
1924	4	1	2	50.0	1.0
1925	7	1	5	71.42857142857143	2.321928094887362
1926	113	1	66	58.4070796460177	1.489805267680816
1927	3	0	2	66.66666666666666	2.0
1928	0	0	0
1929	0	0	0
1930	1	0	1	100.0	1.0
1931	1	1	1	100.0	1.0
1932	74	1	46	62.16216216216216	1.7162070339994087
1933	224	1	148	66.07142857142857	1.9615258521853642
1934	15	1	10	66.66666666666666	2.0
1935	8	1	5	62.5	1.7369655941662063
1936	7	1	5	71.42857142857143	2.321928094887362
1937	1	1	1	100.0	1.0
1938	3	1	3	100.0	2.584962500721156
1939	4	0	3	75.0	2.584962500721156
1940	1	1	1	100.0	1.0
1941	0	0	0
1942	0	0	0
1943	0	0	0
1944	1	1	1	100.0	1.0
1945	3	1	2	66.66666666666666	2.0
1946	2	1	1	50.0	1.0
1947	5	1	3	60.0	1.584962500721156
1948	1	1	1	100.0	1.0
1949	3	1	3	100.0	2.584962500721156
1950	0	0	0
1951	5	1	3	60.0	1.584962500721156
1952	0	0	0
1953	1	1	1	100.0	1.0
1954	3	0	1	33.33333333333333	0.0
1955	1	0	1	100.0	1.0
1956	0	0	0
1957	0	0	0
1958	0	0	0
1959	3	0	1	33.33333333333333	0.0
1960	0	0	0
1961	0	0	0
1962	0	0	0
1963	0	0	0
1964	1	1	1	100.0	1.0
1965	0	0	0
1966	3	1	3	100.0	2.584962500721156
1967	0	0	0
1968	0	0	0
1969	0	0	0
1970	0	0	0
1971	0	0	0
1972	0	0	0
1973	2	1	2	100.0	2.0
1974	0	0	0
1975	0	0	0
1976	0	0	0
1977	6	1	5	83.33333333333334	3.321928094887362
1978	1	2	1	100.0	1.0
1979	0	0	0
1980	0	0	0
1981	0	0	0
1982	0	0	0
1983	0	0	0
1984	3	0	2	66.66666666666666	2.0
1985	1	1	1	100.0	1.0
1986	0	0	0
1987	0	0	0
1988	0	0	0
1989	0	0	0
1990	13	0	7	53.84615384615385	1.222392421336448
1991	0	0	0
1992	0	0	0
1993	0	0	0
1994	0	0	0
1995	0	0	0
1996	27	1	21	77.77777777777779	2.807354922057604
1997	1	0	1	100.0	1.0
1998	0	0	0
[truncated: 2,326 more rows]
