# Supplementary material for: A streamlined, nanopore-compatible 5PSeq protocol for rapid phenotypic antimicrobial sensitivity testing
Source: Cell Rep Methods. 2026 Mar 12;6(3):101327. doi: 10.1016/j.crmeth.2026.101327 (PMC13030957; doi:10.1016/j.crmeth.2026.101327)
Supplement: Data S1. Interactive FivePSeq html report, related to Figure 2 [file mmc4.zip › bsub_s5pseq_to_compress/fivepseq_counts/bsub_ht5pseq/protein_coding/count_distribution.txt]

1.0	53645
2.0	7165
3.0	2136
4.0	925
5.0	471
6.0	268
7.0	166
8.0	107
9.0	103
10.0	68
11.0	50
12.0	40
13.0	41
14.0	30
15.0	18
16.0	24
17.0	8
18.0	8
19.0	14
20.0	14
21.0	12
22.0	10
23.0	7
24.0	6
25.0	8
26.0	4
27.0	5
28.0	6
29.0	4
30.0	2
31.0	1
32.0	1
33.0	6
34.0	2
35.0	2
36.0	2
37.0	1
40.0	1
41.0	1
42.0	2
45.0	1
47.0	1
54.0	1
55.0	2
58.0	1
60.0	1
67.0	1
69.0	1
76.0	1
81.0	2
94.0	1
98.0	1
184.0	1
228.0	1
249.0	1
318.0	1
408.0	1
452.0	1
754.0	1
