# Supplementary material for: A streamlined, nanopore-compatible 5PSeq protocol for rapid phenotypic antimicrobial sensitivity testing
Source: Cell Rep Methods. 2026 Mar 12;6(3):101327. doi: 10.1016/j.crmeth.2026.101327 (PMC13030957; doi:10.1016/j.crmeth.2026.101327)
Supplement: Data S1. Interactive FivePSeq html report, related to Figure 2 [file mmc4.zip › bsub_s5pseq_to_compress/fivepseq_counts/bsub_ht5pseq/protein_coding/frame_counts_TERM.txt]

	F0	F1	F2
0	31	91	27
1	9	41	7
2	7	11	7
3	12	14	11
4	6	5	6
5	45	240	55
6	124	584	129
7	0	0	0
8	58	237	66
9	28	176	25
10	26	104	19
11	22	36	19
12	2	16	3
13	2	7	1
14	2	3	2
15	0	0	0
16	0	0	0
17	0	0	0
18	30	84	20
19	18	64	7
20	2	4	0
21	0	0	0
22	0	0	0
23	0	0	0
24	4	5	3
25	6	5	1
26	6	9	5
27	0	8	3
28	3	15	4
29	18	34	9
30	9	21	14
31	36	139	47
32	3	4	0
33	7	27	5
34	5	10	13
35	16	90	12
36	0	4	2
37	26	108	14
38	0	8	1
39	10	5	5
40	7	15	10
41	4	11	2
42	0	0	0
43	2	1	1
44	0	0	0
45	5	34	5
46	41	142	44
47	12	59	14
48	0	1	1
49	16	56	23
50	5	14	9
51	10	41	8
52	8	23	7
53	0	0	0
54	8	42	10
55	0	0	0
56	2	11	3
57	9	24	9
58	1	4	0
59	0	0	1
60	25	10	3
61	14	32	8
62	25	13	2
63	0	2	0
64	0	1	0
65	0	0	1
66	13	12	11
67	26	78	18
68	35	116	39
69	3	7	2
70	10	32	6
71	4	13	6
72	0	17	3
73	14	29	7
74	5	7	3
75	1	0	0
76	2	8	4
77	1	10	4
78	1	3	0
79	2	0	0
80	33	129	27
81	5	11	2
82	6	17	4
83	3	7	2
84	27	61	26
85	18	62	19
86	9	23	5
87	13	36	10
88	17	60	23
89	3	2	2
90	13	30	4
91	37	153	29
92	4	4	4
93	1	12	1
94	1	2	3
95	0	16	3
96	1	2	4
97	7	7	9
98	3	7	1
99	0	2	0
100	8	50	11
101	6	28	10
102	0	14	1
103	27	113	25
104	4	11	4
105	0	0	0
106	99	342	75
107	34	100	28
108	160	129	115
109	64	250	53
110	27	96	18
111	20	88	21
112	29	136	16
113	0	1	0
114	22	79	30
115	72	318	53
116	46	156	38
117	32	119	34
118	45	104	35
119	46	152	65
120	38	109	30
121	60	101	48
122	47	122	72
123	48	147	66
124	66	162	48
125	22	50	12
126	10	20	9
127	10	29	7
128	12	32	16
129	43	124	65
130	31	105	40
131	17	48	20
132	12	72	16
133	7	10	11
134	2	7	1
135	13	12	13
136	11	28	31
137	27	42	43
138	21	27	54
139	32	137	43
140	58	194	74
141	46	73	19
142	13	38	4
143	78	232	99
144	2	5	0
145	3	12	10
146	2	4	2
147	2	0	0
148	2	8	21
149	78	281	58
150	0	5	0
151	2	9	1
152	0	1	0
153	0	0	0
154	5	21	14
155	0	0	0
156	0	4	1
157	0	0	0
158	2	5	0
159	4	8	1
160	0	1	0
161	0	4	0
162	0	0	0
163	2	18	2
164	1	0	0
165	0	0	0
166	0	0	0
167	0	0	0
168	0	1	0
169	0	0	0
170	1	5	1
171	0	1	0
172	0	0	0
173	6	18	4
174	1	2	0
175	5	27	10
176	22	80	20
177	4	29	2
178	4	16	3
179	0	0	0
180	1	1	1
181	0	0	2
182	0	2	0
183	1	1	1
184	0	0	1
185	0	0	0
186	0	0	0
187	0	0	0
188	2	0	1
189	0	0	0
190	0	0	0
191	0	0	0
192	1	0	1
193	0	0	0
194	0	0	0
195	0	0	2
196	0	1	0
197	0	0	0
198	0	1	0
199	0	0	0
200	0	1	0
201	0	0	0
202	2	3	1
203	0	3	1
204	6	7	2
205	9	32	6
206	0	0	0
207	0	0	0
208	0	1	0
209	3	10	1
210	1	2	0
211	7	20	8
212	6	23	4
213	2	6	3
214	0	0	0
215	4	17	0
216	0	0	1
217	0	0	0
218	0	0	0
219	0	0	0
220	2	0	2
221	1	1	1
222	0	1	2
223	1	1	0
224	2	0	17
225	0	0	0
226	5	22	6
227	7	32	7
228	5	14	9
229	15	42	23
230	0	0	0
231	0	0	2
232	0	0	1
233	75	292	64
234	0	0	0
235	6	14	5
236	0	2	0
237	3	23	4
238	0	0	0
239	0	1	1
240	0	0	0
241	0	0	0
242	1	0	0
243	0	0	0
244	2	5	1
245	1	1	1
246	0	0	0
247	0	0	0
248	0	0	0
249	0	0	0
250	0	6	2
251	0	1	0
252	4	2	6
253	0	0	0
254	0	0	0
255	1	3	0
256	2	1	1
257	1	2	0
258	0	0	0
259	0	0	0
260	2	11	2
261	0	0	0
262	0	8	0
263	0	0	0
264	0	0	0
265	0	0	0
266	0	0	1
267	0	0	0
268	0	1	0
269	0	0	1
270	0	0	0
271	1	0	0
272	0	0	0
273	0	0	0
274	10	44	6
275	0	1	1
276	0	1	0
277	0	0	0
278	0	1	0
279	0	0	0
280	0	0	0
281	0	0	0
282	0	1	1
283	1	0	0
284	0	2	0
285	6	19	4
286	4	9	4
287	3	4	1
288	6	4	0
289	1	1	0
290	1	0	1
291	0	0	0
292	23	109	29
293	6	41	8
294	5	21	6
295	2	17	0
296	1	17	3
297	5	25	3
298	0	0	0
299	0	0	0
300	2	1	0
301	7	50	6
302	2	6	3
303	3	12	1
304	0	0	0
305	0	0	0
306	1	1	1
307	0	2	1
308	195	485	134
309	117	360	118
310	1	0	0
311	0	4	3
312	0	0	0
313	0	0	0
314	0	0	0
315	0	0	0
316	3	13	1
317	0	0	0
318	2	2	0
319	0	0	1
320	0	5	3
321	1	5	1
322	1	10	3
323	0	1	0
324	0	0	1
325	0	5	0
326	2	3	2
327	0	0	1
328	1	1	0
329	0	2	0
330	2	4	1
331	4	16	9
332	2	2	0
333	22	81	13
334	0	0	0
335	0	1	0
336	0	0	0
337	0	0	0
338	1	0	0
339	0	0	0
340	0	0	0
341	0	0	0
342	2	1	0
343	1	0	0
344	0	3	1
345	0	0	0
346	2	1	0
347	0	0	0
348	0	0	0
349	0	0	1
350	0	3	0
351	1	3	1
352	1	0	0
353	106	277	95
354	86	169	76
355	1	1	1
356	29	49	26
357	4	8	1
358	0	1	0
359	1	0	0
360	0	0	0
361	0	0	0
362	0	0	0
363	0	0	0
364	0	0	0
365	0	1	0
366	0	1	0
367	0	0	1
368	0	0	0
369	0	1	0
370	0	0	0
371	0	0	0
372	1	0	0
373	0	1	0
374	2	10	2
375	0	1	0
376	0	1	0
377	0	0	0
378	0	0	0
379	0	0	0
380	0	0	0
381	0	0	0
382	2	9	1
383	4	2	3
384	3	12	1
385	0	0	0
386	0	0	0
387	0	0	0
388	0	2	1
389	0	1	0
390	1	2	1
391	2	8	2
392	9	37	14
393	0	0	1
394	2	1	1
395	1	0	0
396	0	0	0
397	0	0	0
398	0	0	0
399	0	1	0
400	1	3	0
401	0	0	0
402	0	0	0
403	1	0	0
404	0	0	0
405	0	1	0
406	0	0	1
407	2	18	5
408	1	7	1
409	0	2	1
410	0	1	0
411	1	1	0
412	0	1	0
413	0	1	0
414	0	0	0
415	2	15	3
416	3	7	7
417	2	2	2
418	0	1	0
419	0	0	0
420	1	0	2
421	0	1	1
422	1	0	0
423	0	1	0
424	1	2	0
425	10	38	8
426	0	1	0
427	1	3	1
428	1	2	1
429	0	0	0
430	6	8	6
431	0	0	0
432	2	4	1
433	2	18	6
434	1	0	0
435	0	0	0
436	0	0	1
437	2	12	5
438	0	0	0
439	0	1	0
440	0	0	0
441	0	0	0
442	0	2	0
443	1	7	0
444	2	0	1
445	2	16	1
446	0	0	0
447	0	0	0
448	16	38	15
449	0	0	0
450	0	2	0
451	8	17	6
452	3	32	5
453	1	1	3
454	2	0	0
455	1	4	2
456	0	2	0
457	1	1	1
458	0	1	0
459	1	0	1
460	9	28	12
461	7	28	4
462	0	2	0
463	0	1	0
464	2	12	1
465	0	0	0
466	4	1	1
467	0	0	4
468	1	0	0
469	12	59	9
470	8	20	9
471	30	108	17
472	0	2	0
473	3	6	6
474	0	1	0
475	1	0	0
476	2	0	0
477	7	14	4
478	7	17	11
479	1	3	0
480	11	33	8
481	13	41	5
482	3	11	1
483	0	12	5
484	46	159	48
485	13	47	11
486	13	33	8
487	4	9	9
488	0	0	0
489	0	0	0
490	0	2	0
491	0	0	1
492	11	20	6
493	0	0	0
494	0	1	0
495	1	0	0
496	1	1	1
497	0	3	0
498	0	1	0
499	0	0	0
500	0	0	0
501	0	0	0
502	0	2	1
503	0	1	0
504	0	0	0
505	0	0	0
506	0	0	0
507	0	0	0
508	1	2	0
509	0	0	0
510	0	0	0
511	1	1	0
512	0	0	0
513	1	0	2
514	0	0	0
515	0	0	0
516	2	5	1
517	1	1	0
518	1	7	1
519	0	0	0
520	1	2	2
521	0	2	0
522	1	1	2
523	0	0	0
524	1	0	0
525	1	0	0
526	2	1	0
527	0	0	0
528	0	0	1
529	0	0	0
530	0	1	0
531	0	2	0
532	1	7	1
533	0	0	0
534	0	1	0
535	0	1	0
536	0	3	1
537	2	1	1
538	0	0	0
539	0	1	0
540	1	5	0
541	1	2	1
542	0	0	0
543	0	3	0
544	0	2	1
545	0	0	0
546	0	0	0
547	6	8	1
548	0	1	0
549	0	1	0
550	0	1	0
551	0	6	4
552	0	0	0
553	0	0	0
554	1	2	0
555	0	0	0
556	0	0	0
557	0	0	0
558	0	0	0
559	0	0	0
560	1	0	2
561	3	6	1
562	0	0	0
563	0	0	0
564	0	0	0
565	2	8	0
566	0	0	0
567	0	0	0
568	0	2	1
569	0	0	0
570	0	2	0
571	1	0	0
572	0	0	0
573	0	0	0
574	0	0	0
575	0	0	0
576	0	0	0
577	0	0	0
578	1	0	0
579	0	0	0
580	0	0	0
581	0	0	0
582	0	0	0
583	0	1	0
584	0	0	0
585	0	0	0
586	1	5	0
587	0	4	1
588	0	0	0
589	1	1	0
590	0	3	1
591	0	1	0
592	1	2	4
593	0	1	1
594	9	12	1
595	11	16	6
596	1	0	0
597	0	4	2
598	0	0	0
599	0	1	0
600	0	1	0
601	1	1	0
602	0	0	0
603	0	4	1
604	5	16	9
605	3	12	4
606	0	0	0
607	0	0	0
608	0	1	0
609	0	1	0
610	0	0	1
611	0	1	0
612	0	2	0
613	0	0	0
614	0	0	0
615	0	0	0
616	1	14	3
617	0	5	2
618	3	9	5
619	4	5	4
620	1	0	1
621	9	21	4
622	4	11	2
623	38	20	15
624	0	8	1
625	0	3	1
626	0	0	0
627	3	9	1
628	4	9	12
629	8	53	10
630	0	0	0
631	0	0	0
632	0	0	0
633	0	0	0
634	0	0	0
635	0	1	0
636	0	1	0
637	0	1	0
638	0	0	2
639	8	28	0
640	11	43	11
641	0	0	0
642	0	0	0
643	0	0	0
644	0	0	0
645	2	1	1
646	1	0	1
647	0	1	2
648	12	65	13
649	9	28	11
650	1	3	1
651	0	0	0
652	0	0	0
653	2	6	1
654	1	1	0
655	0	0	0
656	4	24	1
657	41	61	16
658	10	25	15
659	5	24	13
660	15	63	16
661	0	0	0
662	0	1	0
663	11	21	8
664	0	1	0
665	8	20	1
666	0	0	0
667	0	0	0
668	0	6	5
669	5	8	2
670	0	0	0
671	0	1	0
672	0	0	0
673	1	0	0
674	1	3	1
675	2	1	2
676	3	12	3
677	23	94	25
678	6	31	4
679	0	0	0
680	0	0	0
681	0	5	0
682	0	0	0
683	0	7	0
684	33	69	26
685	8	57	11
686	5	12	2
687	1	0	1
688	0	1	0
689	1	15	3
690	0	1	1
691	1	0	0
692	2	4	0
693	1	7	3
694	0	3	1
695	0	0	0
696	0	0	0
697	0	0	0
698	12	55	14
699	5	19	5
700	0	0	0
701	3	3	0
702	0	16	5
703	7	27	7
704	7	14	7
705	4	11	4
706	5	13	5
707	0	0	0
708	0	0	3
709	11	37	5
710	1	14	2
711	1	8	4
712	0	1	1
713	7	15	5
714	4	22	7
715	4	15	1
716	0	0	0
717	0	1	2
718	2	7	1
719	3	17	4
720	1	2	0
721	0	0	0
722	0	0	0
723	1	0	1
724	7	24	3
725	0	1	0
726	0	0	0
727	0	0	0
728	24	131	25
729	0	0	0
730	0	0	2
731	0	0	0
732	1	0	0
733	0	0	0
734	0	1	0
735	0	0	0
736	0	1	0
737	0	0	0
738	0	0	0
739	0	0	0
740	0	0	0
741	0	0	0
742	0	0	0
743	1	0	0
744	0	0	0
745	0	0	1
746	0	0	0
747	0	0	0
748	0	0	0
749	0	0	1
750	0	0	0
751	0	0	0
752	0	0	0
753	0	0	0
754	0	0	0
755	0	0	0
756	0	0	0
757	0	0	0
758	0	0	0
759	1	1	1
760	0	2	0
761	1	9	0
762	1	0	0
763	0	0	0
764	1	0	1
765	0	0	0
766	1	0	0
767	0	0	0
768	1	8	3
769	1	1	0
770	9	25	5
771	1	0	0
772	0	0	0
773	0	0	0
774	0	0	0
775	1	0	0
776	0	0	0
777	2	3	2
778	1	1	0
779	2	12	5
780	1	10	3
781	1	12	3
782	1	1	0
783	1	1	1
784	1	2	1
785	0	0	0
786	0	12	3
787	3	16	4
788	0	0	0
789	3	1	1
790	0	1	2
791	0	1	0
792	2	6	1
793	2	7	1
794	1	2	0
795	0	4	0
796	1	1	0
797	2	6	1
798	9	29	6
799	0	0	0
800	1	1	1
801	1	0	1
802	0	0	0
803	0	0	0
804	0	0	0
805	1	10	2
806	0	0	0
807	0	8	0
808	0	0	0
809	0	0	0
810	0	0	0
811	10	45	4
812	3	15	2
813	12	50	12
814	0	0	0
815	0	0	0
816	2	2	1
817	0	0	0
818	0	0	0
819	0	0	0
820	0	0	0
821	23	58	26
822	7	23	8
823	1	5	1
824	0	1	0
825	1	0	1
826	0	1	0
827	1	1	0
828	0	1	0
829	1	6	4
830	2	2	1
831	1	3	2
832	0	0	0
833	1	3	1
834	0	1	1
835	0	0	1
836	2	4	0
837	0	0	0
838	0	0	0
839	0	4	0
840	0	0	2
841	4	8	5
842	3	12	5
843	0	0	0
844	4	15	2
845	1	5	1
846	1	1	0
847	0	0	0
848	0	0	0
849	0	0	0
850	0	0	0
851	0	0	0
852	0	0	0
853	0	0	0
854	0	0	0
855	0	1	1
856	1	1	0
857	0	0	1
858	1	0	0
859	0	1	0
860	0	1	0
861	0	0	0
862	2	1	1
863	2	1	0
864	0	0	0
865	0	0	0
866	0	0	0
867	0	0	0
868	0	1	1
869	0	0	0
870	0	0	1
871	0	0	0
872	0	0	0
873	0	0	0
874	0	0	0
875	0	5	3
876	0	1	0
877	0	0	0
878	5	7	1
879	1	3	1
880	0	2	0
881	0	0	0
882	0	1	1
883	7	6	2
884	0	2	0
885	1	1	0
886	0	1	0
887	1	3	0
888	0	1	0
889	0	0	0
890	0	0	0
891	1	0	0
892	8	39	4
893	0	0	0
894	1	0	0
895	0	0	0
896	1	0	0
897	7	5	2
898	2	0	2
899	1	3	0
900	2	7	2
901	6	23	9
902	2	3	0
903	1	8	2
904	0	0	0
905	1	8	0
906	0	0	0
907	0	0	0
908	1	8	4
909	4	12	7
910	1	2	0
911	5	5	6
912	12	57	8
913	2	3	1
914	1	0	0
915	9	36	3
916	13	31	8
917	0	0	0
918	0	0	0
919	1	2	0
920	0	0	0
921	0	0	0
922	0	0	0
923	0	1	0
924	0	0	0
925	0	0	0
926	0	0	0
927	1	0	0
928	1	3	1
929	0	0	0
930	1	0	1
931	0	0	0
932	0	0	0
933	4	9	0
934	0	0	0
935	0	0	0
936	1	5	2
937	1	9	3
938	3	7	1
939	0	0	0
940	0	0	0
941	0	1	0
942	0	4	0
943	0	2	1
944	0	0	0
945	0	0	0
946	0	0	0
947	0	1	0
948	0	1	0
949	3	6	0
950	1	1	1
951	0	1	1
952	0	0	0
953	0	4	2
954	0	0	0
955	0	2	0
956	0	0	0
957	0	1	0
958	0	0	0
959	0	0	0
960	4	8	5
961	0	0	0
962	1	5	1
963	1	0	0
964	0	0	0
965	18	55	17
966	7	44	9
967	0	0	0
968	0	2	2
969	3	4	4
970	8	12	6
971	14	54	9
972	32	135	32
973	13	63	12
974	1	7	3
975	4	5	4
976	1	2	0
977	0	0	0
978	0	0	0
979	4	16	8
980	3	6	21
981	3	1	0
982	0	0	0
983	1	2	0
984	35	160	27
985	0	3	0
986	0	1	0
987	0	1	0
988	0	0	0
989	0	2	2
990	0	0	0
991	0	0	0
992	0	0	0
993	7	31	7
994	3	2	8
995	8	10	7
996	2	10	0
997	1	3	1
998	0	0	0
999	7	6	2
1000	6	27	8
1001	0	0	0
1002	0	0	0
1003	1	1	0
1004	0	0	0
1005	2	8	3
1006	0	3	0
1007	12	17	4
1008	8	10	10
1009	4	8	1
1010	0	0	0
1011	0	0	0
1012	2	8	3
1013	4	8	1
1014	0	0	0
1015	0	0	0
1016	0	0	0
1017	0	0	0
1018	0	0	0
1019	0	0	0
1020	4	16	9
1021	0	1	0
1022	7	20	3
1023	0	0	0
1024	2	11	2
1025	0	0	0
1026	0	1	0
1027	0	0	0
1028	0	0	1
1029	0	0	0
1030	1	1	0
1031	2	7	0
1032	3	6	3
1033	1	6	5
1034	1	8	0
1035	0	0	0
1036	80	353	59
1037	0	0	0
1038	0	0	0
1039	2	2	0
1040	0	0	0
1041	15	31	2
1042	3	15	3
1043	0	0	0
1044	0	0	0
1045	4	13	3
1046	1	6	1
1047	2	8	1
1048	2	5	2
1049	0	1	0
1050	2	4	1
1051	0	0	0
1052	0	0	0
1053	0	2	2
1054	2	7	2
1055	36	149	32
1056	18	65	13
1057	4	15	8
1058	10	43	6
1059	25	75	16
1060	4	3	0
1061	0	0	0
1062	7	17	5
1063	1	1	0
1064	5	19	4
1065	0	0	0
1066	14	43	13
1067	5	22	9
1068	0	7	2
1069	0	0	0
1070	0	1	0
1071	1	0	0
1072	0	0	0
1073	0	0	1
1074	1	4	0
1075	3	9	2
1076	0	2	2
1077	0	0	0
1078	0	0	0
1079	0	1	0
1080	5	7	1
1081	0	0	0
1082	0	0	0
1083	0	0	0
1084	0	0	0
1085	1	1	0
1086	0	1	0
1087	0	0	0
1088	0	0	0
1089	0	0	0
1090	1	1	0
1091	0	0	0
1092	0	0	0
1093	0	2	2
1094	0	0	0
1095	1	3	0
1096	2	0	1
1097	1	1	0
1098	0	1	0
1099	1	5	2
1100	0	0	0
1101	0	1	0
1102	0	0	0
1103	0	0	0
1104	5	22	4
1105	4	8	4
1106	1	3	0
1107	8	29	10
1108	0	0	0
1109	0	0	0
1110	0	0	0
1111	0	0	0
1112	0	0	0
1113	0	0	0
1114	0	0	0
1115	0	0	0
1116	0	0	0
1117	4	10	8
1118	0	0	0
1119	9	36	8
1120	0	0	0
1121	0	0	0
1122	0	0	0
1123	2	0	1
1124	0	0	0
1125	1	6	2
1126	0	1	0
1127	0	0	0
1128	0	0	0
1129	0	0	0
1130	0	0	0
1131	0	0	0
1132	0	1	0
1133	0	0	0
1134	0	0	0
1135	0	0	0
1136	1	1	0
1137	0	0	0
1138	0	0	0
1139	0	0	0
1140	0	0	0
1141	1	0	0
1142	0	4	1
1143	0	0	0
1144	1	8	0
1145	11	38	7
1146	0	0	0
1147	0	1	0
1148	0	0	0
1149	0	0	0
1150	0	3	1
1151	0	0	0
1152	0	3	0
1153	1	16	9
1154	5	5	4
1155	0	0	0
1156	0	0	0
1157	3	5	2
1158	6	9	3
1159	0	0	0
1160	6	9	2
1161	0	0	0
1162	1	1	0
1163	1	2	0
1164	0	0	0
1165	0	0	0
1166	0	0	0
1167	0	0	1
1168	0	0	0
1169	0	0	0
1170	0	0	0
1171	0	0	0
1172	1	0	0
1173	8	23	6
1174	0	0	0
1175	0	0	0
1176	33	120	29
1177	7	43	6
1178	0	0	0
1179	1	0	0
1180	1	0	0
1181	0	0	0
1182	0	0	0
1183	0	1	0
1184	1	0	0
1185	1	1	0
1186	5	34	10
1187	11	26	6
1188	0	0	0
1189	0	9	1
1190	2	8	1
1191	0	3	1
1192	0	0	0
1193	4	12	5
1194	14	58	19
1195	0	0	0
1196	2	3	2
1197	0	4	1
1198	0	0	0
1199	1	0	0
1200	10	19	5
1201	0	0	0
1202	4	7	3
1203	3	21	3
1204	1	2	0
1205	2	5	1
1206	12	24	5
1207	12	20	18
1208	5	14	4
1209	0	0	0
1210	0	1	0
1211	1	1	1
1212	1	0	0
1213	0	0	0
1214	0	2	0
1215	0	0	0
1216	0	2	0
1217	0	0	0
1218	0	0	0
1219	10	45	6
1220	1	1	0
1221	0	0	0
1222	0	0	0
1223	0	0	0
1224	0	1	0
1225	0	0	0
1226	0	0	0
1227	0	0	0
1228	0	0	0
1229	0	0	0
1230	0	0	0
1231	0	0	0
1232	2	5	0
1233	0	0	2
1234	1	5	0
1235	30	133	26
1236	38	104	53
1237	1	1	0
1238	0	1	0
1239	1	0	0
1240	0	0	0
1241	11	33	17
1242	79	295	72
1243	1	3	1
1244	2	2	0
1245	0	1	0
1246	8	15	6
1247	0	7	0
1248	0	0	0
1249	0	2	1
1250	1	2	1
1251	0	0	0
1252	0	1	3
1253	8	8	8
1254	3	8	3
1255	9	31	4
1256	2	1	1
1257	0	0	0
1258	0	1	0
1259	0	0	0
1260	0	0	0
1261	0	0	0
1262	0	0	0
1263	16	47	16
1264	0	0	0
1265	0	0	0
1266	0	0	0
1267	0	0	0
1268	0	0	0
1269	4	4	4
1270	3	8	0
1271	4	7	1
1272	0	0	0
1273	0	0	0
1274	1	5	4
1275	0	1	0
1276	0	0	0
1277	3	11	1
1278	0	0	0
1279	1	0	0
1280	0	0	0
1281	1	0	0
1282	27	69	15
1283	9	17	7
1284	1	0	0
1285	0	0	0
1286	0	0	0
1287	0	0	0
1288	0	0	0
1289	0	0	0
1290	0	0	0
1291	1	7	2
1292	0	1	1
1293	0	1	0
1294	0	0	0
1295	2	2	2
1296	9	41	8
1297	3	3	3
1298	0	0	0
1299	0	0	0
1300	0	0	2
1301	0	0	0
1302	0	0	0
1303	1	0	0
1304	0	0	1
1305	0	1	0
1306	0	0	0
1307	0	1	0
1308	1	2	0
1309	1	0	0
1310	1	0	0
1311	0	0	0
1312	0	0	0
1313	3	0	2
1314	1	3	2
1315	3	8	4
1316	3	12	7
1317	0	3	0
1318	0	0	1
1319	0	0	1
1320	1	0	0
1321	4	0	0
1322	0	1	0
1323	4	9	3
1324	0	0	0
1325	1	0	0
1326	2	0	1
1327	5	15	5
1328	2	1	0
1329	0	1	1
1330	0	0	0
1331	1	1	2
1332	0	1	2
1333	1	0	0
1334	0	1	0
1335	4	7	4
1336	1	2	1
1337	0	0	0
1338	1	4	1
1339	1	0	1
1340	0	0	0
1341	0	0	0
1342	0	0	0
1343	0	0	0
1344	1	2	1
1345	3	2	3
1346	5	21	2
1347	4	11	1
1348	0	1	0
1349	0	0	0
1350	0	0	0
1351	0	0	0
1352	0	9	2
1353	1	0	0
1354	0	0	0
1355	0	1	0
1356	0	0	0
1357	0	1	0
1358	0	0	0
1359	0	0	0
1360	0	0	0
1361	0	0	0
1362	0	0	0
1363	0	13	0
1364	0	0	2
1365	1	7	1
1366	0	0	0
1367	0	0	0
1368	0	0	0
1369	0	0	0
1370	0	0	0
1371	0	0	0
1372	0	0	0
1373	10	33	6
1374	4	11	4
1375	0	0	0
1376	0	2	0
1377	1	4	0
1378	2	15	4
1379	0	0	0
1380	0	0	0
1381	1	2	1
1382	0	0	0
1383	2	8	0
1384	0	0	0
1385	0	0	0
1386	0	0	0
1387	0	0	0
1388	0	1	0
1389	2	4	1
1390	3	4	0
1391	1	2	1
1392	0	0	0
1393	2	12	2
1394	0	0	0
1395	0	0	0
1396	0	0	0
1397	1	2	1
1398	0	0	0
1399	0	0	0
1400	0	0	0
1401	0	0	1
1402	0	0	1
1403	0	0	0
1404	0	0	0
1405	2	3	2
1406	1	18	4
1407	2	1	0
1408	4	10	7
1409	19	71	9
1410	0	0	0
1411	0	0	1
1412	2	15	0
1413	1	4	0
1414	0	0	0
1415	0	0	0
1416	0	0	0
1417	1	2	1
1418	1	2	2
1419	0	0	0
1420	7	26	3
1421	6	39	7
1422	1	6	1
1423	1	4	1
1424	1	18	1
1425	1	4	2
1426	4	12	5
1427	0	1	0
1428	0	2	0
1429	1	2	0
1430	0	0	0
1431	9	20	9
1432	3	4	2
1433	3	8	8
1434	23	76	22
1435	4	4	3
1436	0	0	0
1437	0	0	1
1438	1	1	0
1439	2	9	3
1440	1	2	1
1441	1	3	3
1442	0	1	0
1443	1	2	1
1444	0	3	1
1445	0	1	0
1446	0	2	0
1447	0	0	0
1448	1	1	0
1449	0	0	0
1450	0	1	0
1451	0	0	0
1452	0	0	0
1453	5	14	2
1454	4	30	6
1455	3	0	1
1456	2	12	3
1457	6	22	6
1458	1	4	3
1459	19	54	22
1460	0	0	0
1461	0	0	1
1462	0	0	0
1463	7	23	7
1464	12	34	4
1465	0	0	0
1466	14	37	11
1467	3	5	3
1468	1	22	2
1469	0	0	0
1470	3	10	4
1471	0	2	0
1472	4	26	4
1473	0	0	0
1474	0	0	1
1475	0	0	0
1476	3	5	2
1477	0	0	0
1478	0	0	3
1479	5	15	8
1480	2	5	0
1481	4	6	2
1482	0	0	0
1483	1	4	3
1484	0	2	1
1485	0	0	0
1486	0	1	0
1487	0	2	0
1488	1	21	0
1489	0	3	0
1490	0	0	0
1491	0	0	0
1492	0	0	0
1493	0	0	0
1494	2	3	0
1495	0	0	0
1496	3	4	1
1497	4	6	3
1498	5	12	3
1499	8	17	10
1500	13	42	4
1501	0	0	0
1502	0	0	0
1503	0	1	0
1504	3	12	7
1505	13	47	13
1506	4	8	3
1507	5	7	3
1508	0	2	1
1509	2	10	3
1510	1	6	0
1511	9	21	5
1512	0	0	0
1513	37	135	20
1514	12	23	4
1515	11	47	9
1516	0	0	0
1517	1	2	1
1518	0	0	0
1519	34	97	40
1520	19	51	18
1521	4	18	9
1522	1	4	1
1523	46	95	26
1524	80	251	27
1525	3	25	13
1526	0	0	1
1527	0	0	0
1528	0	0	0
1529	2	10	1
1530	14	38	7
1531	4	11	3
1532	9	46	8
1533	5	15	3
1534	0	0	0
1535	0	0	0
1536	2	12	1
1537	0	0	0
1538	4	9	2
1539	0	0	0
1540	10	19	0
1541	0	1	2
1542	0	1	0
1543	0	0	0
1544	0	1	0
1545	0	0	0
1546	0	0	0
1547	0	0	0
1548	0	0	0
1549	0	0	0
1550	28	96	22
1551	5	9	0
1552	0	1	0
1553	0	1	0
1554	0	0	0
1555	1	5	0
1556	2	0	0
1557	1	2	0
1558	33	122	38
1559	32	98	25
1560	2	9	2
1561	7	31	12
1562	6	32	8
1563	2	2	1
1564	0	2	0
1565	0	0	0
1566	0	5	1
1567	0	0	0
1568	2	1	0
1569	17	61	7
1570	0	0	0
1571	0	0	0
1572	8	0	1
1573	0	0	0
1574	10	32	8
1575	3	1	0
1576	0	0	0
1577	5	4	2
1578	8	18	6
1579	3	3	3
1580	0	0	1
1581	28	69	26
1582	0	0	0
1583	0	1	1
1584	1	0	0
1585	1	8	3
1586	10	46	7
1587	3	6	9
1588	69	87	46
1589	14	31	8
1590	33	162	27
1591	1	2	0
1592	36	114	18
1593	3	15	4
1594	1	5	1
1595	6	2	1
1596	16	33	8
1597	0	3	1
1598	19	56	12
1599	1	8	4
1600	1	6	3
1601	0	2	4
1602	154	462	134
1603	17	118	23
1604	2	2	0
1605	0	0	1
1606	0	0	0
1607	0	0	0
1608	0	0	0
1609	1	0	0
1610	0	0	0
1611	10	41	14
1612	5	10	7
1613	5	10	2
1614	0	0	0
1615	10	13	7
1616	4	47	4
1617	4	5	2
1618	0	0	0
1619	4	6	7
1620	13	58	13
1621	26	111	23
1622	80	341	82
1623	105	393	131
1624	139	453	124
1625	65	138	50
1626	32	81	41
1627	6	10	7
1628	6	8	7
1629	6	23	6
1630	9	38	9
1631	0	2	0
1632	1	1	0
1633	2	4	2
1634	0	1	0
1635	0	0	0
1636	1	0	0
1637	0	0	1
1638	4	20	5
1639	0	0	0
1640	33	62	39
1641	39	99	47
1642	37	134	47
1643	0	0	1
1644	2	9	1
1645	2	3	1
1646	2	13	5
1647	3	16	3
1648	4	12	3
1649	3	6	1
1650	2	3	2
1651	22	58	25
1652	1	5	7
1653	0	4	1
1654	0	0	0
1655	0	0	0
1656	0	2	0
1657	3	2	2
1658	12	35	5
1659	5	14	2
1660	24	51	14
1661	4	10	2
1662	29	86	40
1663	31	142	33
1664	50	238	63
1665	41	186	56
1666	0	0	0
1667	20	10	3
1668	26	94	18
1669	1	7	0
1670	1	2	0
1671	2	1	3
1672	25	55	26
1673	5	29	4
1674	0	0	0
1675	6	37	15
1676	9	53	9
1677	2	7	3
1678	0	5	0
1679	5	24	5
1680	3	3	0
1681	1	1	1
1682	0	0	0
1683	16	70	27
1684	10	24	7
1685	0	2	0
1686	29	83	23
1687	0	9	2
1688	1	7	5
1689	16	43	19
1690	12	50	21
1691	2	13	4
1692	5	16	1
1693	16	27	3
1694	4	13	1
1695	27	91	17
1696	21	62	19
1697	4	8	4
1698	5	18	4
1699	3	1	2
1700	1	7	2
1701	10	28	6
1702	8	26	15
1703	20	100	21
1704	5	8	4
1705	3	12	1
1706	4	21	9
1707	38	103	29
1708	12	118	17
1709	5	4	2
1710	1	1	1
1711	0	0	1
1712	0	0	0
1713	0	1	3
1714	5	14	6
1715	2	1	1
1716	2	2	3
1717	10	15	7
1718	6	25	2
1719	2	8	4
1720	0	3	1
1721	1	0	0
1722	4	13	8
1723	5	7	6
1724	12	34	25
1725	28	148	34
1726	11	50	6
1727	11	34	10
1728	1	10	5
1729	1	2	2
1730	7	20	10
1731	11	60	22
1732	12	26	6
1733	18	51	12
1734	28	100	37
1735	22	82	25
1736	10	14	5
1737	22	36	26
1738	15	55	21
1739	2	4	2
1740	0	0	0
1741	0	5	1
1742	8	31	7
1743	0	0	0
1744	22	99	29
1745	1	0	2
1746	3	10	2
1747	0	0	0
1748	0	0	0
1749	1	1	0
1750	5	20	3
1751	5	27	1
1752	2	20	2
1753	30	136	42
1754	0	0	0
1755	0	0	0
1756	12	35	9
1757	3	3	2
1758	0	0	0
1759	8	15	3
1760	4	27	6
1761	1	0	2
1762	0	0	0
1763	8	16	7
1764	19	25	16
1765	31	216	45
1766	6	17	5
1767	5	18	3
1768	49	181	47
1769	9	17	3
1770	28	112	49
1771	0	9	3
1772	0	1	0
1773	1	7	2
1774	3	8	0
1775	44	49	19
1776	2	1	1
1777	0	0	0
1778	23	44	12
1779	0	4	1
1780	0	0	0
1781	0	0	0
1782	6	6	2
1783	0	0	0
1784	2	3	0
1785	1	1	0
1786	2	6	1
1787	1	5	0
1788	0	0	0
1789	1	0	0
1790	0	1	0
1791	0	0	0
1792	0	0	0
1793	1	4	2
1794	1	4	1
1795	0	2	0
1796	1	5	2
1797	0	2	1
1798	1	4	1
1799	0	1	0
1800	0	0	0
1801	0	0	0
1802	0	0	0
1803	0	0	0
1804	2	7	9
1805	0	3	0
1806	0	0	0
1807	1	1	0
1808	0	0	0
1809	0	0	0
1810	14	33	13
1811	1	2	0
1812	2	2	1
1813	0	1	0
1814	1	5	1
1815	6	32	6
1816	5	9	1
1817	2	5	3
1818	0	0	0
1819	0	2	0
1820	10	35	9
1821	1	12	4
1822	3	10	7
1823	40	167	39
1824	2	1	0
1825	0	1	0
1826	0	0	0
1827	0	4	3
1828	3	1	0
1829	0	2	0
1830	1	2	0
1831	0	2	3
1832	3	11	0
1833	0	1	1
1834	0	0	0
1835	0	1	0
1836	0	0	1
1837	1	4	0
1838	1	1	2
1839	0	3	2
1840	0	1	0
1841	1	0	0
1842	0	0	0
1843	1	0	0
1844	1	6	1
1845	0	0	0
1846	0	0	1
1847	0	0	0
1848	4	8	2
1849	0	0	0
1850	3	9	1
1851	0	0	0
1852	0	0	0
1853	0	0	0
1854	0	0	0
1855	0	0	0
1856	1	2	0
1857	0	0	0
1858	0	0	0
1859	0	0	0
1860	0	0	1
1861	0	1	0
1862	1	1	0
1863	1	5	1
1864	0	0	0
1865	0	0	1
1866	0	0	0
1867	1	1	0
1868	1	0	0
1869	10	20	8
1870	0	6	10
1871	8	27	3
1872	1	0	0
1873	3	24	1
1874	1	0	0
1875	0	0	0
1876	0	0	0
1877	1	3	1
1878	3	6	2
1879	3	16	1
1880	0	0	0
1881	0	0	0
1882	0	0	0
1883	0	0	0
1884	30	84	34
1885	0	0	0
1886	0	0	0
1887	0	0	0
1888	0	0	0
1889	1	8	0
1890	0	0	0
1891	0	0	0
1892	7	18	1
1893	2	0	0
1894	17	54	8
1895	5	20	5
1896	0	0	0
1897	1	2	1
1898	12	33	28
1899	1	1	0
1900	0	0	0
1901	0	1	1
1902	0	1	0
1903	0	0	0
1904	3	3	7
1905	0	3	0
1906	0	0	0
1907	0	0	0
1908	0	0	0
1909	0	0	0
1910	0	0	0
1911	0	0	0
1912	0	0	0
1913	1	0	0
1914	0	0	0
1915	0	0	0
1916	0	0	0
1917	0	0	0
1918	0	2	0
1919	1	2	4
1920	1	1	0
1921	2	2	3
1922	1	2	1
1923	0	3	1
1924	1	2	1
1925	2	5	0
1926	30	66	17
1927	2	0	1
1928	0	0	0
1929	0	0	0
1930	1	0	0
1931	0	1	0
1932	13	46	15
1933	39	148	37
1934	2	10	3
1935	1	5	2
1936	2	5	0
1937	0	1	0
1938	0	3	0
1939	3	0	1
1940	0	1	0
1941	0	0	0
1942	0	0	0
1943	0	0	0
1944	0	1	0
1945	1	2	0
1946	0	1	1
1947	1	3	1
1948	0	1	0
1949	0	3	0
1950	0	0	0
1951	1	3	1
1952	0	0	0
1953	0	1	0
1954	1	1	1
1955	1	0	0
1956	0	0	0
1957	0	0	0
1958	0	0	0
1959	1	1	1
1960	0	0	0
1961	0	0	0
1962	0	0	0
1963	0	0	0
1964	0	1	0
1965	0	0	0
1966	0	3	0
1967	0	0	0
1968	0	0	0
1969	0	0	0
1970	0	0	0
1971	0	0	0
1972	0	0	0
1973	0	2	0
1974	0	0	0
1975	0	0	0
1976	0	0	0
1977	0	5	1
1978	0	0	1
1979	0	0	0
1980	0	0	0
1981	0	0	0
1982	0	0	0
1983	0	0	0
1984	2	0	1
1985	0	1	0
1986	0	0	0
1987	0	0	0
1988	0	0	0
1989	0	0	0
1990	7	4	2
1991	0	0	0
1992	0	0	0
1993	0	0	0
1994	0	0	0
1995	0	0	0
1996	4	21	2
1997	1	0	0
1998	0	0	0
[truncated: 2,326 more rows]
