# Supplementary material for: A streamlined, nanopore-compatible 5PSeq protocol for rapid phenotypic antimicrobial sensitivity testing
Source: Cell Rep Methods. 2026 Mar 12;6(3):101327. doi: 10.1016/j.crmeth.2026.101327 (PMC13030957; doi:10.1016/j.crmeth.2026.101327)
Supplement: Data S1. Interactive FivePSeq html report, related to Figure 2 [file mmc4.zip › bsub_s5pseq_to_compress/fivepseq_counts/bsub_ht5pseq/protein_coding/transcript_descriptors.txt]

	start	stop	len	3nt	NumOfReads	NumOfReadsDownsampled	NumOfMapPositions
0	ATG	TAG	1341	True	149	149	122
1	ATG	TAA	1137	True	57	57	53
2	ATG	TAA	216	True	25	25	20
3	TTG	TGA	1113	True	37	37	33
4	TTG	TAG	246	True	17	17	16
5	ATG	TAA	1917	True	340	340	216
6	ATG	TGA	2466	True	837	837	466
7	ATG	TAA	948	True	0	0	0
8	ATG	TAA	1467	True	361	361	245
9	TTG	TAA	1332	True	229	229	149
10	ATG	TAA	885	True	149	149	106
11	ATG	TAA	591	True	77	77	59
12	ATG	TAA	1278	True	21	21	17
13	ATG	TGA	654	True	10	10	10
14	ATG	TGA	624	True	7	7	7
15	GTG	TAA	1284	True	0	0	0
16	TTG	TAA	546	True	0	0	0
17	ATG	TAG	486	True	0	0	0
18	GTG	TAA	1692	True	134	134	102
19	ATG	TAG	324	True	89	89	46
20	ATG	TAA	597	True	6	6	6
21	ATG	TAA	225	True	0	0	0
22	ATG	TAA	264	True	0	0	0
23	ATG	TAG	195	True	0	0	0
24	ATG	TAA	615	True	12	12	12
25	ATG	TGA	1161	True	12	12	12
26	ATG	TGA	1443	True	20	20	19
27	ATG	TGA	639	True	11	11	11
28	ATG	TAA	330	True	22	22	21
29	GTG	TAG	441	True	61	61	54
30	ATG	TAA	990	True	44	44	39
31	TTG	TAA	828	True	222	222	136
32	TTG	TAG	360	True	7	7	7
33	ATG	TAA	744	True	39	39	38
34	ATG	TAA	300	True	28	28	23
35	ATG	TAA	879	True	118	118	78
36	ATG	TAA	291	True	6	6	5
37	ATG	TAA	1995	True	148	148	130
38	ATG	TGA	768	True	9	9	8
39	TTG	TAG	1314	True	20	20	13
40	ATG	TAA	561	True	32	32	31
41	ATG	TAA	879	True	17	17	14
42	GTG	TAA	873	True	0	0	0
43	ATG	TAA	261	True	4	4	4
44	TTG	TAA	186	True	0	0	0
45	ATG	TAA	870	True	44	44	42
46	ATG	TGA	858	True	227	227	123
47	ATG	TAA	378	True	85	85	44
48	GTG	TAA	294	True	2	2	2
49	ATG	TAA	1371	True	95	95	89
50	ATG	TAA	954	True	28	28	26
51	ATG	TAA	615	True	59	59	49
52	ATG	TAA	567	True	38	38	32
53	ATG	TAA	231	True	0	0	0
54	ATG	TAA	3534	True	60	60	58
55	ATG	TAG	537	True	0	0	0
56	ATG	TAA	1599	True	16	16	16
57	ATG	TAG	1470	True	42	42	38
58	ATG	TAG	261	True	5	5	3
59	ATG	TGA	303	True	1	1	1
60	ATG	TGA	636	True	38	38	20
61	TTG	TAG	378	True	54	54	40
62	ATG	TAA	387	True	44	40	11
63	ATG	TAA	2484	True	2	2	2
64	GTG	TAG	738	True	1	1	1
65	ATG	TGA	1017	True	1	1	1
66	GTG	TGA	1419	True	36	36	34
67	ATG	TGA	543	True	122	122	98
68	ATG	TAA	1914	True	190	190	148
69	TTG	TAG	777	True	12	12	10
70	ATG	TAA	876	True	48	48	45
71	TTG	TGA	894	True	23	23	23
72	ATG	TAA	927	True	20	20	18
73	ATG	TGA	1413	True	50	50	40
74	ATG	TGA	585	True	15	15	13
75	ATG	TAG	882	True	1	1	1
76	ATG	TAA	858	True	14	14	13
77	ATG	TGA	363	True	15	15	13
78	ATG	TGA	504	True	4	4	3
79	ATG	TAG	210	True	2	2	2
80	TTG	TAA	1002	True	189	189	127
81	ATG	TAA	1500	True	18	18	17
82	GTG	TAA	465	True	27	27	21
83	TTG	TAA	558	True	12	12	12
84	ATG	TGA	1092	True	114	114	86
85	ATG	TAA	2433	True	99	99	77
86	ATG	TAA	1377	True	37	37	34
87	ATG	TGA	1083	True	59	59	56
88	ATG	TAA	1101	True	100	100	85
89	ATG	TAG	699	True	7	7	7
90	ATG	TAA	477	True	47	47	35
91	ATG	TAA	1452	True	219	219	145
92	GTG	TGA	654	True	12	12	11
93	ATG	TAA	1401	True	14	14	14
94	ATG	TGA	432	True	6	6	5
95	ATG	TAA	750	True	19	19	15
96	ATG	TAA	513	True	7	7	7
97	GTG	TAA	657	True	23	23	20
98	ATG	TAG	150	True	11	11	11
99	ATG	TAA	180	True	2	2	2
100	ATG	TAA	534	True	69	69	56
101	GTG	TAA	426	True	44	44	39
102	ATG	TAA	699	True	15	15	13
103	ATG	TAA	501	True	165	165	104
104	ATG	TAA	372	True	19	19	15
105	ATG	TGA	606	True	0	0	0
106	TTG	TAA	3582	True	516	516	371
107	TTG	TAA	3600	True	162	162	141
108	ATG	TAA	249	True	2070	404	92
109	ATG	TAA	417	True	367	367	163
110	ATG	TAG	471	True	142	141	88
111	ATG	TAA	2079	True	129	129	114
112	ATG	TAA	1191	True	181	181	98
113	ATG	TGA	957	True	1	1	1
114	ATG	TAA	309	True	146	131	57
115	ATG	TAA	630	True	443	443	202
116	ATG	TAA	624	True	240	240	139
117	ATG	TAA	288	True	185	185	101
118	ATG	TAA	834	True	184	184	145
119	ATG	TAA	279	True	263	263	128
120	ATG	TAA	342	True	177	177	106
121	GTG	TAA	657	True	209	209	162
122	ATG	TAA	435	True	241	241	160
123	ATG	TAA	201	True	262	261	121
124	ATG	TAA	264	True	279	276	125
125	ATG	TAA	369	True	84	84	65
126	ATG	TAG	312	True	39	39	35
127	ATG	TAA	540	True	46	46	42
128	GTG	TAA	186	True	60	60	41
129	ATG	TAA	399	True	232	232	156
130	ATG	TAA	540	True	176	176	120
131	ATG	TAA	363	True	85	85	63
132	ATG	TAA	501	True	100	100	66
133	ATG	TAA	180	True	28	28	22
134	ATG	TAA	441	True	10	10	10
135	TTG	TAG	1296	True	38	38	36
136	ATG	TGA	654	True	79	70	43
137	ATG	TAG	747	True	112	112	84
138	TTG	TGA	225	True	103	102	56
139	ATG	TAA	219	True	220	212	85
140	ATG	TAA	114	True	592	326	87
141	ATG	TAA	366	True	138	138	86
142	ATG	TAA	396	True	55	55	36
143	ATG	TGA	945	True	415	409	262
144	ATG	TAA	363	True	7	7	7
145	ATG	TAG	846	True	25	25	12
146	ATG	TGA	831	True	8	8	8
147	ATG	TAG	798	True	2	2	2
148	ATG	TAA	744	True	110	31	11
149	ATG	TAA	438	True	430	417	166
150	TTG	TAA	393	True	5	5	5
151	ATG	TGA	768	True	12	12	12
152	ATG	TAA	444	True	1	1	1
153	ATG	TAA	714	True	0	0	0
154	ATG	TAA	1059	True	40	40	39
155	ATG	TAA	558	True	0	0	0
156	ATG	TAA	597	True	5	5	5
157	GTG	TAA	765	True	0	0	0
158	TTG	TAA	1437	True	7	7	7
159	ATG	TAA	921	True	13	13	12
160	TTG	TGA	753	True	1	1	1
161	ATG	TGA	1011	True	4	4	4
162	ATG	TAA	1005	True	0	0	0
163	ATG	TAA	954	True	22	22	22
164	GTG	TGA	1590	True	1	1	1
165	ATG	TAG	1245	True	0	0	0
166	ATG	TAA	1929	True	0	0	0
167	GTG	TGA	1326	True	0	0	0
168	ATG	TAA	1368	True	1	1	1
169	ATG	TAA	852	True	0	0	0
170	ATG	TGA	915	True	7	7	7
171	ATG	TAG	483	True	1	1	1
172	ATG	TAA	456	True	0	0	0
173	ATG	TAA	564	True	28	28	27
174	ATG	TAA	627	True	3	3	3
175	ATG	TAA	822	True	42	42	37
176	ATG	TAA	1452	True	122	122	99
177	ATG	TAA	1347	True	35	35	33
178	ATG	TAA	1803	True	23	23	22
179	ATG	TAA	141	True	0	0	0
180	GTG	TGA	912	True	3	3	3
181	ATG	TAA	636	True	2	2	2
182	ATG	TGA	540	True	2	2	2
183	ATG	TAA	1518	True	3	3	3
184	ATG	TAA	2616	True	1	1	1
185	ATG	TGA	528	True	0	0	0
186	ATG	TAA	291	True	0	0	0
187	ATG	TAA	375	True	0	0	0
188	ATG	TAA	303	True	3	3	3
189	ATG	TAA	1173	True	0	0	0
190	ATG	TAA	315	True	0	0	0
191	ATG	TAA	168	True	0	0	0
192	ATG	TGA	1233	True	2	2	2
193	ATG	TAA	1491	True	0	0	0
194	ATG	TAA	720	True	0	0	0
195	ATG	TAG	1344	True	2	2	2
196	ATG	TGA	516	True	1	1	1
197	ATG	TGA	426	True	0	0	0
198	ATG	TAG	978	True	1	1	1
199	ATG	TGA	672	True	0	0	0
200	TTG	TGA	963	True	1	1	1
201	GTG	TGA	264	True	0	0	0
202	ATG	TAA	771	True	6	6	6
203	ATG	TAA	858	True	4	4	4
204	ATG	TAG	1185	True	15	15	15
205	GTG	TAA	1389	True	47	47	41
206	ATG	TGA	249	True	0	0	0
207	ATG	TAG	192	True	0	0	0
208	ATG	TAA	804	True	1	1	1
209	ATG	TAA	1254	True	14	14	14
210	ATG	TAA	261	True	3	3	2
211	ATG	TAA	1620	True	35	35	34
212	ATG	TAA	882	True	33	33	27
213	ATG	TAA	1335	True	11	11	10
214	ATG	TAA	249	True	0	0	0
215	TTG	TGA	918	True	21	21	17
216	ATG	TGA	1251	True	1	1	1
217	GTG	TAA	285	True	0	0	0
218	ATG	TAA	123	True	0	0	0
219	ATG	TAA	912	True	0	0	0
220	ATG	TAA	2199	True	4	4	4
221	ATG	TAA	921	True	3	3	3
222	ATG	TGA	828	True	3	3	3
223	ATG	TAG	1155	True	2	2	2
224	ATG	TAA	942	True	19	19	4
225	ATG	TAG	399	True	0	0	0
226	ATG	TAG	891	True	33	33	29
227	GTG	TAG	534	True	46	46	39
228	ATG	TAA	489	True	28	28	27
229	ATG	TAA	792	True	80	80	62
230	ATG	TAA	279	True	0	0	0
231	TTG	TGA	1341	True	2	2	2
232	ATG	TAG	888	True	1	1	1
233	ATG	TAA	969	True	431	431	234
234	TTG	TAG	1245	True	0	0	0
235	ATG	TAA	1896	True	25	25	24
236	ATG	TAA	750	True	2	2	2
237	ATG	TAA	708	True	30	30	24
238	ATG	TAA	276	True	0	0	0
239	TTG	TGA	1071	True	2	2	2
240	ATG	TAA	1413	True	0	0	0
241	ATG	TGA	948	True	0	0	0
242	ATG	TAA	1437	True	1	1	1
243	ATG	TAA	984	True	0	0	0
244	ATG	TGA	1233	True	8	8	8
245	ATG	TAA	945	True	3	3	3
246	ATG	TGA	927	True	0	0	0
247	ATG	TAA	1467	True	0	0	0
248	ATG	TAA	1368	True	0	0	0
249	ATG	TAA	1368	True	0	0	0
250	GTG	TAA	702	True	8	8	8
251	ATG	TGA	1533	True	1	1	1
252	ATG	TAA	921	True	12	12	11
253	ATG	TAA	162	True	0	0	0
254	ATG	TAA	939	True	0	0	0
255	TTG	TAG	681	True	4	4	4
256	ATG	TAA	936	True	4	4	4
257	TTG	TAA	924	True	3	3	3
258	ATG	TAA	687	True	0	0	0
259	TTG	TAG	135	True	0	0	0
260	ATG	TAA	387	True	15	15	14
261	ATG	TAG	429	True	0	0	0
262	ATG	TAA	732	True	8	8	8
263	ATG	TGA	177	True	0	0	0
264	ATG	TAA	1752	True	0	0	0
265	ATG	TGA	213	True	0	0	0
266	ATG	TAG	729	True	1	1	1
267	ATG	TAA	648	True	0	0	0
268	ATG	TAA	1113	True	1	1	1
269	ATG	TAA	1440	True	1	1	1
270	ATG	TAA	567	True	0	0	0
271	ATG	TGA	1128	True	1	1	1
272	ATG	TAA	639	True	0	0	0
273	TTG	TAA	384	True	0	0	0
274	GTG	TAA	1077	True	60	60	51
275	GTG	TAA	957	True	2	2	2
276	ATG	TGA	702	True	1	1	1
277	ATG	TAA	741	True	0	0	0
278	ATG	TAA	1161	True	1	1	1
279	ATG	TAA	933	True	0	0	0
280	ATG	TAA	1065	True	0	0	0
281	ATG	TAA	132	True	0	0	0
282	ATG	TGA	1419	True	2	2	2
283	TTG	TGA	1362	True	1	1	1
284	ATG	TAG	504	True	2	2	2
285	ATG	TAG	1122	True	29	29	29
286	ATG	TAG	777	True	17	17	17
287	ATG	TAA	1686	True	8	8	8
288	ATG	TAA	960	True	10	10	6
289	ATG	TAG	696	True	2	2	2
290	ATG	TAA	843	True	2	2	2
291	TTG	TAA	996	True	0	0	0
292	GTG	TAA	600	True	161	161	108
293	ATG	TAA	582	True	55	55	48
294	ATG	TAA	579	True	32	32	29
295	TTG	TAA	774	True	19	19	17
296	ATG	TAA	1614	True	21	21	20
297	ATG	TAA	1092	True	33	33	32
298	ATG	TAG	1203	True	0	0	0
299	TTG	TAA	1173	True	0	0	0
300	ATG	TAA	303	True	3	3	2
301	ATG	TAA	1257	True	63	63	55
302	ATG	TGA	849	True	11	11	11
303	ATG	TAA	882	True	16	16	15
304	ATG	TAA	1152	True	0	0	0
305	ATG	TAA	1434	True	0	0	0
306	ATG	TGA	582	True	3	3	3
307	ATG	TGA	1980	True	3	3	3
308	ATG	TAA	966	True	826	814	374
309	ATG	TAA	1626	True	601	595	317
310	ATG	TAA	1539	True	1	1	1
311	TTG	TAA	465	True	7	7	7
312	GTG	TGA	630	True	0	0	0
313	ATG	TAA	762	True	0	0	0
314	ATG	TGA	1341	True	0	0	0
315	ATG	TGA	597	True	0	0	0
316	ATG	TAA	819	True	17	17	15
317	ATG	TAA	594	True	0	0	0
318	ATG	TAA	561	True	4	4	3
319	ATG	TAA	762	True	1	1	1
320	ATG	TAG	975	True	8	8	8
321	ATG	TGA	957	True	7	7	7
322	ATG	TGA	783	True	14	14	13
323	GTG	TAA	912	True	1	1	1
324	ATG	TAA	1548	True	1	1	1
325	ATG	TAA	1422	True	5	5	5
326	ATG	TAA	1236	True	7	7	7
327	ATG	TAA	858	True	1	1	1
328	GTG	TGA	885	True	2	2	2
329	ATG	TAA	855	True	2	2	2
330	ATG	TAA	1011	True	7	7	7
331	ATG	TGA	1452	True	29	29	23
332	ATG	TGA	321	True	4	4	4
333	ATG	TAA	2418	True	116	116	102
334	TTG	TAA	2133	True	0	0	0
335	ATG	TGA	2316	True	1	1	1
336	ATG	TAG	1206	True	0	0	0
337	ATG	TGA	915	True	0	0	0
338	ATG	TGA	585	True	1	1	1
339	GTG	TAA	186	True	0	0	0
340	ATG	TAG	1194	True	0	0	0
341	ATG	TAA	681	True	0	0	0
342	GTG	TAA	864	True	3	3	2
343	TTG	TAA	198	True	1	1	1
344	ATG	TAA	456	True	4	4	4
345	ATG	TAA	333	True	0	0	0
346	ATG	TAA	1434	True	3	3	3
347	TTG	TAA	399	True	0	0	0
348	GTG	TAA	450	True	0	0	0
349	ATG	TGA	1722	True	1	1	1
350	ATG	TAG	558	True	3	3	3
351	ATG	TAA	633	True	5	5	5
352	TTG	TAA	363	True	1	1	1
353	ATG	TAA	10764	True	478	478	399
354	ATG	TAA	10752	True	331	331	289
355	TTG	TAG	141	True	3	3	3
356	ATG	TAA	3828	True	104	104	90
357	ATG	TGA	729	True	13	13	12
358	ATG	TAA	1227	True	1	1	1
359	ATG	TGA	558	True	1	1	1
360	ATG	TGA	939	True	0	0	0
361	ATG	TAA	1335	True	0	0	0
362	GTG	TAA	168	True	0	0	0
363	ATG	TGA	498	True	0	0	0
364	GTG	TAA	648	True	0	0	0
365	ATG	TAA	744	True	1	1	1
366	ATG	TAA	705	True	1	1	1
367	ATG	TAA	807	True	1	1	1
368	TTG	TAA	873	True	0	0	0
369	ATG	TGA	615	True	1	1	1
370	ATG	TAA	1422	True	0	0	0
371	ATG	TGA	228	True	0	0	0
372	TTG	TAA	465	True	1	1	1
373	ATG	TAA	846	True	1	1	1
374	ATG	TAA	1479	True	14	14	14
375	TTG	TGA	1755	True	1	1	1
376	ATG	TAA	222	True	1	1	1
377	ATG	TAA	1635	True	0	0	0
378	ATG	TAG	1224	True	0	0	0
379	ATG	TGA	1122	True	0	0	0
380	ATG	TAA	681	True	0	0	0
381	ATG	TAG	1461	True	0	0	0
382	ATG	TAA	684	True	12	12	11
383	TTG	TAG	1422	True	9	9	8
384	ATG	TAA	1149	True	16	16	15
385	ATG	TAA	123	True	0	0	0
386	ATG	TAA	90	True	0	0	0
387	ATG	TAA	114	True	0	0	0
388	ATG	TAA	1365	True	3	3	3
389	ATG	TAA	951	True	1	1	1
390	ATG	TAG	948	True	4	4	4
391	ATG	TAA	759	True	12	12	12
392	ATG	TAA	954	True	60	60	42
393	TTG	TGA	1419	True	1	1	1
394	ATG	TAG	879	True	4	4	4
395	ATG	TAA	750	True	1	1	1
396	ATG	TAA	288	True	0	0	0
397	ATG	TGA	315	True	0	0	0
398	ATG	TGA	1440	True	0	0	0
399	ATG	TAA	1311	True	1	1	1
400	ATG	TAA	1389	True	4	4	4
401	ATG	TAA	864	True	0	0	0
402	ATG	TAA	786	True	0	0	0
403	TTG	TAA	615	True	1	1	1
404	ATG	TAA	1626	True	0	0	0
405	ATG	TAA	573	True	1	1	1
406	ATG	TGA	354	True	1	1	1
407	ATG	TAA	1437	True	25	25	23
408	ATG	TGA	432	True	9	9	8
409	ATG	TAA	1122	True	3	3	3
410	ATG	TGA	1065	True	1	1	1
411	TTG	TAA	564	True	2	2	2
412	ATG	TAA	609	True	1	1	1
413	ATG	TGA	393	True	1	1	1
414	ATG	TAG	165	True	0	0	0
415	ATG	TAA	750	True	20	20	19
416	GTG	TAA	774	True	17	17	16
417	ATG	TGA	1215	True	6	6	6
418	ATG	TAG	774	True	1	1	1
419	ATG	TGA	723	True	0	0	0
420	ATG	TAG	1008	True	3	3	3
421	ATG	TAA	753	True	2	2	2
422	ATG	TAG	642	True	1	1	1
423	TTG	TAA	246	True	1	1	1
424	ATG	TAA	288	True	3	3	2
425	ATG	TAA	2007	True	56	56	49
426	ATG	TAA	903	True	1	1	1
427	ATG	TAA	2085	True	5	5	5
428	ATG	TAA	1512	True	4	4	4
429	ATG	TAA	546	True	0	0	0
430	ATG	TAA	861	True	20	20	19
431	ATG	TAA	504	True	0	0	0
432	ATG	TAA	552	True	7	7	7
433	ATG	TAA	423	True	26	26	24
434	GTG	TAA	810	True	1	1	1
435	ATG	TAA	291	True	0	0	0
436	ATG	TAG	435	True	1	1	1
437	ATG	TAA	2184	True	19	19	18
438	GTG	TGA	1089	True	0	0	0
439	ATG	TAA	852	True	1	1	1
440	TTG	TAA	1710	True	0	0	0
441	TTG	TGA	1263	True	0	0	0
442	TTG	TAA	2112	True	2	2	2
443	ATG	TAA	1824	True	8	8	7
444	GTG	TGA	450	True	3	3	3
445	ATG	TAA	1725	True	19	19	16
446	TTG	TAA	204	True	0	0	0
447	ATG	TAA	267	True	0	0	0
448	ATG	TAA	1278	True	69	69	56
449	ATG	TAG	258	True	0	0	0
450	ATG	TAA	453	True	2	2	2
451	GTG	TAG	819	True	31	31	27
452	ATG	TAA	372	True	40	40	23
453	ATG	TAA	342	True	5	5	5
454	ATG	TAA	360	True	2	2	2
455	ATG	TAA	822	True	7	7	7
456	ATG	TAG	1053	True	2	2	2
457	ATG	TAA	1608	True	3	3	3
458	ATG	TAA	681	True	1	1	1
459	ATG	TGA	1266	True	2	2	2
460	ATG	TAG	1053	True	49	49	47
461	ATG	TAA	927	True	39	39	34
462	ATG	TAA	741	True	2	2	2
463	TTG	TAA	336	True	1	1	1
464	ATG	TAA	1146	True	15	15	13
465	GTG	TAA	180	True	0	0	0
466	ATG	TAA	165	True	6	6	3
467	ATG	TAA	873	True	4	4	3
468	ATG	TAA	321	True	1	1	1
469	GTG	TAA	1065	True	80	80	59
470	TTG	TAA	1374	True	37	37	34
471	TTG	TAA	1485	True	155	155	120
472	TTG	TGA	480	True	2	2	2
473	ATG	TAA	1482	True	15	15	15
474	ATG	TAA	600	True	1	1	1
475	ATG	TAG	366	True	1	1	1
476	TTG	TAA	1017	True	2	2	2
477	ATG	TAA	1170	True	25	25	24
478	TTG	TAA	282	True	35	35	30
479	TTG	TAG	351	True	4	4	4
480	TTG	TAA	825	True	52	52	48
481	TTG	TAG	366	True	59	59	51
482	ATG	TAG	402	True	15	15	14
483	GTG	TAA	1008	True	17	17	15
484	ATG	TGA	330	True	253	253	130
485	ATG	TAA	483	True	71	71	51
486	ATG	TAA	789	True	54	54	47
487	ATG	TAA	600	True	22	22	21
488	ATG	TGA	117	True	0	0	0
489	ATG	TGA	294	True	0	0	0
490	ATG	TAA	441	True	2	2	2
491	GTG	TAA	444	True	1	1	1
492	ATG	TAA	2160	True	37	37	37
493	ATG	TAA	114	True	0	0	0
494	ATG	TGA	453	True	1	1	1
495	ATG	TAG	1107	True	1	1	1
496	GTG	TAA	510	True	3	3	3
497	ATG	TGA	384	True	3	3	3
498	TTG	TGA	195	True	1	1	1
499	GTG	TGA	261	True	0	0	0
500	ATG	TAG	261	True	0	0	0
501	TTG	TAA	129	True	0	0	0
502	ATG	TAA	381	True	3	3	3
503	ATG	TGA	1443	True	1	1	1
504	ATG	TAA	1059	True	0	0	0
505	ATG	TAA	270	True	0	0	0
506	GTG	TAA	267	True	0	0	0
507	GTG	TAA	309	True	0	0	0
508	TTG	TAG	1065	True	3	3	3
509	ATG	TAA	249	True	0	0	0
510	ATG	TAA	525	True	0	0	0
511	ATG	TAA	2496	True	2	2	2
512	ATG	TAG	327	True	0	0	0
513	GTG	TGA	2448	True	3	3	3
514	ATG	TAA	990	True	0	0	0
515	ATG	TAA	507	True	0	0	0
516	TTG	TAA	381	True	8	8	8
517	ATG	TAA	801	True	2	2	2
518	TTG	TAG	1176	True	9	9	9
519	ATG	TAG	120	True	0	0	0
520	GTG	TAA	942	True	5	5	5
521	ATG	TAG	1020	True	2	2	2
522	ATG	TAG	411	True	4	4	4
523	ATG	TAA	450	True	0	0	0
524	ATG	TAA	543	True	1	1	1
525	ATG	TAA	765	True	1	1	1
526	ATG	TAA	1311	True	3	3	3
527	ATG	TAA	177	True	0	0	0
528	TTG	TAA	687	True	1	1	1
529	TTG	TAA	186	True	0	0	0
530	GTG	TAA	594	True	1	1	1
531	ATG	TAA	201	True	2	2	1
532	ATG	TAG	462	True	9	9	5
533	TTG	TAA	237	True	0	0	0
534	ATG	TAA	876	True	1	1	1
535	ATG	TAG	960	True	1	1	1
536	ATG	TAA	873	True	4	4	4
537	ATG	TAA	1389	True	4	4	4
538	ATG	TAA	1293	True	0	0	0
539	TTG	TAA	447	True	1	1	1
540	ATG	TAG	594	True	6	6	6
541	ATG	TAA	660	True	4	4	4
542	ATG	TAA	864	True	0	0	0
543	ATG	TGA	1392	True	3	3	3
544	ATG	TAA	426	True	3	3	3
545	ATG	TAA	573	True	0	0	0
546	ATG	TAA	330	True	0	0	0
547	ATG	TAA	873	True	15	15	13
548	TTG	TAA	387	True	1	1	1
549	ATG	TAA	594	True	1	1	1
550	ATG	TAA	1188	True	1	1	1
551	GTG	TAG	597	True	10	10	9
552	ATG	TAA	186	True	0	0	0
553	ATG	TAA	336	True	0	0	0
554	TTG	TAA	1308	True	3	3	3
555	TGC	GGA	102	True	0	0	0
556	GCT	TGA	114	True	0	0	0
557	TTG	TAA	786	True	0	0	0
558	ATG	TAA	921	True	0	0	0
559	ATG	TAA	1449	True	0	0	0
560	TTG	TGA	624	True	3	3	3
561	ATG	TAG	681	True	10	10	8
562	ATG	TAA	444	True	0	0	0
563	ATG	TGA	180	True	0	0	0
564	TTG	TGA	144	True	0	0	0
565	TTG	TAA	1224	True	10	10	10
566	ATG	TAA	642	True	0	0	0
567	ATG	TAA	2175	True	0	0	0
568	ATG	TAA	903	True	3	3	3
569	ATG	TAA	690	True	0	0	0
570	ATG	TAA	813	True	2	2	2
571	ATG	TGA	894	True	1	1	1
572	ATG	TAA	621	True	0	0	0
573	ATG	TGA	939	True	0	0	0
574	ATG	TAA	390	True	0	0	0
575	ATG	TAA	339	True	0	0	0
576	ATG	TAA	237	True	0	0	0
577	ATG	TAA	231	True	0	0	0
578	ATG	TAA	678	True	1	1	1
579	ATG	TGA	708	True	0	0	0
580	ATG	TAA	432	True	0	0	0
581	ATG	TAA	243	True	0	0	0
582	ATG	TAA	273	True	0	0	0
583	TTG	TGA	588	True	1	1	1
584	ATG	TAA	345	True	0	0	0
585	ATG	TGA	474	True	0	0	0
586	ATG	TGA	1644	True	6	6	6
587	GTG	TAA	1377	True	5	5	5
588	ATG	TAA	519	True	0	0	0
589	TTG	TGA	459	True	2	2	2
590	ATG	TAA	2658	True	4	4	4
591	ATG	TAA	630	True	1	1	1
592	TTG	TAA	495	True	7	7	6
593	ATG	TAA	1209	True	2	2	2
594	ATG	TAA	738	True	22	22	19
595	ATG	TGA	675	True	33	33	29
596	ATG	TAA	1263	True	1	1	1
597	ATG	TAA	1188	True	6	6	5
598	ATG	TAA	711	True	0	0	0
599	TTG	TAA	1389	True	1	1	1
600	ATG	TGA	372	True	1	1	1
601	ATG	TAG	498	True	2	2	2
602	ATG	TAA	483	True	0	0	0
603	ATG	TAA	978	True	5	5	4
604	TTG	TAA	618	True	30	30	23
605	ATG	TAA	1167	True	19	19	18
606	TTG	TAA	312	True	0	0	0
607	ATG	TAA	333	True	0	0	0
608	GTG	TGA	1329	True	1	1	1
609	TTG	TAG	1398	True	1	1	1
610	ATG	TGA	714	True	1	1	1
611	ATG	TGA	900	True	1	1	1
612	ATG	TAA	948	True	2	2	2
613	TTG	TGA	1089	True	0	0	0
614	TTT	TAA	729	True	0	0	0
615	ATG	TTT	126	True	0	0	0
616	ATG	TAA	978	True	18	18	15
617	GTG	TGA	477	True	7	7	7
618	ATG	TAG	690	True	17	17	17
619	ATG	TGA	456	True	13	13	13
620	ATG	TAA	1041	True	2	2	2
621	ATG	TAA	1929	True	34	34	31
622	ATG	TGA	513	True	17	17	15
623	ATG	TAG	648	True	75	73	33
624	ATG	TAA	174	True	9	9	6
625	ATG	TAA	765	True	4	4	4
626	ATG	TAA	192	True	0	0	0
627	TTG	TGA	735	True	13	13	13
628	TTG	TAA	285	True	25	25	16
629	ATG	TAA	1635	True	71	71	66
630	GAG	TCT	108	True	0	0	0
631	TTG	TAA	159	True	0	0	0
632	ATG	TAA	129	True	0	0	0
633	ATG	TGA	210	True	0	0	0
634	GTG	TGA	306	True	0	0	0
635	ATG	TAA	381	True	1	1	1
636	TTG	TAG	273	True	1	1	1
637	TTG	TAG	360	True	1	1	1
638	GTG	TGA	216	True	2	2	1
639	ATG	TAA	1284	True	36	36	34
640	TTG	TAA	1170	True	65	65	55
641	CTG	TAA	270	True	0	0	0
642	ATT	TCT	129	True	0	0	0
643	TTA	GGA	417	True	0	0	0
644	ATG	TGA	144	True	0	0	0
645	TTT	TGA	198	True	4	4	4
646	GAC	AGT	120	True	2	2	2
647	ATG	ATG	93	True	3	3	2
648	ATG	TAA	942	True	90	90	72
649	ATG	TAA	1032	True	48	48	43
650	ATG	TAG	1398	True	5	5	5
651	ATG	TAA	336	True	0	0	0
652	GTG	TGA	351	True	0	0	0
653	ATG	TAG	2490	True	9	9	9
654	ATG	TGA	1062	True	2	2	2
655	ATG	TAA	1392	True	0	0	0
656	ATG	TAA	963	True	29	29	24
657	ATG	TAA	684	True	130	118	69
658	ATG	TGA	1026	True	50	50	48
659	ATG	TAA	765	True	42	42	35
660	ATG	TAA	972	True	94	94	81
661	ATG	TAA	1026	True	0	0	0
662	ATG	TAA	1422	True	1	1	1
663	ATG	TAA	1041	True	40	40	40
664	ATG	TAA	372	True	1	1	1
665	ATG	TAA	1047	True	29	29	25
666	GTG	TAA	159	True	0	0	0
667	ATG	TAG	210	True	0	0	0
668	ATG	TAA	816	True	11	11	11
669	ATG	TAA	990	True	15	15	15
670	ATG	TAA	1542	True	0	0	0
671	ATG	TAA	1410	True	1	1	1
672	ATG	TAA	288	True	0	0	0
673	ATG	TAA	873	True	1	1	1
674	ATG	TGA	963	True	5	5	5
675	ATG	TAG	1197	True	5	5	5
676	ATG	TGA	2214	True	18	18	17
677	ATG	TAA	1542	True	142	142	108
678	TTG	TAA	1323	True	41	41	38
679	ATG	TAA	804	True	0	0	0
680	ATG	TGA	168	True	0	0	0
681	ATG	TAA	555	True	5	5	5
682	ATG	TAA	198	True	0	0	0
683	ATG	TAA	489	True	7	7	6
684	TTG	TGA	1143	True	128	128	97
685	ATG	TAG	1296	True	76	76	67
686	GTG	TAA	726	True	19	19	19
687	ATG	TGA	255	True	2	2	2
688	GTG	TGA	684	True	1	1	1
689	ATG	TAA	2229	True	19	19	19
690	ATG	TAA	1431	True	2	2	2
691	ATG	TGA	1041	True	1	1	1
692	ATG	TGA	588	True	6	6	5
693	ATG	TAA	1539	True	11	11	10
694	GTG	TAA	1269	True	4	4	4
695	ATG	TGA	420	True	0	0	0
696	ATG	TGA	1275	True	0	0	0
697	TTG	TAA	228	True	0	0	0
698	ATG	TAA	1743	True	81	81	59
699	ATG	TAA	996	True	29	29	24
700	ATG	TAA	315	True	0	0	0
701	ATG	TAA	1578	True	6	6	6
702	GTG	TAG	687	True	21	21	20
703	TTG	TAA	2220	True	41	41	40
704	ATG	TAA	2007	True	28	28	26
705	TTG	TGA	1191	True	19	19	19
706	ATG	TAG	1011	True	23	23	22
707	TTG	TAA	699	True	0	0	0
708	GTG	TAA	1479	True	3	3	1
709	ATG	TAA	291	True	53	53	39
710	ATG	TAA	1458	True	17	17	17
711	TTG	TAA	1431	True	13	13	12
712	ATG	TAA	870	True	2	2	2
713	ATG	TAA	3159	True	27	27	25
714	ATG	TAA	912	True	33	33	26
715	ATG	TAA	1380	True	20	20	20
716	TTG	TAG	903	True	0	0	0
717	GTG	TAA	336	True	3	3	3
718	ATG	TAG	2640	True	10	10	10
719	ATG	TAG	1800	True	24	24	24
720	ATG	TAA	1149	True	3	3	3
721	TTG	TAA	306	True	0	0	0
722	ATG	TAG	207	True	0	0	0
723	ATG	TAA	456	True	2	2	2
724	ATG	TAG	2010	True	34	34	28
725	ATG	TGA	1023	True	1	1	1
726	TTG	TAA	1131	True	0	0	0
727	ATG	TAG	174	True	0	0	0
728	ATG	TAA	720	True	180	180	108
729	ATG	TAA	438	True	0	0	0
730	TTG	TAA	585	True	2	2	2
731	ATG	TGA	444	True	0	0	0
732	ATG	TAG	861	True	1	1	1
733	ATG	TGA	249	True	0	0	0
734	ATG	TAA	264	True	1	1	1
735	ATG	TAA	570	True	0	0	0
736	ATG	TAA	543	True	1	1	1
737	TTG	TAA	303	True	0	0	0
738	ATG	TGA	630	True	0	0	0
739	ATG	TGA	1734	True	0	0	0
740	ATG	TAG	1107	True	0	0	0
741	TTG	TGA	1284	True	0	0	0
742	TTG	TGA	930	True	0	0	0
743	ATG	TAA	891	True	1	1	1
744	ATG	TAA	1035	True	0	0	0
745	ATG	TGA	2286	True	1	1	1
746	GTG	TAA	699	True	0	0	0
747	ATG	TGA	663	True	0	0	0
748	ATG	TAA	627	True	0	0	0
749	ATG	TAA	1863	True	1	1	1
750	ATG	TAG	1839	True	0	0	0
751	ATG	TGA	654	True	0	0	0
752	ATG	TGA	1992	True	0	0	0
753	ATG	TAA	2574	True	0	0	0
754	ATG	TAA	1509	True	0	0	0
755	ATG	TAG	957	True	0	0	0
756	ATG	TGA	888	True	0	0	0
757	GTG	TGA	1341	True	0	0	0
758	ATG	TGA	696	True	0	0	0
759	ATG	TAA	327	True	3	3	3
760	ATG	TAA	363	True	2	2	2
761	GTG	TCA	576	True	10	10	8
762	ATT	TAG	297	True	1	1	1
763	TTG	TGA	168	True	0	0	0
764	ATG	TAA	645	True	2	2	2
765	ATG	TAG	993	True	0	0	0
766	ATG	TAA	504	True	1	1	1
767	ATG	TAA	1110	True	0	0	0
768	ATG	TAA	1071	True	12	12	12
769	ATG	TAG	3186	True	2	2	2
770	ATG	TAA	1920	True	39	39	36
771	ATG	TGA	765	True	1	1	1
772	TTG	TAA	969	True	0	0	0
773	GTG	TAA	912	True	0	0	0
774	GTG	TAA	1179	True	0	0	0
775	GTG	TAA	936	True	1	1	1
776	ATG	TGA	1230	True	0	0	0
777	ATG	TAA	708	True	7	7	7
778	ATG	TAA	1386	True	2	2	2
779	ATG	TAA	1458	True	19	19	19
780	ATG	TAA	861	True	14	14	12
781	ATG	TAA	1890	True	16	16	15
782	ATG	TAA	447	True	2	2	2
783	TTG	TGA	423	True	3	3	3
784	ATG	TAA	1191	True	4	4	4
785	ATG	TGA	156	True	0	0	0
786	ATG	TAA	1557	True	15	15	15
787	ATG	TAA	1131	True	23	23	20
788	ATG	TGA	447	True	0	0	0
789	ATG	TGA	1020	True	5	5	5
790	ATG	TAA	1221	True	3	3	3
791	TTG	TAA	1464	True	1	1	1
792	ATG	TGA	801	True	9	9	9
793	ATG	TAG	1002	True	10	10	6
794	TTG	TGA	1002	True	3	3	3
795	ATG	TAG	948	True	4	4	4
796	ATG	TAA	369	True	2	2	2
797	ATG	TAA	348	True	9	9	7
798	ATG	TAA	1263	True	44	44	43
799	ATG	TAG	1437	True	0	0	0
800	GTG	TGA	1629	True	3	3	3
801	TTG	TAG	681	True	2	2	2
802	ATG	TAA	960	True	0	0	0
803	GTG	TGA	1302	True	0	0	0
804	ATG	TGA	795	True	0	0	0
805	TTG	TAA	1092	True	13	13	12
806	ATG	TAA	276	True	0	0	0
807	ATG	TAG	666	True	8	8	7
808	ATG	TAA	138	True	0	0	0
809	ATG	TAA	156	True	0	0	0
810	ATG	TAA	315	True	0	0	0
811	ATG	TAA	750	True	59	59	47
812	ATG	TAA	1359	True	20	20	19
813	ATG	TAA	1950	True	74	74	70
814	ATG	TAG	138	True	0	0	0
815	ATG	TGA	393	True	0	0	0
816	ATG	TAG	1416	True	5	5	5
817	ATG	TAG	1077	True	0	0	0
818	ATG	TGA	201	True	0	0	0
819	ATG	TAA	1155	True	0	0	0
820	ATG	TAA	1542	True	0	0	0
821	ATG	TAA	1413	True	107	107	90
822	ATG	TAA	1686	True	38	38	35
823	ATG	TGA	717	True	7	7	7
824	ATG	TAA	666	True	1	1	1
825	GTG	TAA	4389	True	2	2	2
826	ATG	TAA	519	True	1	1	1
827	ATG	TAA	1191	True	2	2	2
828	TTG	TAA	216	True	1	1	1
829	ATG	TGA	471	True	11	11	11
830	ATG	TGA	321	True	5	5	5
831	ATG	TAG	828	True	6	6	6
832	ATG	TAA	1176	True	0	0	0
833	ATG	TAA	1056	True	5	5	5
834	ATG	TAA	795	True	2	2	2
835	ATG	TAA	843	True	1	1	1
836	ATG	TAG	1122	True	6	6	6
837	ATG	TAA	186	True	0	0	0
838	ATG	TAA	792	True	0	0	0
839	TTG	TAA	861	True	4	4	4
840	ATG	TGA	960	True	2	2	2
841	ATG	TAA	864	True	17	17	16
842	GTG	TAA	1401	True	20	20	19
843	ATG	TAA	267	True	0	0	0
844	ATG	TAA	978	True	21	21	21
845	ATG	TAG	453	True	7	7	7
846	ATG	TAA	690	True	2	2	2
847	ATG	TAA	1002	True	0	0	0
848	ATG	TAA	1029	True	0	0	0
849	ATG	TAG	1197	True	0	0	0
850	ATG	TAA	1377	True	0	0	0
851	ATG	TAA	1818	True	0	0	0
852	ATG	TAA	180	True	0	0	0
853	ATG	TAA	330	True	0	0	0
854	GTG	TAA	459	True	0	0	0
855	TTG	TAG	558	True	2	2	2
856	ATG	TGA	768	True	2	2	2
857	GTG	TAG	1224	True	1	1	1
858	TTG	TGA	315	True	1	1	1
859	ATG	TAA	1350	True	1	1	1
860	ATG	TAG	765	True	1	1	1
861	ATG	TAA	1584	True	0	0	0
862	ATG	TAA	1722	True	4	4	4
863	ATG	TAG	1815	True	3	3	3
864	ATG	TAA	405	True	0	0	0
865	ATG	TAA	858	True	0	0	0
866	ATG	TAA	945	True	0	0	0
867	GTG	TAA	1449	True	0	0	0
868	ATG	TAG	942	True	2	2	2
869	ATG	TAA	1182	True	0	0	0
870	GTG	TGA	1203	True	1	1	1
871	ATG	TGA	663	True	0	0	0
872	GTG	TGA	936	True	0	0	0
873	ATG	TAA	1191	True	0	0	0
874	GTG	TAA	1158	True	0	0	0
875	ATG	TAA	549	True	8	8	8
876	GTG	TAA	633	True	1	1	1
877	ATG	TGA	1089	True	0	0	0
878	TTG	TAA	618	True	13	13	13
879	ATG	TAA	1254	True	5	5	5
880	ATG	TAA	537	True	2	2	2
881	ATG	TAA	1557	True	0	0	0
882	ATG	TAA	483	True	2	2	2
883	TTG	TAA	2571	True	15	15	15
884	ATG	TAA	978	True	2	2	2
885	ATG	TGA	1002	True	2	2	2
886	ATG	TAA	1032	True	1	1	1
887	ATG	TAA	882	True	4	4	4
888	ATG	TAA	585	True	1	1	1
889	ATG	TAA	192	True	0	0	0
890	ATG	TAG	111	True	0	0	0
891	ATG	TAA	912	True	1	1	1
892	ATG	TGA	795	True	51	51	40
893	ATG	TAA	315	True	0	0	0
894	TTG	TAA	1194	True	1	1	1
895	ATG	TAA	153	True	0	0	0
896	ATG	TAA	270	True	1	1	1
897	ATG	TAA	519	True	14	14	9
898	ATG	TAA	333	True	4	4	3
899	GTG	TAA	861	True	4	4	4
900	ATG	TGA	990	True	11	11	11
901	ATG	TAG	2586	True	38	38	34
902	ATG	TAG	984	True	5	5	5
903	ATG	TAA	1110	True	11	11	9
904	ATG	TAA	225	True	0	0	0
905	ATG	TAA	753	True	9	9	8
906	ATG	TAA	255	True	0	0	0
907	ATG	TAG	345	True	0	0	0
908	ATG	TAA	531	True	13	13	12
909	GTG	TAA	1743	True	23	23	23
910	ATG	TAA	1062	True	3	3	3
911	TTG	TAG	1290	True	16	16	15
912	ATG	TAA	474	True	77	77	54
913	ATG	TAA	438	True	6	6	5
914	ATG	TAA	354	True	1	1	1
915	ATG	TGA	885	True	48	48	39
916	ATG	TAA	777	True	52	52	43
917	ATG	TAA	204	True	0	0	0
918	TTG	TGA	273	True	0	0	0
919	ATG	TGA	693	True	3	3	3
920	ATG	TAA	1773	True	0	0	0
921	GTG	TAA	1356	True	0	0	0
922	ATG	TGA	198	True	0	0	0
923	ATG	TAA	1452	True	1	1	1
924	GTG	TAG	768	True	0	0	0
925	ATG	TGA	999	True	0	0	0
926	ATG	TAA	831	True	0	0	0
927	ATG	TGA	1131	True	1	1	1
928	ATG	TAG	537	True	5	5	5
929	TTG	TAA	270	True	0	0	0
930	ATG	TAA	474	True	2	2	2
931	ATG	TAA	201	True	0	0	0
932	GTG	TAA	624	True	0	0	0
933	ATG	TGA	1161	True	13	13	13
934	ATG	TAA	936	True	0	0	0
935	GTG	TAG	483	True	0	0	0
936	ATG	TAG	717	True	8	8	8
937	ATG	TAA	714	True	13	13	12
938	ATG	TAA	708	True	11	11	9
939	ATG	TAA	1896	True	0	0	0
940	ATG	TAA	1179	True	0	0	0
941	TTG	TAA	465	True	1	1	1
942	ATG	TAA	666	True	4	4	4
943	ATG	TAA	1599	True	3	3	3
944	ATG	TAA	531	True	0	0	0
945	ATG	TAA	375	True	0	0	0
946	ATG	TAA	156	True	0	0	0
947	ATG	TAA	762	True	1	1	1
948	ATG	TAA	366	True	1	1	1
949	ATG	TAG	699	True	9	9	9
950	ATG	TAA	918	True	3	3	3
951	ATG	TAA	942	True	2	2	2
952	ATG	TAA	204	True	0	0	0
953	ATG	TGA	831	True	6	6	5
954	TTG	TGA	1080	True	0	0	0
955	TTG	TAA	1392	True	2	2	1
956	ATG	TAA	456	True	0	0	0
957	ATG	TAA	570	True	1	1	1
958	TTG	TGA	969	True	0	0	0
959	TTG	TAA	654	True	0	0	0
960	ATG	TGA	3654	True	17	17	16
961	GTG	TAA	597	True	0	0	0
962	ATG	TGA	909	True	7	7	7
963	ATG	TAA	396	True	1	1	1
964	ATG	TAA	423	True	0	0	0
965	GTG	TAG	663	True	90	90	72
966	TTG	TAA	1542	True	60	60	55
967	TTG	TGA	192	True	0	0	0
968	ATG	TAA	1353	True	4	4	4
969	ATG	TGA	579	True	11	11	11
970	ATG	TAA	825	True	26	26	23
971	ATG	TAA	1491	True	77	77	61
972	ATG	TAA	1668	True	199	199	152
973	ATG	TAA	1746	True	88	88	80
974	GTG	TGA	1140	True	11	11	11
975	ATG	TGA	645	True	13	13	13
976	ATG	TAA	525	True	3	3	3
977	ATG	TAA	243	True	0	0	0
978	ATG	TAA	324	True	0	0	0
979	ATG	TAA	1467	True	28	28	28
980	ATG	TAG	441	True	39	30	10
981	ATG	TAA	1659	True	4	4	4
982	TTG	TAA	1407	True	0	0	0
983	ATG	TAA	1386	True	3	3	3
984	ATG	TAA	1005	True	222	222	141
985	ATG	TAG	876	True	3	3	3
986	ATG	TAA	1101	True	1	1	1
987	GTG	TAA	870	True	1	1	1
988	ATG	TAA	1398	True	0	0	0
989	TTG	TAA	1356	True	4	4	4
990	ATG	TAA	1410	True	0	0	0
991	ATG	TAA	429	True	0	0	0
992	ATG	TAA	291	True	0	0	0
993	ATG	TAA	1077	True	45	45	39
994	GTG	TGA	492	True	13	13	11
995	ATG	TAA	996	True	25	25	23
996	ATG	TAA	600	True	12	12	12
997	TTG	TAA	1335	True	5	5	5
998	ATG	TAA	432	True	0	0	0
999	ATG	TAA	1182	True	15	15	15
1000	ATG	TAA	1386	True	41	41	36
1001	ATG	TAA	357	True	0	0	0
1002	ATG	TGA	396	True	0	0	0
1003	TTG	TAG	732	True	2	2	2
1004	ATG	TGA	108	True	0	0	0
1005	ATG	TAA	1116	True	13	13	13
1006	TTG	TGA	744	True	3	3	3
1007	ATG	TAA	849	True	33	33	29
1008	ATG	TAA	849	True	28	28	28
1009	TTG	TAA	1362	True	13	13	13
1010	ATG	TGA	501	True	0	0	0
1011	GTG	TAA	162	True	0	0	0
1012	ATG	TGA	1758	True	13	13	13
1013	ATG	TAA	2022	True	13	13	12
1014	ATG	TGA	621	True	0	0	0
1015	GTG	TGA	126	True	0	0	0
1016	ATG	TAA	204	True	0	0	0
1017	GTG	TAG	219	True	0	0	0
1018	GTG	TAA	1362	True	0	0	0
1019	ATG	TAA	1092	True	0	0	0
1020	ATG	TAA	1134	True	29	29	29
1021	ATG	TAA	354	True	1	1	1
1022	ATG	TGA	1074	True	30	30	28
1023	GTG	TAA	867	True	0	0	0
1024	TTG	TGA	1506	True	15	15	14
1025	ATG	TAA	1218	True	0	0	0
1026	TTG	TGA	498	True	1	1	1
1027	ATG	TAA	339	True	0	0	0
1028	ATG	TAA	768	True	1	1	1
1029	ATG	TGA	186	True	0	0	0
1030	GTG	TAA	897	True	2	2	2
1031	ATG	TGA	1260	True	9	9	9
1032	ATG	TGA	1227	True	12	12	11
1033	GTG	TAA	2892	True	12	12	11
1034	ATG	TAA	945	True	9	9	9
1035	GTG	TAA	213	True	0	0	0
1036	ATG	TAA	879	True	492	492	231
1037	ATG	TAA	87	True	0	0	0
1038	ATG	TAA	87	True	0	0	0
1039	ATG	TAG	519	True	4	4	4
1040	ATG	TAA	342	True	0	0	0
1041	ATG	TAA	612	True	48	48	39
1042	ATG	TAA	357	True	21	21	18
1043	TTG	TAA	192	True	0	0	0
1044	ATG	TAA	519	True	0	0	0
1045	ATG	TAA	1080	True	20	20	19
1046	ATG	TAA	438	True	8	8	7
1047	ATG	TAA	744	True	11	11	11
1048	ATG	TGA	1227	True	9	9	9
1049	ATG	TAA	711	True	1	1	1
1050	TTG	TAA	1191	True	7	7	7
1051	ATG	TAA	1392	True	0	0	0
1052	ATG	TAA	315	True	0	0	0
1053	ATG	TAG	501	True	4	4	4
1054	ATG	TAA	2145	True	11	11	11
1055	ATG	TAA	1062	True	217	217	170
1056	GTG	TAA	933	True	96	96	84
1057	ATG	TAA	1413	True	27	27	26
1058	ATG	TAG	576	True	59	59	39
1059	ATG	TAA	2328	True	116	116	102
1060	ATG	TAA	978	True	7	7	7
1061	ATG	TAA	777	True	0	0	0
1062	ATG	TAA	1041	True	29	29	29
1063	ATG	TAA	408	True	2	2	2
1064	ATG	TAA	1290	True	28	28	28
1065	TTG	TAA	141	True	0	0	0
1066	ATG	TAA	735	True	70	70	52
1067	ATG	TAA	996	True	36	36	33
1068	ATG	TGA	645	True	9	9	9
1069	ATG	TAA	1542	True	0	0	0
1070	ATG	TGA	396	True	1	1	1
1071	ATG	TAA	1281	True	1	1	1
1072	GTG	TAA	1146	True	0	0	0
1073	ATG	TGA	450	True	1	1	1
1074	ATG	TAA	993	True	5	5	4
1075	ATG	TAA	972	True	14	14	14
1076	ATG	TAA	582	True	4	4	4
1077	ATG	TAG	1095	True	0	0	0
1078	ATG	TGA	1440	True	0	0	0
1079	ATG	TGA	561	True	1	1	1
1080	TTG	TAA	1299	True	13	13	13
1081	TTG	TAA	1530	True	0	0	0
1082	TTG	TAA	858	True	0	0	0
1083	ATG	TAA	234	True	0	0	0
1084	ATG	TAG	579	True	0	0	0
1085	ATG	TAG	900	True	2	2	2
1086	ATG	TAA	270	True	1	1	1
1087	ATG	TAA	1470	True	0	0	0
1088	ATG	TGA	201	True	0	0	0
1089	ATG	TGA	363	True	0	0	0
1090	ATG	TAA	624	True	2	2	2
1091	ATG	TAA	507	True	0	0	0
1092	ATG	TAA	1500	True	0	0	0
1093	ATG	TAA	528	True	4	4	4
1094	ATG	TAG	1206	True	0	0	0
1095	ATG	TAG	1053	True	4	4	4
1096	ATG	TGA	849	True	3	3	3
1097	ATG	TAA	1326	True	2	2	2
1098	ATG	TAA	990	True	1	1	1
1099	TTG	TAG	1155	True	8	8	8
1100	ATG	TAG	1206	True	0	0	0
1101	TTG	TAA	1728	True	1	1	1
1102	ATG	TAA	327	True	0	0	0
1103	TTG	TAG	438	True	0	0	0
1104	TTG	TAA	3501	True	31	31	29
1105	ATG	TAG	3699	True	16	16	16
1106	TTG	TGA	1176	True	4	4	4
1107	ATG	TAA	3393	True	47	47	46
1108	ATG	TGA	303	True	0	0	0
1109	ATG	TAA	219	True	0	0	0
1110	ATG	TAA	402	True	0	0	0
1111	ATG	TAA	177	True	0	0	0
1112	ATG	TGA	618	True	0	0	0
1113	ATG	TAA	234	True	0	0	0
1114	ATG	TAA	222	True	0	0	0
1115	ATG	TAA	171	True	0	0	0
1116	ATG	TAG	924	True	0	0	0
1117	ATG	TGA	906	True	22	22	21
1118	ATG	TAA	357	True	0	0	0
1119	ATG	TAA	2685	True	53	53	44
1120	ATG	TAA	588	True	0	0	0
1121	ATG	TAG	1845	True	0	0	0
1122	GTG	TGA	480	True	0	0	0
1123	GTG	TAA	825	True	3	3	3
1124	ATG	TAA	1368	True	0	0	0
1125	ATG	TAA	864	True	9	9	7
1126	ATG	TGA	1014	True	1	1	1
1127	GTG	TAA	1029	True	0	0	0
1128	ATG	TAA	510	True	0	0	0
1129	GTG	TGA	663	True	0	0	0
1130	ATG	TAG	1455	True	0	0	0
1131	ATG	TAA	639	True	0	0	0
1132	ATG	TAA	807	True	1	1	1
1133	ATG	TAA	600	True	0	0	0
1134	TTG	TGA	1170	True	0	0	0
1135	TTG	TAG	711	True	0	0	0
1136	ATG	TGA	687	True	2	2	2
1137	ATG	TAA	759	True	0	0	0
1138	ATG	TAA	630	True	0	0	0
1139	GTG	TAA	1116	True	0	0	0
1140	ATG	TAG	1269	True	0	0	0
1141	ATG	TAA	849	True	1	1	1
1142	ATG	TGA	450	True	5	5	5
1143	ATG	TAA	1839	True	0	0	0
1144	ATG	TAA	492	True	9	9	9
1145	ATG	TAG	897	True	56	56	44
1146	TTG	TAG	585	True	0	0	0
1147	ATG	TGA	930	True	1	1	1
1148	ATG	TAA	537	True	0	0	0
1149	ATG	TGA	348	True	0	0	0
1150	ATG	TAA	588	True	4	4	4
1151	ATG	TAG	294	True	0	0	0
1152	TTG	TGA	1617	True	3	3	3
1153	ATG	TGA	852	True	26	26	26
1154	ATG	TGA	843	True	14	14	14
1155	ATG	TAA	360	True	0	0	0
1156	ATG	TAA	198	True	0	0	0
1157	ATG	TAA	813	True	10	10	10
1158	GTG	TAA	768	True	18	18	17
1159	GTG	TAA	309	True	0	0	0
1160	ATG	TAA	1431	True	17	17	16
1161	GTG	TGA	495	True	0	0	0
1162	TTG	TAG	1038	True	2	2	2
1163	ATG	TAA	1221	True	3	3	3
1164	ATG	TGA	777	True	0	0	0
1165	ATG	TGA	1158	True	0	0	0
1166	ATG	TAA	1062	True	0	0	0
1167	ATG	TGA	3093	True	1	1	1
1168	ATG	TGA	960	True	0	0	0
1169	GTG	TGA	180	True	0	0	0
1170	GTG	TAA	186	True	0	0	0
1171	ATG	TAG	735	True	0	0	0
1172	ATG	TAA	558	True	1	1	1
1173	TTG	TAA	954	True	37	37	29
1174	ATG	TAA	192	True	0	0	0
1175	ATG	TGA	240	True	0	0	0
1176	ATG	TAA	939	True	182	182	128
1177	ATG	TAA	1242	True	56	56	48
1178	ATG	TAA	786	True	0	0	0
1179	ATG	TGA	987	True	1	1	1
1180	ATG	TAA	990	True	1	1	1
1181	ATG	AAG	465	True	0	0	0
1182	GGC	TAA	1167	True	0	0	0
1183	ATG	TAA	951	True	1	1	1
1184	ATG	TAA	912	True	1	1	1
1185	ATG	TGA	753	True	2	2	2
1186	ATG	TAA	993	True	49	49	30
1187	ATG	TAA	1638	True	43	43	39
1188	TTG	TAG	936	True	0	0	0
1189	ATG	TAA	918	True	10	10	9
1190	GTG	TGA	1077	True	11	11	11
1191	TTG	TGA	918	True	4	4	4
1192	ATT	TGA	1218	True	0	0	0
1193	ATG	TAA	579	True	21	21	18
1194	ATG	TAA	396	True	91	91	43
1195	ATG	TAA	657	True	0	0	0
1196	TTG	TAA	141	True	7	7	7
1197	ATG	TAG	657	True	5	5	5
1198	ATG	TGA	123	True	0	0	0
1199	ATG	TGA	1122	True	1	1	1
1200	GTG	TAA	2013	True	34	34	30
1201	ATG	TAA	168	True	0	0	0
1202	TTG	TAG	900	True	14	14	14
1203	ATG	TGA	399	True	27	27	19
1204	ATG	TAA	546	True	3	3	2
1205	ATG	TAA	573	True	8	8	7
1206	ATG	TAG	369	True	41	41	29
1207	ATG	TAG	636	True	50	50	45
1208	ATG	TAG	801	True	23	23	23
1209	ATG	TGA	852	True	0	0	0
1210	ATG	TAA	735	True	1	1	1
1211	ATG	TAA	1845	True	3	3	3
1212	GTG	TGA	711	True	1	1	1
1213	GTG	TGA	618	True	0	0	0
1214	ATG	TGA	1110	True	2	2	2
1215	ATG	TGA	201	True	0	0	0
1216	ATG	TGA	771	True	2	2	2
1217	ATG	TAA	1011	True	0	0	0
1218	ATG	TGA	816	True	0	0	0
1219	ATG	TAA	777	True	61	61	46
1220	ATG	TAA	684	True	2	2	2
1221	ATG	TAA	447	True	0	0	0
1222	ATG	TAA	489	True	0	0	0
1223	ATG	TAG	519	True	0	0	0
1224	ATG	TAG	318	True	1	1	1
1225	ATG	TAA	387	True	0	0	0
1226	GTG	TAA	357	True	0	0	0
1227	ATG	TGA	234	True	0	0	0
1228	GTG	TAA	207	True	0	0	0
1229	ATG	TAG	216	True	0	0	0
1230	ATG	TAA	150	True	0	0	0
1231	ATG	TAA	255	True	0	0	0
1232	TTG	TAA	2280	True	7	7	7
1233	ATG	TAA	255	True	2	2	2
1234	TTG	TGA	423	True	6	6	6
1235	ATG	TAA	516	True	189	189	122
1236	ATG	TAA	723	True	195	195	142
1237	ATG	TAA	1122	True	2	2	2
1238	TTG	TAA	1173	True	1	1	1
1239	ATG	TAA	546	True	1	1	1
1240	TTG	TAA	1191	True	0	0	0
1241	ATG	TAA	1230	True	61	61	51
1242	ATG	TAA	321	True	450	446	124
1243	ATG	TAA	132	True	5	5	5
1244	ATG	TGA	174	True	4	4	4
1245	ATG	TAA	462	True	1	1	1
1246	ATG	TGA	504	True	29	29	25
1247	ATG	TAA	285	True	7	7	6
1248	ATG	TAA	528	True	0	0	0
1249	ATG	TGA	318	True	3	3	3
1250	ATG	TAA	756	True	4	4	4
1251	ATG	TAA	348	True	0	0	0
1252	ATG	TAA	1947	True	4	4	4
1253	ATG	TAA	1953	True	24	24	20
1254	ATG	TAA	948	True	14	14	14
1255	ATG	TAA	483	True	51	44	21
1256	ATG	TAG	507	True	4	4	4
1257	TTG	TAG	396	True	0	0	0
1258	ATG	TAG	480	True	1	1	1
1259	ATG	TAA	195	True	0	0	0
1260	GTG	TGA	330	True	0	0	0
1261	ATG	TGA	990	True	0	0	0
1262	TTG	TAG	249	True	0	0	0
1263	TTG	TAA	1404	True	79	79	73
1264	TTG	TAA	474	True	0	0	0
1265	ATG	TAA	168	True	0	0	0
1266	ATG	TGA	900	True	0	0	0
1267	ATG	TGA	399	True	0	0	0
1268	ATG	TAA	576	True	0	0	0
1269	ATG	TAA	2958	True	12	12	12
1270	ATG	TGA	561	True	11	11	11
1271	ATG	TAG	642	True	12	12	12
1272	GTG	TAA	627	True	0	0	0
1273	GTG	TAA	279	True	0	0	0
1274	ATG	TAA	1191	True	10	10	9
1275	ATG	TAA	1179	True	1	1	1
1276	ATG	TAA	189	True	0	0	0
1277	ATG	TAA	813	True	15	15	14
1278	ATG	TGA	753	True	0	0	0
1279	ATG	TAA	753	True	1	1	1
1280	ATG	TAG	975	True	0	0	0
1281	ATG	TGA	498	True	1	1	1
1282	ATG	TAA	423	True	111	111	80
1283	ATG	TAA	1179	True	33	33	30
1284	ATG	TAA	1422	True	1	1	1
1285	ATG	TGA	1380	True	0	0	0
1286	TTG	TGA	1014	True	0	0	0
1287	ATG	TAA	1020	True	0	0	0
1288	ATG	TGA	1080	True	0	0	0
1289	ATG	TAA	837	True	0	0	0
1290	ATG	TAA	1269	True	0	0	0
1291	ATG	TGA	1002	True	10	10	10
1292	GTG	TGA	1443	True	2	2	2
1293	TTG	TAA	1494	True	1	1	1
1294	ATG	TAA	765	True	0	0	0
1295	ATG	TAG	465	True	6	6	5
1296	ATG	TAA	1272	True	58	58	50
1297	TTG	TAA	1137	True	9	9	9
1298	ATG	TGA	135	True	0	0	0
1299	ATG	TAA	258	True	0	0	0
1300	GTG	TAA	954	True	2	2	2
1301	ATG	TAA	378	True	0	0	0
1302	ATG	TAA	603	True	0	0	0
1303	ATG	TAG	837	True	1	1	1
1304	TTG	TGA	597	True	1	1	1
1305	ATG	TAA	342	True	1	1	1
1306	ATG	TAA	180	True	0	0	0
1307	ATG	TGA	837	True	1	1	1
1308	ATG	TAA	801	True	3	3	2
1309	ATG	TAA	168	True	1	1	1
1310	GTG	TGA	351	True	1	1	1
1311	ATG	TAA	207	True	0	0	0
1312	ATG	TGA	510	True	0	0	0
1313	ATG	TGA	798	True	5	5	5
1314	ATG	TAA	1302	True	6	6	6
1315	ATG	TGA	1488	True	15	15	13
1316	GTG	TAA	828	True	22	22	22
1317	TTG	TAA	936	True	3	3	3
1318	ATG	TGA	384	True	1	1	1
1319	ATG	TGA	357	True	1	1	1
1320	ATG	TAA	486	True	1	1	1
1321	ATG	TAA	441	True	4	4	4
1322	GTG	TGA	219	True	1	1	1
1323	ATG	TAA	1401	True	16	16	16
1324	ATG	TAA	444	True	0	0	0
1325	ATG	TAG	447	True	1	1	1
1326	TTG	TAA	150	True	3	3	3
1327	ATC	TAA	3999	True	25	25	24
1328	TTG	TGA	660	True	3	3	3
1329	ATG	TGA	978	True	2	2	2
1330	ATG	TAG	267	True	0	0	0
1331	ATG	TGA	426	True	4	4	4
1332	ATG	TGA	1047	True	3	3	3
1333	TTG	TGA	579	True	1	1	1
1334	TTG	TAA	273	True	1	1	1
1335	ATG	TAG	2064	True	15	15	15
1336	ATG	TGA	330	True	4	4	4
1337	ATG	TAA	165	True	0	0	0
1338	ATG	TAA	840	True	6	6	6
1339	ATG	TAA	270	True	2	2	2
1340	ATG	TAA	264	True	0	0	0
1341	ATG	TGA	894	True	0	0	0
1342	ATG	TAA	138	True	0	0	0
1343	ATG	TGA	171	True	0	0	0
1344	ATG	TAA	747	True	4	4	4
1345	ATG	TAA	1002	True	8	8	8
1346	ATG	TAA	618	True	28	28	25
1347	ATG	TGA	1317	True	16	16	16
1348	ATG	TAA	951	True	1	1	1
1349	ATG	TGA	147	True	0	0	0
1350	GTG	TAG	2151	True	0	0	0
1351	ATG	TAA	972	True	0	0	0
1352	ATG	TAA	1350	True	11	11	11
1353	ATG	TGA	819	True	1	1	1
1354	ATG	TAA	825	True	0	0	0
1355	TTG	TGA	927	True	1	1	1
1356	GTG	TAG	963	True	0	0	0
1357	ATG	TGA	1008	True	1	1	1
1358	ATG	TGA	1650	True	0	0	0
1359	ATG	TGA	960	True	0	0	0
1360	ATG	TGA	1101	True	0	0	0
1361	ATG	TAA	891	True	0	0	0
1362	ATG	TAA	990	True	0	0	0
1363	ATG	TAA	1050	True	13	13	12
1364	ATG	TGA	861	True	2	2	2
1365	ATG	TGA	519	True	9	9	9
1366	ATG	TGA	1200	True	0	0	0
1367	ATG	TAG	225	True	0	0	0
1368	GTG	TAA	732	True	0	0	0
1369	ATG	TAA	528	True	0	0	0
1370	ATG	TGA	519	True	0	0	0
1371	ATG	TAA	339	True	0	0	0
1372	ATG	TAA	318	True	0	0	0
1373	ATG	TAG	903	True	49	49	40
1374	ATG	TAG	1098	True	19	19	17
1375	ATG	TAG	1248	True	0	0	0
1376	ATG	TAA	426	True	2	2	2
1377	ATG	TGA	444	True	5	5	5
1378	ATG	TAA	411	True	21	21	14
1379	ATG	TAG	171	True	0	0	0
1380	ATG	TAA	471	True	0	0	0
1381	ATG	TAA	2289	True	4	4	4
1382	ATG	TAA	960	True	0	0	0
1383	ATG	TAA	834	True	10	10	10
1384	ATG	TAA	765	True	0	0	0
1385	ATG	TAA	1644	True	0	0	0
1386	ATG	TGA	600	True	0	0	0
1387	ATG	TAA	603	True	0	0	0
1388	TTG	TAA	687	True	1	1	1
1389	ATG	TGA	1365	True	7	7	7
1390	ATG	TGA	681	True	7	7	7
1391	ATG	TAA	513	True	4	4	4
1392	ATG	TAA	138	True	0	0	0
1393	ATG	TAA	1356	True	16	16	16
1394	ATG	TAA	333	True	0	0	0
1395	ATG	TAA	156	True	0	0	0
1396	ATG	TAA	183	True	0	0	0
1397	ATG	TAA	465	True	4	4	4
1398	ATG	TAG	1122	True	0	0	0
1399	ATG	TGA	552	True	0	0	0
1400	TTG	TAA	813	True	0	0	0
1401	ATG	TAA	1695	True	1	1	1
1402	TTG	TAA	1014	True	1	1	1
1403	ATG	TGA	1836	True	0	0	0
1404	ATG	TAG	936	True	0	0	0
1405	TTG	TAA	2403	True	7	7	7
1406	ATG	TGA	666	True	23	23	18
1407	ATG	TAA	975	True	3	3	3
1408	GTG	TGA	756	True	21	21	16
1409	ATG	TAA	1146	True	99	99	81
1410	ATG	TAA	195	True	0	0	0
1411	ATG	TAG	702	True	1	1	1
1412	ATG	TAA	897	True	17	17	14
1413	ATG	TAG	1350	True	5	5	5
1414	ATG	TAA	156	True	0	0	0
1415	GTG	TAA	177	True	0	0	0
1416	ATG	TAG	1023	True	0	0	0
1417	ATG	TGA	2217	True	4	4	4
1418	ATG	TAA	498	True	5	5	5
1419	TTG	TGA	126	True	0	0	0
1420	ATG	TAA	1062	True	36	36	29
1421	ATG	TGA	1194	True	52	52	42
1422	ATG	TAA	780	True	8	8	8
1423	ATG	TAA	1197	True	6	6	6
1424	ATG	TGA	1218	True	20	20	16
1425	ATG	TAA	708	True	7	7	7
1426	ATG	TAA	630	True	21	21	19
1427	ATG	TAA	537	True	1	1	1
1428	ATG	TAA	321	True	2	2	2
1429	ATG	TAG	258	True	3	3	3
1430	ATG	TAA	432	True	0	0	0
1431	ATG	TAG	1521	True	38	38	32
1432	ATG	TAA	438	True	9	9	7
1433	ATG	TAG	786	True	19	19	16
1434	ATG	TGA	813	True	121	121	96
1435	ATG	TAA	2100	True	11	11	11
1436	ATG	TAA	1044	True	0	0	0
1437	ATG	TAA	660	True	1	1	1
1438	GTG	TAA	450	True	2	2	2
1439	ATG	TAA	732	True	14	14	12
1440	ATG	TAA	498	True	4	4	4
1441	ATG	TAG	357	True	7	7	7
1442	ATG	TAA	747	True	1	1	1
1443	GTG	TAA	1200	True	4	4	4
1444	ATG	TAA	228	True	4	4	4
1445	ATG	TAG	699	True	1	1	1
1446	TTG	TAA	252	True	2	2	2
1447	GTG	TGA	291	True	0	0	0
1448	GTG	TAA	186	True	2	2	2
1449	TTG	TGA	195	True	0	0	0
1450	ATG	TAA	627	True	1	1	1
1451	ATG	TGA	1338	True	0	0	0
1452	ATG	TAG	498	True	0	0	0
1453	ATG	TAA	1914	True	21	21	20
1454	GTG	TAA	1092	True	40	40	37
1455	ATG	TAG	966	True	4	4	4
1456	ATG	TAA	867	True	17	17	12
1457	ATG	TAA	2100	True	34	34	32
1458	ATG	TAA	267	True	8	8	7
1459	ATG	TAA	1713	True	95	95	87
1460	ATG	TAA	240	True	0	0	0
1461	ATG	TAA	1029	True	1	1	1
1462	ATG	TGA	681	True	0	0	0
1463	TTG	TAA	1968	True	37	37	32
1464	TTG	TAA	867	True	50	50	43
1465	ATG	TAA	774	True	0	0	0
1466	GTG	TAA	2115	True	62	62	59
1467	GTG	TAA	1821	True	11	11	10
1468	ATG	TAA	1182	True	25	25	22
1469	ATG	TAA	162	True	0	0	0
1470	TTG	TAA	912	True	17	17	17
1471	ATG	TAA	465	True	2	2	2
1472	ATG	TAA	1293	True	34	34	28
1473	CTG	TAA	495	True	0	0	0
1474	ATG	TAA	861	True	1	1	1
1475	ATG	TAA	765	True	0	0	0
1476	ATG	TAG	1731	True	10	10	9
1477	ATG	TAA	519	True	0	0	0
1478	TTG	TAA	549	True	3	3	3
1479	ATG	TAA	1224	True	28	28	28
1480	ATG	TAA	240	True	7	7	7
1481	ATG	TAA	519	True	12	12	12
1482	TTG	TAA	198	True	0	0	0
1483	ATG	TAG	444	True	8	8	8
1484	ATG	TAA	882	True	3	3	3
1485	ATG	TAA	477	True	0	0	0
1486	ATG	TAG	894	True	1	1	1
1487	TTG	TGA	456	True	2	2	2
1488	ATG	TAA	711	True	22	22	20
1489	ATG	TAA	1125	True	3	3	3
1490	ATG	TAA	246	True	0	0	0
1491	ATG	TAA	804	True	0	0	0
1492	ATG	TAA	543	True	0	0	0
1493	ATG	TAG	447	True	0	0	0
1494	ATG	TAA	576	True	5	5	5
1495	ATG	TAA	966	True	0	0	0
1496	ATG	TGA	600	True	8	8	8
1497	ATG	TAA	1020	True	13	13	13
1498	ATG	TAG	1293	True	20	20	20
1499	ATG	TAA	522	True	35	35	29
1500	ATG	TAA	474	True	59	59	47
1501	ATG	TGA	234	True	0	0	0
1502	ATG	TAG	1758	True	0	0	0
1503	ATG	TAA	1815	True	1	1	1
1504	ATG	TAA	696	True	22	22	20
1505	ATG	TAA	1134	True	73	73	63
1506	ATG	TGA	693	True	15	15	15
1507	ATG	TAG	1194	True	15	15	15
1508	ATG	TGA	756	True	3	3	3
1509	ATG	TAG	912	True	15	15	15
1510	GTG	TAA	1908	True	7	7	7
1511	TTG	TAA	582	True	35	35	28
1512	TTG	TAA	270	True	0	0	0
1513	ATG	TAA	1623	True	192	192	132
1514	ATG	TAA	912	True	39	39	25
1515	ATG	TAA	1233	True	67	67	49
1516	ATG	TAA	135	True	0	0	0
1517	ATG	TAG	1008	True	4	4	4
1518	ATG	TAA	279	True	0	0	0
1519	ATG	TGA	1287	True	171	171	145
1520	GTG	TAA	834	True	88	88	73
1521	ATG	TAG	666	True	31	31	23
1522	TTG	TAA	1734	True	6	6	6
1523	ATG	TAA	1668	True	168	167	123
1524	ATG	TGA	210	True	397	358	107
1525	ATG	TAA	774	True	41	41	33
1526	TTG	TAA	555	True	1	1	1
1527	ATG	TAA	159	True	0	0	0
1528	ATG	TAA	144	True	0	0	0
1529	GTG	TGA	672	True	13	13	12
1530	ATG	TAA	1116	True	59	59	51
1531	ATG	TAA	978	True	18	18	17
1532	GTG	TAA	1329	True	63	63	45
1533	ATG	TAA	1413	True	23	23	22
1534	ATG	TAA	375	True	0	0	0
1535	ATG	TAA	120	True	0	0	0
1536	TTG	TAA	1473	True	15	15	14
1537	ATG	TAA	267	True	0	0	0
1538	ATG	TAA	639	True	15	15	15
1539	ATG	TAA	189	True	0	0	0
1540	ATG	TAG	798	True	29	29	27
1541	TTG	TGA	429	True	3	3	3
1542	ATG	TAA	915	True	1	1	1
1543	GTG	TAA	1566	True	0	0	0
1544	TTG	TAA	1941	True	1	1	1
1545	ATG	TAA	270	True	0	0	0
1546	ATG	TGA	522	True	0	0	0
1547	ATG	TAA	294	True	0	0	0
1548	ATG	TAA	612	True	0	0	0
1549	ATG	TAA	189	True	0	0	0
1550	GTG	TAA	1839	True	146	146	119
1551	TTG	TAA	318	True	14	14	7
1552	ATG	TAA	210	True	1	1	1
1553	GTG	TAA	630	True	1	1	1
1554	TTG	TAA	1329	True	0	0	0
1555	ATG	TAA	486	True	6	6	6
1556	ATG	TAA	930	True	2	2	2
1557	TTG	TAA	282	True	3	3	3
1558	ATG	TAA	1212	True	193	193	130
1559	TTG	TAA	3447	True	155	155	137
1560	ATG	TAA	921	True	13	13	11
1561	ATG	TAA	918	True	50	50	33
1562	ATG	TAG	1071	True	46	46	40
1563	ATG	TAA	1869	True	5	5	5
1564	ATG	TAA	624	True	2	2	2
1565	ATG	TAA	333	True	0	0	0
1566	ATG	TAA	894	True	6	6	6
1567	GTG	TAA	363	True	0	0	0
1568	ATG	TAA	447	True	3	3	3
1569	TTG	TAA	1041	True	85	85	60
1570	GTG	TAA	399	True	0	0	0
1571	ATG	TAA	240	True	0	0	0
1572	ATG	TGA	450	True	9	9	5
1573	TTG	TAG	273	True	0	0	0
1574	ATG	TAG	555	True	50	50	45
1575	GTG	TGA	486	True	4	4	3
1576	ATG	TGA	1227	True	0	0	0
1577	TTG	TAA	783	True	11	11	11
1578	TTG	TGA	1026	True	32	32	31
1579	ATG	TAG	1248	True	9	9	8
1580	ATG	TGA	186	True	1	1	1
1581	ATG	TAA	519	True	126	123	44
1582	ATG	TAA	180	True	0	0	0
1583	TTG	TAA	582	True	2	2	2
1584	TTG	TAG	483	True	1	1	1
1585	ATG	TGA	897	True	12	12	12
1586	ATG	TGA	1620	True	63	63	56
1587	ATG	TAA	432	True	18	18	8
1588	ATG	TAA	936	True	210	202	145
1589	ATG	TGA	354	True	53	53	44
1590	ATG	TAA	2151	True	222	222	162
1591	TTG	TGA	1941	True	3	3	3
1592	ATG	TAG	1485	True	168	168	145
1593	ATG	TAA	975	True	22	22	21
1594	GTG	TAA	1356	True	7	7	5
1595	TTG	TAA	1101	True	9	9	5
1596	ATG	TAG	1092	True	57	57	52
1597	ATG	TGA	912	True	4	4	4
1598	ATG	TGA	792	True	87	87	75
1599	TTG	TGA	696	True	13	13	13
1600	TTG	TGA	708	True	10	10	9
1601	ATG	TAA	366	True	6	6	5
1602	ATG	TAG	1323	True	759	750	403
1603	ATG	TAA	1149	True	158	158	105
1604	ATG	TAA	4302	True	4	4	4
1605	GTG	TAA	930	True	1	1	1
1606	ATG	TAA	720	True	0	0	0
1607	GTG	TAA	783	True	0	0	0
1608	ATG	TGA	795	True	0	0	0
1609	TTG	TGA	1281	True	1	1	1
1610	ATG	TAA	246	True	0	0	0
1611	ATG	TAA	837	True	65	65	52
1612	TTG	TGA	693	True	22	22	22
1613	ATG	TAA	456	True	17	17	17
1614	ATG	TAA	273	True	0	0	0
1615	ATG	TAG	774	True	30	30	29
1616	ATG	TAA	495	True	55	55	44
1617	ATG	TAA	2766	True	11	11	11
1618	ATG	TAA	375	True	0	0	0
1619	GTG	TAG	465	True	17	17	14
1620	ATG	TGA	912	True	84	84	66
1621	TTG	TAA	546	True	160	160	103
1622	ATG	TAA	1308	True	503	503	289
1623	ATG	TAA	915	True	679	629	344
1624	ATG	TGA	1287	True	716	716	429
1625	ATG	TAG	1095	True	253	253	181
1626	ATG	TGA	3216	True	154	154	135
1627	ATG	TAA	771	True	23	23	22
1628	ATG	TGA	936	True	21	21	21
1629	ATG	TGA	720	True	35	35	33
1630	ATG	TAA	651	True	56	56	41
1631	ATG	TAA	702	True	2	2	2
1632	ATG	TGA	1065	True	2	2	2
1633	ATG	TAA	1149	True	8	8	8
1634	GTG	TGA	594	True	1	1	1
1635	ATG	TAA	774	True	0	0	0
1636	ATG	TAG	786	True	1	1	1
1637	ATG	TAA	489	True	1	1	1
1638	TTG	TGA	1719	True	29	29	28
1639	ATG	TAA	2673	True	0	0	0
1640	ATG	TAG	876	True	134	134	89
1641	ATG	TAA	270	True	199	185	85
1642	ATG	TAA	615	True	226	218	142
1643	ATG	TAG	204	True	1	1	1
1644	TTG	TGA	1221	True	12	12	12
1645	ATG	TAA	2418	True	6	6	6
1646	TTG	TGA	483	True	20	20	19
1647	ATG	TAG	954	True	22	22	22
1648	ATG	TAA	1344	True	19	19	19
1649	ATG	TGA	1092	True	10	10	10
1650	TTG	TAA	765	True	7	7	7
1651	GTG	TAA	1947	True	105	105	87
1652	ATG	TAG	897	True	13	13	12
1653	ATG	TAA	654	True	5	5	4
1654	ATG	TAA	645	True	0	0	0
1655	ATG	TAA	81	True	0	0	0
1656	ATG	TAA	189	True	2	2	2
1657	GTG	TAG	363	True	7	7	6
1658	TTG	TAG	1662	True	52	52	47
1659	ATG	TAG	663	True	21	21	19
1660	ATG	TAG	903	True	89	89	71
1661	GTG	TGA	2049	True	16	16	15
1662	ATG	TAA	567	True	155	155	98
1663	ATG	TAG	1002	True	206	206	143
1664	ATG	TAA	954	True	351	351	227
1665	ATG	TAA	741	True	283	283	161
1666	ATG	TAA	234	True	0	0	0
1667	ATG	TAA	750	True	61	33	12
1668	ATG	TAA	3561	True	138	138	111
1669	ATG	TAA	990	True	8	8	7
1670	ATG	TAA	486	True	3	3	3
1671	ATG	TAG	333	True	6	6	6
1672	ATG	TAA	1341	True	106	106	93
1673	ATG	TAA	273	True	38	38	24
1674	ATG	TAA	246	True	0	0	0
1675	ATG	TGA	387	True	58	58	28
1676	ATG	TGA	525	True	71	71	53
1677	ATG	TAG	732	True	12	12	12
1678	ATG	TAA	348	True	5	5	4
1679	ATG	TAA	849	True	34	34	29
1680	GTG	TAA	768	True	6	6	6
1681	ATG	TGA	1731	True	3	3	3
1682	ATG	TAG	282	True	0	0	0
1683	ATG	TAA	1158	True	113	113	91
1684	ATG	TAA	903	True	41	41	37
1685	TTG	TGA	894	True	2	2	2
1686	ATG	TAG	2076	True	135	135	122
1687	ATG	TAG	1308	True	11	11	11
1688	ATG	TAA	915	True	13	13	12
1689	ATG	TAG	546	True	78	78	64
1690	ATG	TGA	1404	True	83	83	75
1691	ATG	TAA	780	True	19	19	18
1692	TTG	TGA	390	True	22	22	21
1693	ATG	TAG	453	True	46	46	38
1694	GTG	TAG	321	True	18	18	17
1695	ATG	TAG	1611	True	135	135	116
1696	ATG	TAA	1017	True	102	102	88
1697	ATG	TGA	627	True	16	16	15
1698	ATG	TAA	1317	True	27	27	24
1699	GTG	TAG	444	True	6	6	6
1700	ATG	TAG	615	True	10	10	10
1701	GTG	TGA	1464	True	44	44	41
1702	ATG	TAA	423	True	49	49	35
1703	ATG	TAA	795	True	141	141	102
1704	ATG	TGA	216	True	17	17	14
1705	ATG	TAA	423	True	16	16	13
1706	ATG	TAA	999	True	34	34	31
1707	ATG	TAA	1137	True	173	170	118
1708	ATG	TAA	363	True	147	147	67
1709	TTG	TGA	660	True	11	11	11
1710	ATG	TAG	666	True	3	3	3
1711	GTG	TAA	270	True	1	1	1
1712	ATG	TAA	780	True	0	0	0
1713	ATG	TGA	1083	True	4	4	4
1714	ATG	TAA	2034	True	25	25	23
1715	ATG	TGA	1101	True	4	4	4
1716	GTG	TAA	897	True	7	7	7
1717	TTG	TGA	1074	True	32	32	24
1718	ATG	TAA	2019	True	33	33	32
1719	ATG	TAA	471	True	14	14	13
1720	ATG	TGA	630	True	4	4	4
1721	ATG	TAA	501	True	1	1	1
1722	ATG	TAA	765	True	25	25	25
1723	ATG	TGA	504	True	18	18	18
1724	ATG	TAA	741	True	71	71	62
1725	ATG	TAA	882	True	210	210	134
1726	ATG	TAA	723	True	67	67	57
1727	GTG	TAA	558	True	55	55	48
1728	ATG	TAG	783	True	16	16	15
1729	ATG	TAA	810	True	5	5	5
1730	TTG	TAA	1152	True	37	37	36
1731	ATG	TAA	1269	True	93	93	74
1732	ATG	TAA	1695	True	44	44	43
1733	ATG	TAA	4314	True	81	81	77
1734	ATG	TAA	471	True	165	165	100
1735	ATG	TAA	1116	True	129	129	119
1736	GTG	TAA	276	True	29	29	27
1737	ATG	TAA	303	True	84	84	55
1738	ATG	TGA	2151	True	91	91	81
1739	GTG	TAA	279	True	8	8	6
1740	TTG	TAA	354	True	0	0	0
1741	ATG	TAG	930	True	6	6	6
1742	GTG	TAA	951	True	46	46	41
1743	ATG	TAA	270	True	0	0	0
1744	ATG	TAA	2118	True	150	150	121
1745	ATG	TAA	960	True	3	3	3
1746	TTG	TAA	1230	True	15	15	15
1747	ATG	TAA	258	True	0	0	0
1748	ATG	TAA	894	True	0	0	0
1749	ATG	TAA	603	True	2	2	2
1750	ATG	TAA	1041	True	28	28	28
1751	GTG	TAA	1215	True	33	33	26
1752	ATG	TAA	873	True	24	24	23
1753	TTG	TAA	1668	True	222	208	151
1754	ATG	TGA	738	True	0	0	0
1755	ATG	TAA	213	True	0	0	0
1756	GTG	TAA	2364	True	56	56	54
1757	ATG	TAA	726	True	8	8	8
1758	ATG	TAG	1209	True	0	0	0
1759	ATG	TGA	1281	True	26	26	26
1760	TTG	TAA	1287	True	37	37	35
1761	ATG	TGA	729	True	3	3	3
1762	ATG	TAG	258	True	0	0	0
1763	TTG	AAG	453	True	31	31	28
1764	AGG	TAA	339	True	60	60	32
1765	ATG	TAA	867	True	294	292	159
1766	ATG	TAA	582	True	28	28	26
1767	ATG	TAA	1251	True	26	26	22
1768	ATG	TAA	1047	True	277	277	174
1769	ATG	TGA	1176	True	29	29	27
1770	ATG	TAA	1563	True	189	189	146
1771	ATG	TAG	795	True	12	12	12
1772	ATG	TAA	261	True	1	1	1
1773	ATG	TAA	1044	True	10	10	10
1774	ATG	TAA	1179	True	11	11	10
1775	ATG	TGA	1530	True	153	112	83
1776	ATG	TAA	432	True	4	4	4
1777	ATG	TAA	546	True	0	0	0
1778	ATG	TAA	2577	True	79	79	76
1779	GTG	TAG	1884	True	5	5	5
1780	ATG	TAA	456	True	0	0	0
1781	TTG	TAA	558	True	0	0	0
1782	ATG	TAA	618	True	14	14	10
1783	ATG	TAA	678	True	0	0	0
1784	ATG	TGA	267	True	5	5	4
1785	ATG	TAA	867	True	2	2	2
1786	ATG	TGA	975	True	9	9	9
1787	ATG	TGA	2304	True	6	6	6
1788	ATG	TGA	249	True	0	0	0
1789	ATG	TAA	1248	True	1	1	1
1790	ATG	TGA	1263	True	1	1	1
1791	GTG	TAA	780	True	0	0	0
1792	ATG	TAA	750	True	0	0	0
1793	ATG	TAA	15132	True	7	7	7
1794	ATG	TAA	13617	True	6	6	6
1795	ATG	TAA	12789	True	2	2	2
1796	ATG	TAG	16467	True	8	8	8
1797	ATG	TGA	7632	True	3	3	3
1798	ATG	TAA	1218	True	6	6	6
1799	ATG	TGA	357	True	1	1	1
1800	GTG	TAA	825	True	0	0	0
1801	ATG	TAA	1329	True	0	0	0
1802	ATG	TAT	57	True	0	0	0
1803	ATG	TAA	177	True	0	0	0
1804	ATG	TAA	708	True	18	18	16
1805	ATG	TAA	453	True	3	3	3
1806	ATG	TGA	354	True	0	0	0
1807	ATG	TAA	318	True	2	2	2
1808	ATG	TAA	276	True	0	0	0
1809	GTG	TAG	414	True	0	0	0
1810	TTG	TAA	945	True	60	60	53
1811	ATG	TAG	222	True	3	3	3
1812	TTG	TAA	273	True	5	5	5
1813	ATG	TAA	231	True	1	1	1
1814	GTG	TAA	393	True	7	7	6
1815	TTG	TGA	2103	True	44	44	43
1816	GTG	TAA	990	True	15	15	15
1817	ATG	TAA	621	True	10	10	10
1818	ATG	TAG	768	True	0	0	0
1819	ATG	TAG	969	True	2	2	2
1820	TTG	TAG	1263	True	54	54	46
1821	ATG	TAA	1266	True	17	17	16
1822	ATG	TAA	408	True	20	20	16
1823	ATG	TAA	1335	True	252	246	189
1824	ATG	TAA	291	True	3	3	2
1825	GTG	TAA	345	True	1	1	1
1826	ATG	TAA	252	True	0	0	0
1827	ATG	TAA	435	True	7	7	6
1828	ATG	TAA	792	True	4	4	4
1829	ATG	TGA	513	True	2	2	2
1830	ATG	TAA	642	True	3	3	3
1831	ATG	TAA	354	True	5	5	5
1832	ATG	TAA	276	True	14	14	14
1833	GTG	TAG	165	True	2	2	2
1834	ATG	TAA	471	True	0	0	0
1835	ATG	TAA	1392	True	1	1	1
1836	ATG	TAA	1602	True	1	1	1
1837	GTG	TAA	1155	True	5	5	5
1838	ATG	TAA	1338	True	4	4	4
1839	ATG	TAA	1500	True	5	5	5
1840	ATG	TAG	636	True	1	1	1
1841	ATG	TAA	1416	True	1	1	1
1842	ATG	TAG	1185	True	0	0	0
1843	ATG	TGA	462	True	1	1	1
1844	ATG	TAA	435	True	8	8	7
1845	TTG	TAA	261	True	0	0	0
1846	TTG	TGA	126	True	1	1	1
1847	ATG	TGA	165	True	0	0	0
1848	ATG	TAA	840	True	14	14	14
1849	TTG	TAA	288	True	0	0	0
1850	TTG	TAA	723	True	13	13	13
1851	TTG	TGA	357	True	0	0	0
1852	ATG	TAA	201	True	0	0	0
1853	ATG	TAG	189	True	0	0	0
1854	TTG	TAG	138	True	0	0	0
1855	ATG	TGA	399	True	0	0	0
1856	ATG	TAA	435	True	3	3	3
1857	ATG	TAG	189	True	0	0	0
1858	ATG	TGA	1563	True	0	0	0
1859	ATG	TAA	1092	True	0	0	0
1860	GTG	TAA	1215	True	1	1	1
1861	GTG	TGA	807	True	1	1	1
1862	GTG	TGA	618	True	2	2	2
1863	ATG	TAA	1641	True	7	7	7
1864	ATG	TAA	366	True	0	0	0
1865	ATG	TGA	759	True	1	1	1
1866	ATG	TAG	540	True	0	0	0
1867	GTG	TGA	435	True	2	2	2
1868	ATG	TAA	348	True	1	1	1
1869	ATG	TAA	618	True	38	38	32
1870	ATG	TAG	318	True	16	16	11
1871	ATG	TGA	654	True	38	38	31
1872	ATG	TAA	234	True	1	1	1
1873	ATG	TAA	2004	True	28	28	23
1874	ATG	TAA	447	True	1	1	1
1875	ATG	TAA	219	True	0	0	0
1876	GTG	TGA	174	True	0	0	0
1877	ATG	TGA	708	True	5	5	5
1878	ATG	TAA	363	True	11	11	9
1879	ATG	TAA	492	True	20	20	11
1880	ATG	TAA	429	True	0	0	0
1881	ATG	TAA	393	True	0	0	0
1882	ATG	TAA	147	True	0	0	0
1883	ATG	TAA	147	True	0	0	0
1884	ATG	TGA	2730	True	148	148	123
1885	ATG	TAG	513	True	0	0	0
1886	GTG	TAA	126	True	0	0	0
1887	ATG	TAG	147	True	0	0	0
1888	ATG	TAA	252	True	0	0	0
1889	ATG	TAG	366	True	9	9	8
1890	ATG	TAA	300	True	0	0	0
1891	ATG	TAA	288	True	0	0	0
1892	ATG	TAA	582	True	26	26	24
1893	ATG	TAG	408	True	2	2	2
1894	TTG	TAA	1968	True	79	79	71
1895	TTG	TAA	2421	True	30	30	28
1896	ATG	TGA	177	True	0	0	0
1897	ATG	TAA	411	True	4	4	4
1898	ATG	TAA	1398	True	74	73	47
1899	ATG	TAG	1500	True	2	2	2
1900	GTG	TGA	264	True	0	0	0
1901	ATG	TAA	1269	True	2	2	2
1902	ATG	TAG	1542	True	1	1	1
1903	ATG	TGA	447	True	0	0	0
1904	ATG	TAA	894	True	13	13	12
1905	GTG	TAG	597	True	3	3	3
1906	ATG	TAA	1200	True	0	0	0
1907	ATG	TAA	1536	True	0	0	0
1908	ATG	TAA	783	True	0	0	0
1909	ATG	TGA	900	True	0	0	0
1910	ATG	TAA	222	True	0	0	0
1911	ATG	TAA	1335	True	0	0	0
1912	ATG	TGA	1650	True	0	0	0
1913	GTG	TAA	1143	True	1	1	1
1914	GTG	TGA	306	True	0	0	0
1915	ATG	TGA	174	True	0	0	0
1916	ATG	TAA	1533	True	0	0	0
1917	ATG	TAA	393	True	0	0	0
1918	GTG	TAA	3840	True	2	2	2
1919	ATG	TAA	10812	True	7	7	7
1920	ATG	TAG	7668	True	2	2	2
1921	ATG	TAG	7683	True	7	7	7
1922	TTG	TAA	7686	True	4	4	4
1923	ATG	TAA	1476	True	4	4	3
1924	ATG	TAG	978	True	4	4	4
1925	ATG	TAG	1392	True	7	7	7
1926	ATG	TAA	546	True	113	113	75
1927	ATG	TAA	546	True	3	3	3
1928	ATG	TAG	231	True	0	0	0
1929	ATG	TAA	1764	True	0	0	0
1930	GTG	TGA	858	True	1	1	1
1931	ATG	TAA	990	True	1	1	1
1932	ATG	TAA	1482	True	74	74	65
1933	ATG	TAA	4563	True	224	224	180
1934	ATG	TAA	903	True	15	15	14
1935	GTG	TAA	1116	True	8	8	8
1936	ATG	TGA	894	True	7	7	6
1937	ATG	TAA	369	True	1	1	1
1938	TTG	TAA	717	True	3	3	3
1939	ATG	TAA	306	True	4	4	4
1940	ATG	TAA	771	True	1	1	1
1941	ATG	TGA	534	True	0	0	0
1942	ATG	TAA	1245	True	0	0	0
1943	ATG	TAA	1464	True	0	0	0
1944	ATG	TAA	1035	True	1	1	1
1945	ATG	TGA	2043	True	3	3	3
1946	ATG	TAA	294	True	2	2	2
1947	ATG	TAG	405	True	5	5	5
1948	ATG	TAG	120	True	1	1	1
1949	ATG	TAA	123	True	3	3	3
1950	GTG	TAG	294	True	0	0	0
1951	ATG	TAA	1686	True	5	5	5
1952	ATG	TGA	1452	True	0	0	0
1953	ATG	TAA	699	True	1	1	1
1954	TTG	TAG	678	True	3	3	3
1955	ATG	TGA	1038	True	1	1	1
1956	ATG	TAG	684	True	0	0	0
1957	ATG	TGA	306	True	0	0	0
1958	ATG	TAA	1179	True	0	0	0
1959	ATG	TAG	489	True	3	3	3
1960	ATG	TAA	156	True	0	0	0
1961	ATG	TGA	756	True	0	0	0
1962	TTG	TAA	357	True	0	0	0
1963	GTG	TAG	240	True	0	0	0
1964	GTG	TAG	498	True	1	1	1
1965	ATG	TAA	912	True	0	0	0
1966	ATG	TGA	483	True	3	3	3
1967	ATG	TAA	255	True	0	0	0
1968	ATG	TAG	795	True	0	0	0
1969	ATG	TGA	873	True	0	0	0
1970	ATG	TGA	879	True	0	0	0
1971	TTG	TAA	432	True	0	0	0
1972	ATG	TAG	633	True	0	0	0
1973	ATG	TAA	921	True	2	2	2
1974	ATG	TAA	363	True	0	0	0
1975	ATG	TAG	213	True	0	0	0
1976	TTG	TAA	264	True	0	0	0
1977	ATG	TAA	2601	True	6	6	6
1978	ATG	TAA	642	True	1	1	1
1979	ATG	TAA	240	True	0	0	0
1980	ATG	TAA	339	True	0	0	0
1981	TTG	TAA	357	True	0	0	0
1982	ATG	TAA	366	True	0	0	0
1983	ATG	TAA	660	True	0	0	0
1984	ATG	TAA	924	True	3	3	3
1985	ATG	TAA	174	True	1	1	1
1986	ATG	TAA	225	True	0	0	0
1987	ATG	TAG	456	True	0	0	0
1988	TTG	TAA	261	True	0	0	0
1989	TTG	TAA	141	True	0	0	0
1990	ATG	TGA	1116	True	13	13	9
1991	ATG	TAA	123	True	0	0	0
1992	ATG	TGA	654	True	0	0	0
1993	ATG	TAA	348	True	0	0	0
1994	ATG	TGA	294	True	0	0	0
1995	ATG	TAA	336	True	0	0	0
1996	TTG	TAA	3606	True	27	27	27
1997	TTG	TAA	300	True	1	1	1
1998	ATG	TGA	93	True	0	0	0
[truncated: 2,326 more rows]
