# Supplementary material for: A streamlined, nanopore-compatible 5PSeq protocol for rapid phenotypic antimicrobial sensitivity testing
Source: Cell Rep Methods. 2026 Mar 12;6(3):101327. doi: 10.1016/j.crmeth.2026.101327 (PMC13030957; doi:10.1016/j.crmeth.2026.101327)
Supplement: Data S1. Interactive FivePSeq html report, related to Figure 2 [file mmc4.zip › bsub_s5pseq_to_compress/fivepseq_counts/bsub_ht5pseq/protein_coding/transcript_fft.txt]

	count	period	signal
0	165	3.0	54.705829714087564
1	68
2	30	10.425	15.644539020048299
3	47	9.0	18.857077740087313
4	49
5	362
6	857
7	0
8	399	3.0	169.3837552189089
9	274	3.0	148.15489500582052
10	166	3.0	78.41906775729818
11	86
12	33
13	13
14	16	3.173076923076923	9.472341108389708
15	1	8.204419889502763	1.0000000000000002
16	1	8.686046511627907	1.0000000000000009
17	24
18	240
19	166
20	10	3.5625	7.538961685275826
21	0
22	0
23	3	9.428571428571429	2.9999156585159876
24	17	6.915254237288136	11.06022572818864
25	13	2.3402061855670104	10.238335263833958
26	20	44.432432432432435	12.75183978209947
27	17	3.010752688172043	13.444897296395993
28	35	3.0	17.488656284174297
29	75
30	79
31	232	3.0	99.79724749414575
32	11
33	46	3.0095541401273884	18.433512395739957
34	60
35	132
36	9
37	166	3.0	83.48478546749152
38	9
39	24	39.86842105263158	14.818290089282796
40	40	3.9278350515463916	14.501216926405133
41	20
42	0
43	26	115.5	23.455421377533554
44	2	2.005181347150259	2.0
45	49	3.008426966292135	24.820905976568213
46	306
47	173
48	15
49	111	3.0	36.398194217135746
50	49	33.970588235294116	26.48867138871658
51	76	3.0	40.809736876963086
52	41
53	0
54	61	3.0	26.900515344303038
55	1	3.6534653465346536	1.0000000000000002
56	18	3.005008347245409	11.259759821815276
57	45	4.1361386138613865	17.90529906373514
58	10	3.372262773722628	8.524767211364471
59	2	5.793103448275862	1.9999609912204008
60	42
61	123
62	42
63	2	2.0007451564828616	2.0
64	2	2.002132196162047	2.0
65	2	17.4	1.9999933362553362
66	50	405.0	27.094365520635293
67	177	148.8	55.73935916774513
68	245
69	27
70	59
71	30	14.6	15.46960637138023
72	27	3.0	15.79195965041769
73	60	2.988888888888889	27.956986825974482
74	16	2.0051020408163267	10.36982855378305
75	1	2.6414634146341465	1.0000000000000009
76	15	7.155405405405405	10.427239252620216
77	19	2.369747899159664	10.252483915174482
78	6	2.196261682242991	5.847970784066244
79	18
80	209	3.0	98.12858355510726
81	23	100.05882352941177	12.603000733609074
82	50
83	13	3.9123711340206184	8.39385196627373
84	150
85	109
86	39	4.06701030927835	17.946225976766655
87	71	3.0	26.91191766319232
88	109	3.0	39.76396937155341
89	19
90	74
91	246
92	17
93	16	3.0	10.83077753446228
94	7	3.3850267379679146	6.188172119752994
95	22	27.970588235294116	12.648235431183156
96	25	3.57	14.19946744351157
97	35	13.40625	18.49714409854454
98	16	2.005714285714286	10.0
99	28
100	149
101	182
102	26
103	198	3.0	91.55673535725937
104	41
105	1	3.177165354330709	1.0000000000000002
106	544	3.0	233.63946319703345
107	181
108	667	75.0	354.77097490632553
109	620	3.0	237.0485368636337
110	193
111	173	3.0	81.83722624644831
112	252
113	6	3.252808988764045	6.000000000000001
114	318
115	651	3.0	326.6065905544556
116	283
117	297	3.0	97.14315899270112
118	419
119	437	96.0	131.4835713785624
120	272	3.0	72.59711339236426
121	301	16.823529411764707	52.07492793122423
122	391	3.014218009478673	97.76465406993127
123	434	3.0225563909774436	122.4399862038014
124	524	3.0194805194805197	140.14304580161362
125	221
126	80	10.6875	30.49767023174861
127	63	3.0	21.234161849393004
128	142
129	334	3.0150753768844223	90.09408761409424
130	274
131	174
132	143	3.0	63.82461753892888
133	79	47.625	35.67701121302767
134	50
135	40
136	74
137	155
138	207	2.8783783783783785	62.04148484250395
139	558	3.0	226.75642912456001
140	676	3.0288461538461537	178.28479597236043
141	463
142	75	3.0	30.73392200027403
143	427
144	14	8.952380952380953	9.579093548884522
145	27	6.462962962962963	20.200685188214642
146	8	9.555555555555555	6.648749700371616
147	3	19.58823529411765	2.9995111659704143
148	102
149	554
150	16
151	12
152	1	4.0062111801242235	1.0
153	20
154	58	420.0	26.18666495966185
155	0
156	7	4.336956521739131	5.913240884389869
157	0
158	7	16.38	6.4828559493391875
159	13
160	1	7.571428571428571	1.0000000000000009
161	4	12.0	3.9886253400560547
162	0
163	24
164	3	2.001117318435754	3.0
165	0
166	0
167	0
168	1	4.002551020408164	1.0000000000000002
169	0
170	7	2.5306122448979593	6.370865166904096
171	1	2.295302013422819	1.0000000000000009
172	0
173	31	2.7517985611510793	13.680758483909568
174	8	6.624	7.000104020954961
175	50	2.135699373695198	21.72719477952152
176	136	3.0	60.388556682783914
177	44	3.0	29.458701567494
178	26	3.3966101694915256	16.051612795818574
179	0
180	3	6.288135593220339	2.99322478796867
181	2	3.0	1.999985878309811
182	2	3.0	1.9999819766443068
183	4	17.019801980198018	3.9483566071434164
184	1	10.918604651162791	1.0000000000000002
185	0
186	0
187	0
188	3	8.689655172413794	2.9821864644196716
189	0
190	0
191	0
192	2	4.56687898089172	1.9999951937407754
193	0
194	1	4.004347826086956	1.0000000000000002
195	2	2.8664192949907235	1.999995859955554
196	1	5.085106382978723	1.0000000000000009
197	1	8.957142857142857	1.0000000000000007
198	1	2.159340659340659	1.0000000000000002
199	0
200	2	4.20216606498195	1.999992703072154
201	1	2.085201793721973	1.0000000000000002
202	8	88.36363636363636	7.055309655580227
203	7	2.0018903591682418	7.0
204	15	2.3294117647058825	9.953514649857876
205	50
206	0
207	0
208	1	2.392857142857143	1.0000000000000007
209	16
210	10
211	41	2.027839643652561	19.126815684144777
212	40
213	19
214	5
215	26
216	2	3.4903846153846154	1.9999953122466714
217	0
218	0
219	0
220	4	12.244897959183673	3.9666652777322007
221	4	2.1453154875717018	3.907287159530786
222	5	7.0	4.819795819336676
223	3	3.2753623188405796	2.994533788007825
224	20	7.828767123287672	19.69341396290862
225	0
226	34
227	59	9.074074074074074	29.418863452915012
228	39	4.3125	17.549540063608152
229	85
230	0
231	3	4.482558139534884	2.9951420073907546
232	2	31.114285714285714	1.999991662388537
233	468	3.0	208.66451990801662
234	0
235	25
236	2	2.002105263157895	2.0
237	32
238	0
239	3	7.571428571428571	2.991477140293627
240	0
241	0
242	1	2.1053984575835476	1.0000000000000007
243	0
244	9	3.6581632653061225	7.147624915998854
245	3	4.324528301886793	2.9902213747268407
246	0
247	0
248	0
249	1	2.140518417462483	1.0000000000000002
250	8	3.113793103448276	6.516246852415298
251	4	247.71428571428572	3.9958296990339877
252	16	5.21860465116279	10.168318822046809
253	4
254	0
255	4	7.170731707317073	3.928258819683681
256	4	2.8784810126582276	3.9030808964011
257	3	2.001779359430605	3.0
258	0
259	0
260	26
261	2	2.669491525423729	1.9999750541933623
262	10	4.240909090909091	7.4490198335286175
263	0
264	0
265	0
266	1	3.7349397590361444	1.0000000000000009
267	0
268	1	11.042016806722689	1.0000000000000002
269	1	2.9408602150537635	1.0000000000000002
270	1	2.8981132075471696	1.0000000000000002
271	1	7.594285714285714	1.0000000000000002
272	1	3.652173913043478	1.0000000000000009
273	0
274	61
275	2	34.05882352941177	1.9999926271947783
276	3	2.002217294900222	2.999999999999999
277	1	2.86322188449848	1.0000000000000007
278	2	8.355828220858896	1.9999946717658448
279	1	2.0035335689045937	1.0
280	0
281	0
282	2	2.5233644859813085	1.9999962346451419
283	1	11.244604316546763	1.0000000000000002
284	3	5.2611940298507465	2.9884346010976124
285	37
286	21	5.403314917127072	10.584395355858595
287	12	36.28846153846154	8.548978100520301
288	11	2.091891891891892	10.4286046428609
289	3	2.002232142857143	3.0
290	2	6.566037735849057	1.9999909274201304
291	0
292	244	3.0	80.9730697838352
293	83	3.0	40.5665608451854
294	40	19.5	16.31169762021588
295	24	3.0	17.408530044745486
296	26	3.0	15.211552241666164
297	40	3.0	23.887028297000022
298	0
299	0
300	3	2.739130434782609	2.9999479883502276
301	66	3.0	37.64823128302035
302	16	5.769230769230769	10.77786809624143
303	16
304	0
305	0
306	3	2.218130311614731	2.99830022852009
307	3	2.0009174311926605	3.0
308	1047
309	601
310	1	14.146341463414634	1.0000000000000002
311	9	3.619565217391304	7.769113815815819
312	0
313	0
314	0
315	18
316	52
317	0
318	5	3.948186528497409	4.870013453015782
319	1	2.501298701298701	1.0000000000000002
320	8	5.469767441860465	6.94569764339409
321	7	2.2485436893203885	6.173179455453315
322	14
323	1	139.125	1.0000000000000007
324	2	38.86666666666667	1.999996769894019
325	6	4.282321899736147	5.913639859823647
326	7	3.56575682382134	6.3376503774463
327	2	3.142433234421365	1.9999911828528083
328	2	3.503225806451613	2.0
329	2	10.88659793814433	1.999991132636636
330	8	9.251908396946565	7.057607057254256
331	29	6.4319066147859925	17.36242691654528
332	10	13.384615384615385	7.744625721833388
333	129	3.0	50.82359785933223
334	4
335	1	2.697749196141479	1.0000000000000004
336	0
337	0
338	1	3.182186234817814	1.0000000000000007
339	0
340	0
341	0
342	3	8.007518796992482	3.0000000000000004
343	4	7.254545454545455	3.786932405869574
344	7	18.25	6.130554331934868
345	0
346	3	5.0	2.997895804541277
347	0
348	2	2.003076923076923	2.0
349	1	2.101639344262295	1.0000000000000002
350	3	3.2857142857142856	2.9873477901296197
351	5	3.283464566929134	4.810483294477123
352	2	14.461538461538462	1.9999688626370662
353	504
354	339	3651.0	159.39312902122296
355	10	2.736	6.325363418972804
356	108
357	14	2.2142857142857144	10.311266944189956
358	1	2.8277227722772276	1.0000000000000007
359	1	2.3793103448275863	1.0000000000000007
360	0
361	0
362	0
363	0
364	0
365	2	4.004237288135593	2.0
366	1	26.647058823529413	1.0000000000000009
367	2	2.167741935483871	1.9999902671405467
368	1	39.77777777777778	1.0000000000000002
369	1	3.709090909090909	1.0000000000000007
370	0
371	1	2.4655172413793105	1.0000000000000007
372	1	3.9880239520958085	1.0000000000000004
373	1	2.081510934393638	1.0000000000000007
374	18	8.195121951219512	11.926690849666008
375	1	2.0020470829068575	1.0
376	1	3.5847457627118646	1.0000000000000004
377	0
378	0
379	0
380	0
381	0
382	14	2.196029776674938	10.158414500854736
383	10	2.273109243697479	8.126989394660548
384	18	8.132530120481928	11.947431226457162
385	0
386	0
387	0
388	4	3.5349887133182842	3.9689453760922846
389	1	2.537444933920705	1.0000000000000004
390	4	2.9844155844155846	3.9197608926846685
391	21	160.0	11.19696509822067
392	66
393	1	7.26457399103139	1.0000000000000009
394	4
395	1	2.002105263157895	1.0000000000000002
396	2	2.0040983606557377	2.0
397	0
398	0
399	1	14.130841121495328	1.0000000000000007
400	4	3.0343511450381677	3.9619062927810624
401	0
402	0
403	1	2.01980198019802	1.0000000000000009
404	1	11.208588957055214	1.0000000000000002
405	1	2.031496062992126	1.0000000000000007
406	1	5.55	1.0000000000000007
407	34	6.685714285714286	19.44746904187727
408	17	3.0	12.155182801802711
409	3	2.057542768273717	2.994573568197519
410	1	2.8904109589041096	1.0000000000000002
411	2	2.217391304347826	1.9999830912144425
412	2	2.691029900332226	1.9999849199717044
413	1	3.6219512195121952	1.0000000000000007
414	1	30.5	1.0000000000000002
415	21
416	18	32.5	10.717011761136108
417	6	3.479115479115479	5.747613171482627
418	1	60.9375	1.0000000000000009
419	0
420	4	4.140410958904109	3.940816144625557
421	3	2.6426592797783934	2.9946847183986107
422	1	6.2444444444444445	1.0000000000000004
423	4	2.269035532994924	3.999925575119751
424	4	3.175324675324675	3.9864240926602417
425	67	3.0	26.823864936491333
426	5
427	5	31.315068493150687	4.916234307527464
428	5	3.481707317073171	4.747505205343459
429	0
430	29	354.0	18.888061835354076
431	0
432	31	3.901554404145078	27.558162104251096
433	48
434	1	11.620689655172415	1.0000000000000002
435	0
436	2	5.0078740157480315	1.9999999999999993
437	19	6.516393442622951	12.083761808807145
438	0
439	1	4.852534562211981	1.0000000000000007
440	0
441	0
442	2	2.667820069204152	2.0000000000000004
443	9	4.383116883116883	7.575742295014367
444	5	6.320388349514563	4.648942697435633
445	20	3.0	14.8030198466985
446	0
447	0
448	70
449	0
450	6	11.275862068965518	5.65705583459772
451	34
452	75
453	7	3.21301775147929	5.692663365425944
454	3	2.0035714285714286	3.0
455	7	9.472222222222221	6.092802611683236
456	3	9.02158273381295	2.9915320039991347
457	6	10.578947368421053	5.557751284732465
458	1	2.009111617312073	1.0000000000000009
459	4	2.56020942408377	3.9970364029611245
460	51	3.0	18.62297944151904
461	50	376.0	24.64149084812282
462	11	2.2864077669902914	10.981066510966993
463	10	2.003731343283582	10.0
464	15	6.768844221105527	10.905797946407542
465	6	2.0052631578947366	6.000000000000001
466	9	2.3766233766233764	8.219216665011496
467	5	38.357142857142854	4.916369760329494
468	1	2.1841004184100417	1.0000000000000009
469	89
470	38
471	202
472	2	18.405405405405407	1.9999786557377897
473	16	2.75	10.574043482826259
474	1	5.762589928057554	1.0000000000000002
475	1	10.309090909090909	1.0000000000000004
476	4	3.460227272727273	3.9650124873297194
477	43	21.761904761904763	25.355614427820697
478	57	5.616279069767442	27.721875690204094
479	9	5.111111111111111	6.780892553286535
480	66	3.0087976539589443	22.372086988852637
481	72	3.0	29.74441499451303
482	33	3.0	17.24771752141857
483	129
484	360	3.0	145.1855492234055
485	133
486	70	2.75	25.12542514437349
487	40
488	0
489	1	2.1710526315789473	1.0000000000000002
490	2	2.3516483516483517	1.9999759794572025
491	2	8.6	1.9999762027293781
492	40
493	0
494	3	2.7136929460580914	2.9859130286511064
495	1	35.351351351351354	1.0000000000000009
496	4	7.484210526315789	3.9056245982531816
497	4	11.037735849056604	3.9484555583867174
498	1	3.09375	1.0000000000000002
499	0
500	0
501	1	4.024390243902439	1.0000000000000002
502	3	48.5	2.985476598232187
503	1	3.3551020408163263	1.0000000000000004
504	0
505	0
506	0
507	0
508	3	7.491124260355029	2.9951583050838773
509	0
510	0
511	2	49.03636363636364	1.9999986421246003
512	1	7.232876712328767	1.0000000000000002
513	3	2.0743931088488647	2.9998630000457003
514	0
515	8	50.57142857142857	7.980914273521153
516	15	16.62857142857143	12.075255280046456
517	2	2.192560175054705	1.9999901501133235
518	9	2.564245810055866	7.735740135765421
519	0
520	5	2.5685393258426967	4.6734679048422025
521	2	2.001639344262295	2.0
522	11	2.1779359430604983	9.421658829158567
523	0
524	1	2.3322884012539187	1.0000000000000009
525	1	5.221621621621622	1.0000000000000009
526	4	6.489270386266094	3.970715287982908
527	0
528	1	3.811158798283262	1.0000000000000009
529	0
530	1	5.264900662251655	1.0000000000000009
531	10	2.6447368421052633	8.978226344291372
532	30
533	0
534	1	2.458904109589041	1.0000000000000009
535	1	3.063324538258575	1.0000000000000002
536	5	2.739795918367347	4.8927260141589946
537	4	56.785714285714285	3.960758056962504
538	0
539	1	2.8051948051948052	1.0000000000000007
540	8
541	4	7.48695652173913	3.9423372967328922
542	0
543	3	2.001256281407035	3.0000000000000004
544	3	2.1399317406143346	2.9854771650630756
545	0
546	0
547	17
548	2	3.69811320754717	1.9999713567359723
549	1	2.1087533156498672	1.0000000000000007
550	1	43.40625	1.000000000000001
551	10	14.50909090909091	7.714452611428315
552	0
553	3	2.2375	2.9970692231057314
554	3	3.085889570552147	2.995308769630358
555	0
556	0
557	0
558	0
559	0
560	23	10.576923076923077	22.544577650283973
561	10
562	1	7.087912087912088	1.0000000000000002
563	1	3.0238095238095237	1.0000000000000002
564	0
565	10
566	0
567	0
568	3	2.343949044585987	2.992962578595292
569	0
570	2	9.218181818181819	1.9999903820944784
571	1	2.607142857142857	1.0000000000000007
572	0
573	0
574	0
575	0
576	0
577	0
578	1	4.126760563380282	1.0000000000000009
579	0
580	0
581	0
582	0
583	3	15.78	2.9922908193047664
584	0
585	2	5.443548387096774	2.0000000000000013
586	7	9.088669950738916	6.452612125371954
587	5	2.2869565217391306	4.889060294009233
588	6	2.0055710306406684	5.999968180811308
589	3	3.75	2.988526627810728
590	5	10.588888888888889	4.972118041944542
591	5	3.324	4.980549556547045
592	9	3.3142857142857145	6.846018293192397
593	2	2.9132231404958677	1.9999950286129207
594	24
595	43
596	2	2.783269961977186	1.999995388832202
597	6	2.4803571428571427	5.642096024123696
598	0
599	1	2.672268907563025	1.0000000000000007
600	1	4.006993006993007	1.0000000000000002
601	2	2.002865329512894	1.9999999999999998
602	1	6.218181818181818	1.0000000000000009
603	9	2.5464362850971924	7.088374049467353
604	39
605	25
606	5	2.00390625	5.0
607	0
608	2	2.679509632224168	1.9999957783267
609	2	2.0012515644555693	2.0
610	2	3.765432098765432	1.9999881857290631
611	2	47.869565217391305	1.999991843307692
612	2	2.0017421602787455	2.0
613	1	11.727272727272727	1.0000000000000009
614	0
615	0
616	22	13.247191011235955	12.258511233529758
617	9	3.138888888888889	7.417221066930838
618	24	4.592783505154639	10.961878277532374
619	19	2.6816326530612247	10.426897577048088
620	2	124.2	1.999993591506466
621	34
622	23	35.7	13.471019941029267
623	88	2.3983050847457625	50.40710950149577
624	20
625	6	2.15625	5.522802544490192
626	0
627	13	2.098654708520179	8.699129388433553
628	39
629	95	3.0	50.87160783719518
630	0
631	0
632	0
633	0
634	0
635	1	2.086021505376344	1.0000000000000002
636	1	2.6779661016949152	1.0000000000000002
637	2	8.130434782608695	1.9999685281297304
638	5	6.223880597014926	4.99626000105225
639	45	3.0	22.19268058673731
640	70
641	0
642	0
643	0
644	2	3.556701030927835	1.9999165973515676
645	6	8.142857142857142	5.07862209111297
646	6	40.125	5.611776132856471
647	8	6.391304347826087	6.637168825899419
648	102	3.0	44.18223491521127
649	53	2.2623853211009175	20.515619400684024
650	7	17.01063829787234	6.102837465207622
651	0
652	0
653	10	6.82994923857868	7.89609406751454
654	2	30.804878048780488	1.9999938030097708
655	7	4.203166226912929	6.999993324305281
656	36	3.0	27.083731278604528
657	162
658	54	27.886363636363637	17.649149464249035
659	66
660	105
661	0
662	1	2.0415094339622644	1.0000000000000009
663	44
664	7	114.6	5.662566182128352
665	31
666	0
667	11
668	23	84.75	14.110355862494348
669	16	2.8907766990291264	8.941298888901168
670	0
671	1	7.935960591133005	1.0000000000000004
672	0
673	2	8.661290322580646	1.9999914276480917
674	6	5.569377990430622	5.65638010963958
675	5	2.2880523731587563	4.865405870853113
676	33
677	167
678	43
679	0
680	0
681	5	3.0	4.988278234164505
682	0
683	15	3.165137614678899	11.873603384839273
684	153
685	110
686	21	2.5327868852459017	10.963422200082128
687	3	2.0448430493273544	2.981531198795986
688	2	3.4038461538461537	2.0
689	19
690	3	6.554216867469879	2.998926625080887
691	2	11.290909090909091	1.999993591506466
692	8	5.801470588235294	6.5305063776646906
693	12	3.3984375	9.724603628546381
694	4	4.6372239747634065	3.9657653650278077
695	0
696	0
697	0
698	98
699	29
700	0
701	7	3.79317697228145	6.113590360785975
702	22	3.0	14.305973639288233
703	42	3.0	16.538308823499246
704	31
705	52	154.66666666666666	36.78826794187875
706	66
707	2	2.7522935779816513	1.9999877881933366
708	5	2.731707317073171	4.991581007025886
709	126
710	20	7.308370044052864	13.30021361228722
711	15	4.689655172413793	9.81655751532807
712	2	2.0018691588785047	2.0
713	27	9.08108108108108	13.732044101556042
714	34
715	22	3.0	13.985681160419757
716	0
717	5	2.6195121951219513	4.752020741841625
718	13	2.6064220183486237	9.079223879548431
719	25	3.0	13.400749354419357
720	3	2.5714285714285716	2.999211843332136
721	0
722	0
723	2	2.9728506787330318	1.9999770653964852
724	35
725	1	2.0032733224222588	1.0000000000000009
726	0
727	0
728	245
729	6
730	10	112.28571428571429	8.794355495448071
731	3	2.0031055900621118	3.0
732	1	6.596273291925466	1.0000000000000009
733	0
734	1	12.567567567567568	1.0000000000000002
735	3	29.653846153846153	2.9885582577468885
736	3	82.66666666666667	2.985405398047844
737	0
738	0
739	0
740	0
741	0
742	0
743	1	2.792838874680307	1.0000000000000002
744	0
745	1	2.642933049946865	1.0000000000000002
746	0
747	0
748	0
749	1	2.007782101167315	1.0000000000000009
750	0
751	0
752	0
753	0
754	0
755	0
756	0
757	0
758	0
759	8	15.529411764705882	7.046647085802547
760	7	2.1444866920152093	6.533662352220125
761	11	10.36	9.259583891684404
762	2	2.8135593220338984	1.9999600436763914
763	0
764	2	3.253846153846154	2.0
765	0
766	2	6.844660194174757	1.999980086219931
767	0
768	14	3.1641791044776117	9.268553788804324
769	2	2.0005906674542233	2.0
770	44	3.0	19.71827607171769
771	1	11.925925925925926	1.0000000000000007
772	0
773	0
774	0
775	1	2.161596958174905	1.0000000000000002
776	0
777	8
778	3	3.2321792260692463	2.994660943577074
779	33	38.58139534883721	23.2726823789732
780	17	2.1113320079522864	11.190269054389018
781	29	43.5625	19.374064974433512
782	14	2.0441640378548898	13.61716533156581
783	14	5.724770642201835	12.275119265736238
784	9	2.335570469798658	7.804578895182153
785	0
786	18	67.61538461538461	13.383637272540957
787	27
788	0
789	5	3.9134615384615383	4.937529722783843
790	3	2.1160714285714284	2.999680673582442
791	1	2.001201923076923	1.0
792	13
793	11
794	3	4.2811387900355875	2.994637705314399
795	4	4.651821862348178	3.9573502374413745
796	2	3.6538461538461537	1.9999695158486381
797	36
798	57
799	1	13.317073170731707	1.0000000000000009
800	4	2.040133779264214	3.9706644508572917
801	2	15.473684210526315	1.9999872840893276
802	0
803	0
804	1	99.6	1.0000000000000007
805	14	31.536585365853657	9.516575038844653
806	0
807	9	17.693877551020407	7.790093733933843
808	0
809	0
810	0
811	80
812	26	9.62962962962963	15.444630114540224
813	74	3.0	34.54700898886962
814	1	2.8016528925619837	1.0000000000000002
815	1	5.6571428571428575	1.0000000000000004
816	5	6.70954356846473	4.767080986612816
817	0
818	0
819	0
820	0
821	309
822	52	3.9476987447698746	21.496783007690407
823	9	3.672	7.005212710921506
824	1	3.36046511627907	1.0000000000000009
825	2	2.877742946708464	1.999999531333822
826	2	2.25705329153605	1.9999809084462885
827	2	3.2523364485981308	2.0
828	1	2.0048076923076925	1.0
829	14	4.253164556962025	9.850266458395124
830	7	4.619469026548672	5.541566370629682
831	6	2.14375	5.681439257480412
832	0
833	5	8.978571428571428	4.665838853219767
834	2	6.073170731707317	1.99999003096265
835	1	2.019342359767892	1.000000000000001
836	9	2.0106382978723403	7.668663392593924
837	2
838	0
839	4	4.72	3.935121587017533
840	8	2.0017241379310344	8.0
841	19
842	20	2.9502762430939224	13.034092968240913
843	0
844	22
845	8	3.013824884792627	5.852512007929159
846	5	2.076923076923077	4.800136452695325
847	0
848	0
849	0
850	0
851	0
852	0
853	0
854	0
855	3	2.0026385224274406	2.9999999999999996
856	2	2.0020661157024793	2.0
857	1	2.0014044943820224	1.0000000000000002
858	1	2.63265306122449	1.0000000000000002
859	1	2.0902964959568733	1.0000000000000002
860	1	4.431192660550459	1.0000000000000007
861	0
862	4	13.83453237410072	3.9620804394193074
863	3	2.7169811320754715	2.995875536825005
864	0
865	0
866	0
867	0
868	2	2.001751313485114	1.9999999999999996
869	0
870	1	12.64864864864865	1.0000000000000002
871	0
872	0
873	0
874	0
875	9	2.380952380952381	6.740602173944667
876	2	4.212121212121212	1.9999857764099118
877	0
878	17
879	9
880	3	3.0	2.9879227984115886
881	0
882	4	8.047058823529412	3.868559873861818
883	15	3.5267175572519083	10.751664137553743
884	4	5.359090909090909	3.9229486719423408
885	2	11.910891089108912	1.9999931689012604
886	2	2.2459016393442623	1.9999934975339346
887	8	41.65384615384615	7.318185394402244
888	4	2.0051020408163267	3.9906949732367796
889	0
890	0
891	1	9.432203389830509	1.0000000000000007
892	54	3.0	31.955681304557018
893	4
894	1	7.081218274111675	1.0000000000000002
895	0
896	2	2.0042553191489363	2.0
897	21	2.3003194888178915	16.515558536648232
898	5	5.868131868131868	4.861027650734411
899	6	2.794736842105263	5.835442131376073
900	19	3.780952380952381	11.31780129900077
901	39
902	5	8.229166666666666	4.959743548718295
903	12	13.65625	9.259479561491103
904	0
905	27
906	1	2.0448430493273544	1.0000000000000002
907	9
908	32
909	25	4.8	13.207117991402717
910	3	2.0015847860538827	2.9999999999999996
911	20
912	99	3.0	59.28691160955884
913	20
914	11	92.5	10.997521678236811
915	76
916	59
917	2	5.259740259740259	1.9999395307159413
918	0
919	5	2.041095890410959	4.835005422808968
920	0
921	0
922	0
923	1	4.978915662650603	1.0000000000000002
924	0
925	0
926	0
927	2	3.4507772020725387	1.999994428868202
928	6	5.197183098591549	5.556545280404989
929	0
930	2	2.4725274725274726	1.9999782740304741
931	0
932	0
933	13	17.92105263157895	8.553944005522714
934	1	5.546341463414634	1.0000000000000002
935	1	5.3023255813953485	1.0000000000000009
936	12	6.902255639097745	8.188206009221437
937	17	15.0	10.48050962107846
938	13
939	0
940	0
941	20	39.1764705882353	19.86440739958516
942	4	8.257142857142858	3.9997696997984744
943	3	3.592814371257485	2.995533039514725
944	0
945	0
946	0
947	2	2.002079002079002	2.0
948	2	2.0035335689045937	1.999999999999999
949	9	14.754098360655737	7.476890363427399
950	5	31.97142857142857	4.849356077000082
951	3	2.001751313485114	2.999999999999999
952	0
953	9	3.2149532710280373	7.883187108884446
954	0
955	2	27.0	2.0000000000000013
956	0
957	1	4.122994652406417	1.0000000000000002
958	0
959	0
960	17
961	0
962	7	3.6156351791530943	6.190124706249155
963	2	2.1095406360424027	1.9999722152674744
964	2	2.204946996466431	2.0000000000000004
965	112	3.0	43.13276473373798
966	72	3.0	38.588809902821794
967	0
968	5	2.1404958677685952	4.71500733008597
969	23	31.2	18.93215039694145
970	37	2.178343949044586	17.662208399196864
971	90	3.0	39.31098880500925
972	229	3.0	106.08001297045261
973	115
974	16	2.6660039761431413	8.578929950848085
975	16	169.2	9.927514609789071
976	3	3.2266666666666666	2.9843730033024265
977	0
978	0
979	33	8.257425742574258	15.328203116786913
980	30	128.4	27.77291461526018
981	4	2.957074721780604	3.956282154048678
982	0
983	3	9.446428571428571	2.996840963187316
984	259
985	5	3.566225165562914	4.877547623704432
986	1	72.33333333333333	1.0000000000000009
987	1	13.556962025316455	1.0000000000000002
988	0
989	4	6.740259740259741	3.9777551293459394
990	0
991	0
992	1	2.510204081632653	1.0000000000000007
993	49
994	28	12.833333333333334	15.360236686805859
995	27	3.9635761589403975	16.591752547574266
996	17
997	5	3.85929648241206	4.931227833884289
998	0
999	16
1000	44
1001	0
1002	0
1003	2	2.0021459227467813	2.0000000000000004
1004	0
1005	15	2.761006289308176	8.669940285181623
1006	5	8.008474576271187	4.759921664218055
1007	73
1008	34
1009	13
1010	0
1011	1	2.039325842696629	1.0000000000000004
1012	14	2.58102766798419	9.431965448263492
1013	14	4.393280632411067	10.558507355649109
1014	1	2.8541666666666665	1.0000000000000009
1015	1	5.190476190476191	1.0000000000000007
1016	0
1017	0
1018	0
1019	0
1020	32	445.0	14.821775242337939
1021	2	2.003610108303249	1.9999999999999993
1022	30
1023	0
1024	16	2.394109396914446	10.170136501121013
1025	0
1026	1	2.8072289156626504	1.0000000000000009
1027	0
1028	1
1029	0
1030	4	12.620689655172415	3.945837943414146
1031	12
1032	14	2.6153846153846154	10.21679740843837
1033	13
1034	10	3.201117318435754	8.439312563890553
1035	0
1036	493
1037	0
1038	0
1039	4	2.88	3.959917338123537
1040	3	2.0965250965250966	2.9999552040978115
1041	58
1042	42
1043	0
1044	0
1045	23	2.4777562862669247	14.693895689651875
1046	9
1047	13	4.725	8.61713003970859
1048	10	129.8181818181818	7.205541867609182
1049	2	6.561151079136691	1.9999881077902346
1050	7	4.011527377521614	6.442032033325233
1051	1	3.396588486140725	1.0000000000000009
1052	1	3.510204081632653	1.0000000000000002
1053	5	2.034782608695652	4.766408578826334
1054	12
1055	238	3.0	107.25064926993562
1056	117	3.0	44.7087523895736
1057	32
1058	84	3.03515625	43.85044126697284
1059	142
1060	10	2.018835616438356	9.26696997506015
1061	0
1062	37	2.5875	16.56653019236451
1063	5	5.536363636363636	4.570720154793051
1064	62
1065	1	2.011764705882353	1.0
1066	81
1067	43	5.839024390243902	16.349892436224003
1068	13	20.142857142857142	10.085110554320288
1069	1	2.7799043062200957	1.0000000000000002
1070	2	4.006711409395973	2.0
1071	1	14.388349514563107	1.0000000000000007
1072	0
1073	2	2.2762237762237763	2.0
1074	5	5.477064220183486	4.8997869080050975
1075	14	16.52112676056338	9.942609652943982
1076	5	2.002557544757033	5.000000000000002
1077	2	7.005405405405406	2.0
1078	0
1079	1	76.2	1.0000000000000004
1080	14	6.521739130434782	9.621396232727683
1081	0
1082	0
1083	0
1084	0
1085	3	2.1888667992047712	2.9896879371723872
1086	12	2.0301724137931036	11.79796080956977
1087	0
1088	0
1089	0
1090	2	3.481012658227848	1.9999854640039623
1091	0
1092	2
1093	6	6.2844827586206895	5.317913938039154
1094	0
1095	4	22.0	3.9226674004784186
1096	5	3.6206896551724137	4.695663540016168
1097	2	2.001310615989515	2.0
1098	1	3.4224137931034484	1.0000000000000002
1099	8	2.935064935064935	6.788985330814231
1100	0
1101	2	4.315436241610739	1.9999973448712203
1102	0
1103	0
1104	32	84.13636363636364	14.916240687221705
1105	18	5.032258064516129	10.380015453817661
1106	4	3.558139534883721	3.9471799822739944
1107	48
1108	0
1109	0
1110	0
1111	0
1112	0
1113	0
1114	0
1115	0
1116	0
1117	23	2.8312020460358056	12.437793741003748
1118	0
1119	53
1120	0
1121	0
1122	0
1123	3	3.7720588235294117	2.9930774647316727
1124	0
1125	10	4.4375	8.56690933231137
1126	1	9.418604651162791	1.0000000000000007
1127	0
1128	0
1129	0
1130	0
1131	0
1132	1	2.003976143141153	1.0000000000000002
1133	0
1134	0
1135	0
1136	2	5.842105263157895	1.999987455537669
1137	1	2.119205298013245	1.0000000000000009
1138	0
1139	0
1140	0
1141	1	3.6842105263157894	1.0000000000000009
1142	5
1143	0
1144	9	3.0	7.529920756133263
1145	59	3.0082191780821916	27.147148196869658
1146	1	2.3674698795180724	1.0000000000000009
1147	1	19.5	1.0000000000000002
1148	0
1149	0
1150	4	3.8676470588235294	3.845917666711452
1151	0
1152	3	7.904347826086957	2.9936776780293917
1153	27
1154	19	2.932584269662921	11.399010419488738
1155	3	3.0	2.999958037542992
1156	0
1157	12	5.365079365079365	8.105377634111534
1158	19	2.7844827586206895	10.68101821830851
1159	1	4.473684210526316	1.0000000000000007
1160	18	2.3824817518248174	13.430512299499105
1161	0
1162	2	3.1367088607594935	1.9999935604099155
1163	4	6.463636363636364	3.9525740507405045
1164	1	4.5488372093023255	1.000000000000001
1165	0
1166	0
1167	1	2.3697841726618707	1.0000000000000002
1168	0
1169	0
1170	4	4.348314606741573	3.999900639858863
1171	0
1172	3	12.047619047619047	2.99585591563423
1173	39	30.394736842105264	19.325118038203932
1174	5	2.62	4.966140925748573
1175	0
1176	203	3.0	79.70669696070459
1177	68	3.0	34.20625415851318
1178	0
1179	1	26.4	1.0000000000000007
1180	3	2.169398907103825	2.999990707250657
1181	2	11.68421052631579	2.0000000000000004
1182	1	2.0885496183206107	1.0000000000000009
1183	2	8.287769784172662	1.9999925501276987
1184	1	13.25	1.0000000000000009
1185	2	2.1486486486486487	1.9999891329028194
1186	53
1187	58
1188	0
1189	12	3.0243243243243243	9.196758473537313
1190	12	3.908256880733945	9.14678672409874
1191	5	2.1941176470588237	4.885253855682904
1192	7	2.038793103448276	7.000000000000005
1193	29	8.666666666666666	18.750940421142463
1194	190
1195	0
1196	12	114.0	7.90686993713335
1197	11
1198	0
1199	1	2.7794117647058822	1.0000000000000007
1200	34
1201	0
1202	22	367.0	11.177673639816236
1203	28
1204	8	2.895348837209302	7.409423593169796
1205	9	7.588235294117647	7.447259488906439
1206	71	3.015873015873016	31.832460364775265
1207	61	104.625	21.666023303478617
1208	25
1209	1	2.135902636916836	1.0000000000000007
1210	2	5.005347593582887	2.0
1211	4	3.3874172185430464	3.9546072893735347
1212	1	2.4986301369863013	1.0000000000000009
1213	0
1214	2	4.505154639175258	1.9999942488201907
1215	0
1216	2	3.9036144578313254	1.9999895320676637
1217	0
1218	2	2.001968503937008	1.9999999999999998
1219	67
1220	2	4.338235294117647	2.0
1221	0
1222	0
1223	0
1224	1	27.31578947368421	1.0000000000000002
1225	0
1226	0
1227	0
1228	0
1229	0
1230	0
1231	0
1232	7	2.573651452282158	6.115405652752901
1233	22
1234	14	56.72727272727273	8.632836847606738
1235	229
1236	270	3.0	81.70966485250206
1237	3	2.0015128593040847	2.999999999999999
1238	1	2.136858475894246	1.000000000000001
1239	1	2.140401146131805	1.0000000000000007
1240	1	2.237942122186495	1.0000000000000002
1241	63
1242	504
1243	16
1244	9	2.0053475935828877	7.0
1245	3	2.003021148036254	2.999999999999999
1246	41	2.091988130563798	18.386743269797456
1247	20
1248	0
1249	3	2.4597156398104265	2.9857453968772725
1250	6	14.723076923076922	5.0994237908497855
1251	1	2.0036496350364965	1.0
1252	7	8.167300380228136	6.7726379197893225
1253	26	6.838095238095238	15.410582715816863
1254	16	11.724489795918368	9.182637343987471
1255	48
1256	4	3.420289855072464	3.8945762583646824
1257	0
1258	3	2.9737991266375547	2.9988901990476124
1259	0
1260	0
1261	0
1262	0
1263	129	535.0	66.32480016975049
1264	0
1265	0
1266	0
1267	0
1268	0
1269	14	16.893048128342247	9.215235957843928
1270	12
1271	14	10.035714285714286	9.48652835533261
1272	0
1273	0
1274	10	10.388059701492537	8.15702511066932
1275	1	2.754491017964072	1.0000000000000007
1276	0
1277	15
1278	0
1279	1	5.389830508474576	1.0000000000000009
1280	0
1281	1	12.263157894736842	1.0000000000000007
1282	136
1283	35
1284	1	5.596551724137931	1.0000000000000007
1285	0
1286	0
1287	0
1288	0
1289	0
1290	1	7.577319587628866	1.0000000000000002
1291	11	6.201030927835052	9.132988107465932
1292	3	91.33333333333333	2.993846193094884
1293	2	2.968476357267951	1.9999965606782275
1294	0
1295	9	15.857142857142858	7.790987115388391
1296	59
1297	14	2.4823747680890538	10.446939135486682
1298	1	2.564885496183206	1.0000000000000002
1299	0
1300	2	2.001733102253033	2.000000000000001
1301	0
1302	1	3.068702290076336	1.0000000000000002
1303	2	15.96923076923077	1.9999908221300293
1304	1	7.900990099009901	1.0000000000000007
1305	1	3.480769230769231	1.0000000000000004
1306	0
1307	1	11.795454545454545	1.0000000000000002
1308	4	6.724832214765101	3.9903739234678555
1309	3	5.054794520547945	2.9999028284058
1310	1	3.0163934426229506	1.0000000000000002
1311	0
1312	0
1313	5	12.974025974025974	4.872576891904649
1314	8	501.0	7.35689571430503
1315	16	13.620967741935484	12.29819917746493
1316	27	15.132352941176471	13.928367277460366
1317	5	42.111111111111114	4.817671238851944
1318	1	2.174721189591078	1.0000000000000002
1319	2	2.074349442379182	1.9999681882029052
1320	1	2.5072992700729926	1.0000000000000002
1321	6	8.337662337662337	5.317168789075555
1322	4	4.719101123595506	3.9331003431017337
1323	16	2.3874813710879286	10.020745167915837
1324	0
1325	3	2.905829596412556	2.990545168563803
1326	3	2.925	2.9892671935433466
1327	27	65.625	15.736007884568625
1328	3	3.1654411764705883	2.988907634225067
1329	2	2.411042944785276	1.999992887718997
1330	0
1331	4	19.0	3.9265791377798545
1332	4	5.647058823529412	3.969738341219471
1333	2	2.7177700348432055	2.0
1334	1	6.493150684931507	1.0000000000000002
1335	17	56.625	11.429169537029416
1336	7	75.85714285714286	6.376578684672757
1337	0
1338	14
1339	14
1340	0
1341	0
1342	0
1343	1	2.0108108108108107	1.0
1344	4	3.2354948805460753	3.955647609017899
1345	11	48.12	8.441321886530883
1346	31	3.0	17.122962371541576
1347	16
1348	1	3.986159169550173	1.0000000000000004
1349	0
1350	0
1351	0
1352	15	2.9486692015209126	10.603314341788229
1353	1	2.073170731707317	1.0000000000000009
1354	0
1355	1	3.698360655737705	1.0000000000000002
1356	0
1357	1	2.077319587628866	1.0000000000000002
1358	0
1359	0
1360	0
1361	0
1362	0
1363	18	3.0	14.452647068459425
1364	8	3.2181818181818183	7.3550644137616805
1365	11
1366	1	3.6108247422680413	1.0000000000000004
1367	0
1368	0
1369	0
1370	0
1371	0
1372	4	4.325	3.9716049297535476
1373	50
1374	20	3.347938144329897	11.524350499878045
1375	0
1376	4
1377	18	64.5	17.599174042730287
1378	49
1379	0
1380	0
1381	10	124.5	9.585586082200152
1382	0
1383	14	2.767379679144385	10.102633268279197
1384	0
1385	0
1386	0
1387	0
1388	1	2.4	1.0000000000000007
1389	7	2.012853470437018	6.48403412447112
1390	8	5.127906976744186	6.202999041470483
1391	5	6.0508474576271185	4.675637546008591
1392	0
1393	17	3.0	10.258936529014935
1394	0
1395	0
1396	10
1397	14
1398	0
1399	0
1400	0
1401	1	2.593707250341997	1.0000000000000009
1402	1	23.365384615384617	1.0000000000000007
1403	0
1404	0
1405	7	12.45933014354067	6.229329922261584
1406	26	3.0	16.21492060895525
1407	3	4.47148288973384	2.993531578992822
1408	30	6.214285714285714	16.96443534077282
1409	102
1410	0
1411	1	12.04	1.0000000000000002
1412	19	3.0	14.951002746220274
1413	5	3.7016706443914082	4.864059414830478
1414	0
1415	0
1416	0
1417	8	403.0	7.394604768631822
1418	5	6.721153846153846	4.84788214205962
1419	0
1420	38	36.08571428571429	22.831837265217203
1421	72	2.8822314049586777	30.47801902232001
1422	10	4.69377990430622	7.09189976391723
1423	6	12.371681415929203	5.633685789030032
1424	22	3.0	15.151480518022728
1425	8	2.6424418604651163	6.251204219568102
1426	22	14.839285714285714	12.212874584218758
1427	7
1428	4	15.352941176470589	3.994712241162542
1429	4	3.375	3.926232860607394
1430	1	5.807339449541284	1.0000000000000002
1431	38
1432	11	3.345549738219895	8.994951051957505
1433	35
1434	158
1435	13
1436	0
1437	1	13.045454545454545	1.0000000000000002
1438	3	6.642857142857143	2.9827074405450524
1439	17	2.253623188405797	10.9667293867957
1440	9	4.509677419354839	7.370774096577119
1441	9
1442	1	33.857142857142854	1.0000000000000009
1443	6	2.202830188679245	5.727455272627451
1444	5	3.5454545454545454	4.796507650797465
1445	2	4.390243902439025	1.9999877881933361
1446	2	2.004424778761062	2.0
1447	1	4.278260869565218	1.0000000000000004
1448	4	2.614864864864865	3.8445659785097535
1449	0
1450	1	3.663716814159292	1.0000000000000009
1451	0
1452	0
1453	25	3.717047451669596	15.903193358238797
1454	45
1455	4	4.437262357414449	3.9067992527405666
1456	18	2.1885245901639343	14.87922874621018
1457	50	24.741935483870968	24.37034028844806
1458	28	46.8	17.843225696886485
1459	100
1460	0
1461	1	3.6283185840707963	1.0000000000000009
1462	0
1463	55	5.091549295774648	32.40366784556258
1464	71
1465	0
1466	66	15.236842105263158	24.80452626337988
1467	11	15.796875	9.000172301347549
1468	25	3.0	20.222288650021593
1469	2	2.005524861878453	2.0000000000000004
1470	21
1471	4	20.8125	3.895520506662629
1472	36	3.0	21.935347793200478
1473	0
1474	1	15.850746268656716	1.0000000000000007
1475	0
1476	11	2.0796555435952637	8.302097430456529
1477	1	7.422680412371134	1.0000000000000009
1478	4	3.6231884057971016	3.8721927229297197
1479	29	9.437086092715232	14.11850875990703
1480	18	2.110047846889952	15.400803327827612
1481	24	42.35294117647059	16.765024465964323
1482	9	2.9555555555555557	8.994520399795556
1483	14
1484	3	2.136094674556213	2.996550172221534
1485	0
1486	2	2.0018281535648996	1.9999999999999991
1487	5	3.65	4.838326959422797
1488	25	3.0	19.872707791701703
1489	3	2.4878048780487805	2.992291978143174
1490	0
1491	0
1492	1	3.6470588235294117	1.0000000000000009
1493	0
1494	5	2.002577319587629	5.0
1495	0
1496	9	6.022556390977444	6.888924821056727
1497	16	4.590225563909774	10.027330811604923
1498	29
1499	62	2.987603305785124	26.64794987045811
1500	72
1501	1	3.129496402877698	1.0000000000000002
1502	0
1503	19	4.363636363636363	18.986814676158296
1504	43	6.595588235294118	26.103720840919557
1505	73
1506	19	8.851485148514852	11.13638209895205
1507	17	5.304182509505703	11.601406288254514
1508	3	7.844262295081967	2.9954517420780373
1509	15	2.3832976445396143	9.912763867339326
1510	10
1511	44
1512	0
1513	225
1514	41
1515	70
1516	3
1517	4	2.001655629139073	4.0
1518	10
1519	189	7.402985074626866	52.068794604207774
1520	114	172.5	32.826034939059184
1521	51
1522	6	4.936224489795919	5.726876011043613
1523	288
1524	450	3.0	245.41483934357422
1525	52
1526	1	2.8745247148288975	1.0000000000000007
1527	0
1528	0
1529	14
1530	63	3.0	26.513700938129276
1531	30	5.779411764705882	18.207184335725852
1532	77	19.87012987012987	37.13741422951896
1533	24	2.7684391080617496	15.299186889753173
1534	2	12.0	1.9999701487187926
1535	0
1536	16	3.0	11.70330325917369
1537	9
1538	19
1539	4	2.765957446808511	3.962922722579002
1540	35	3.0	16.963858550287465
1541	4	3.073170731707317	3.9102061629051894
1542	1	2.47450110864745	1.0000000000000009
1543	0
1544	1	4.018761726078799	1.0000000000000009
1545	0
1546	0
1547	0
1548	1	21.394736842105264	1.0000000000000002
1549	1	3.6448598130841123	1.0000000000000004
1550	162	3.0	70.21693123534727
1551	19
1552	12	2.6862745098039214	11.999892361678956
1553	12	4.093596059113301	11.999973734637644
1554	0
1555	10	3.0398230088495577	8.05678514892968
1556	50	282.75	48.28615575914416
1557	51
1558	203
1559	163	3.0	61.18031591520165
1560	16
1561	63
1562	47
1563	5	2.123076923076923	4.9221210441277705
1564	2	2.0024271844660193	2.0
1565	1	3.3375	1.0000000000000002
1566	6
1567	6
1568	14	4.5	9.863472652855004
1569	93
1570	0
1571	0
1572	12	2.1485148514851486	10.43293343185482
1573	2	5.1521739130434785	1.9999558860580489
1574	57	3.0	24.922513471968383
1575	8	2.8388429752066116	7.252422400254346
1576	0
1577	18	2.5963060686015833	11.626314871731957
1578	33
1579	10	2.1822289156626504	8.748715293008567
1580	1	2.0806451612903225	1.0000000000000007
1581	186	144.0	130.60996780626553
1582	71
1583	2	2.002557544757033	1.9999999999999998
1584	5	8.658227848101266	4.999966148592718
1585	13	2.5714285714285716	9.413351245468585
1586	88	3.0	47.904039752864676
1587	54	23.444444444444443	41.982577682268364
1588	248	379.0	72.46877337979818
1589	79
1590	228	3.0	125.46405824363346
1591	6	66.9375	5.9142487473039855
1592	187
1593	25	117.6	13.477494515371681
1594	9	8.554945054945055	7.73882552027881
1595	9	22.842105263157894	8.913011921896402
1596	57	92.35714285714286	24.129395711101793
1597	9	92.75	7.3576823075618325
1598	90	3.0	41.618201388214466
1599	36
1600	11	2.4972527472527473	7.5519454600443305
1601	11	21.0	7.209194497901602
1602	884	3.0	331.60985792092805
1603	285
1604	4	7.003110419906688	3.9924189834923896
1605	1	6.462857142857143	1.0000000000000002
1606	0
1607	0
1608	0
1609	1	4.162921348314606	1.0000000000000007
1610	0
1611	68	3.0	30.07701271645708
1612	28	27.9375	14.039148542344696
1613	21	6.3173076923076925	9.710926609437111
1614	0
1615	43	15.476190476190476	18.16636019892735
1616	64	3.0	44.56164332527658
1617	19	24.121951219512194	14.000734008781043
1618	3	3.3294797687861273	3.0000000000000013
1619	23	2.1414790996784565	12.736718120931245
1620	90
1621	194
1622	507	3.0	233.79180983244717
1623	695	3.0080862533692723	223.30361481728218
1624	831	3.0	263.54013910510156
1625	318
1626	161
1627	24
1628	25	2.532293986636971	12.912187687861042
1629	65
1630	66
1631	2	6.496402877697841	1.9999878692896988
1632	3	2.2607142857142857	2.996095102281683
1633	10	14.835164835164836	7.743085927274833
1634	1
1635	0
1636	1	2.150326797385621	1.0000000000000004
1637	1	6.509433962264151	1.0000000000000002
1638	29
1639	9
1640	169
1641	257	3.019230769230769	74.41046360687025
1642	270	3.011070110701107	78.93964065843414
1643	22
1644	12	3.8958904109589043	8.59036131494376
1645	7	5.91196388261851	6.500818486435651
1646	21	4.621621621621622	13.205028123472344
1647	25	3.0078125	12.598111113823391
1648	20	85.83333333333333	12.668990253033243
1649	14	16.576923076923077	9.478035062525986
1650	7	15.836065573770492	5.942011663594201
1651	105
1652	15	30.5	9.858389126371483
1653	7	3.2386363636363638	6.697306691525927
1654	0
1655	0
1656	11	11.142857142857142	10.384897106849722
1657	11	9.4	9.461027886993259
1658	56	3.0048387096774194	28.358053016846583
1659	25	3.010452961672474	13.568231943109312
1660	92
1661	38
1662	184	7.529411764705882	55.77130602125332
1663	259	3.0	104.97732106404652
1664	413	3.0078125	153.17081963695568
1665	419	188.4	135.71017919922278
1666	97
1667	41	8.971698113207546	29.800757803351114
1668	146
1669	17	297.75	10.26693399768364
1670	6	38.166666666666664	5.914880183996494
1671	14	21.36	11.911620415422389
1672	168	514.0	74.24097710013969
1673	71
1674	0
1675	91
1676	90
1677	50	37.32	37.01923333839945
1678	66
1679	63
1680	6	5.872727272727273	5.78124780764503
1681	3	3.652173913043478	2.9994035980519254
1682	0
1683	143
1684	50
1685	12	9.201680672268907	9.94646895923762
1686	140	3.0	51.66123595359881
1687	12	2.61525129982669	10.891617426749779
1688	26
1689	97	2.91796875	29.9290718325464
1690	108
1691	24	4.246753246753247	14.767006484956653
1692	38	2.4831932773109244	14.244598102659308
1693	65	9.761194029850746	27.6165052483352
1694	38
1695	149	3.0	58.42093090735626
1696	122	3.0	48.29791048177799
1697	21	3.6964285714285716	12.887622716876983
1698	32	5.952941176470588	17.557801428058756
1699	8	2.509727626459144	6.186429505595546
1700	14	8.326530612244898	9.992122111110895
1701	54
1702	121
1703	175
1704	29	4.633333333333334	15.453112280201712
1705	33	17.333333333333332	17.008696546962945
1706	45	3.3994334277620397	21.862257030912538
1707	261
1708	174
1709	14	24.6	9.820668308734586
1710	5	30.964285714285715	4.711486614720891
1711	1	3.9915254237288136	1.0000000000000002
1712	0
1713	7	4.223684210526316	6.100461961809878
1714	25	7.45	14.640924191517833
1715	5	7.273743016759776	4.747459801040328
1716	7	2.765743073047859	6.034530829728789
1717	33
1718	53	740.0	29.782590848829834
1719	16	6.054054054054054	10.901676961461874
1720	6	8.935483870967742	5.159303608015477
1721	3	46.8	2.995636529569449
1722	29	2.433249370277078	14.391425783891142
1723	36	20.735294117647058	22.961317981892165
1724	110
1725	247
1726	89	3.0	37.18826150237473
1727	71	3.0979591836734692	27.740319393923247
1728	16	19.68	10.434045890386855
1729	6	10.316326530612244	5.620509276746185
1730	42	6.5048076923076925	16.570337180023667
1731	100	3.0	40.95000582038873
1732	45
1733	81	3.0	29.155924564592457
1734	200	3.0	54.556611762695454
1735	188	3.006849315068493	52.528287955069935
1736	71	3.816	21.373249537708475
1737	139	16.258064516129032	48.36900250895429
1738	151
1739	17	68.57142857142857	11.160648752635783
1740	7
1741	17	2.992063492063492	11.60916965930815
1742	59	3.0	27.579152041941658
1743	14
1744	151
1745	4	2.20303605313093	3.9083977693159815
1746	15	75.3157894736842	11.485856074535084
1747	0
1748	0
1749	7	160.8	6.165297658970494
1750	41
1751	41	3.0	23.09988743988127
1752	27	3.0	16.502041694634975
1753	217
1754	0
1755	0
1756	57	3.739067055393586	21.326821245200925
1757	9	3.207612456747405	8.047185291231811
1758	0
1759	28	3.0	12.55476531025323
1760	39
1761	3	6.788321167883212	2.999435858095954
1762	0
1763	40	2.725	17.330343754160012
1764	135
1765	343
1766	33	14.5	13.942146358954792
1767	28	11.34375	16.553216998687187
1768	286
1769	31	36.23684210526316	16.517494131938243
1770	206
1771	16	10.16326530612245	8.904808203467862
1772	2	2.3451776649746194	1.9999535595719709
1773	12	2.037643207855974	8.197753499147332
1774	11
1775	131
1776	34
1777	4	2.002680965147453	3.9999999999999987
1778	83
1779	5	2.225186766275347	4.761752249011742
1780	1	4.0060975609756095	1.0
1781	2	30.36	1.9999828224701273
1782	14
1783	1	12.380281690140846	1.0000000000000007
1784	6
1785	7	267.0	6.610203549172963
1786	11	3.972972972972973	8.639451114074872
1787	8	7.389380530973451	7.017495749531967
1788	0
1789	1	12.384615384615385	1.0000000000000009
1790	1	2.2081447963800906	1.0000000000000002
1791	0
1792	0
1793	7	2.674982554082345	6.8520019162793355
1794	6	14.319170984455958	5.762574141384551
1795	2	2.1115084525357606	1.9999999415010177
1796	8	2.3883077804843102	7.353378315272865
1797	3	2.066754617414248	2.998907699874564
1798	11	3.7049608355091386	8.0198217106539
1799	1	19.24137931034483	1.0000000000000007
1800	1	15.088235294117647	1.0000000000000002
1801	1	11.503759398496241	1.0000000000000007
1802	0
1803	0
1804	24	4.094594594594595	13.94405151951653
1805	8	2.6370967741935485	7.972791441889728
1806	1	3.1714285714285713	1.0000000000000007
1807	2	2.003861003861004	2.0
1808	0
1809	0
1810	64	8.748091603053435	19.88068911581687
1811	8	2.502958579881657	6.8863542295591165
1812	5	16.344827586206897	4.708278114091248
1813	1	15.428571428571429	1.0000000000000004
1814	16	3.046153846153846	9.905918415261286
1815	49
1816	24
1817	11
1818	0
1819	4	2.3828920570264764	3.9992958637985536
1820	58
1821	23	2.4128289473684212	13.586513204649782
1822	104
1823	323
1824	5	17.571428571428573	4.873671052236521
1825	2	24.818181818181817	1.9999667718977459
1826	1
1827	11	4.103225806451613	7.959524954313366
1828	6	4.452914798206278	5.454013681364549
1829	2	2.087719298245614	1.9999805857783746
1830	5	2.7913907284768213	4.724784633034466
1831	10	2.0555555555555554	6.550554569082786
1832	18	3.0	11.489876657957502
1833	3	6.310344827586207	2.9892430404231978
1834	0
1835	1	2.6505823627287852	1.0000000000000009
1836	1	3.997782705099778	1.0
1837	7	2.1455696202531644	6.2993887804419915
1838	5	2.783001808318264	4.766589292108167
1839	6	5.805460750853243	5.574284139082003
1840	1	2.1243654822335025	1.0000000000000002
1841	1	5.133333333333334	1.0000000000000002
1842	0
1843	4	2.003021148036254	4.0
1844	8	6.057142857142857	6.786914638396045
1845	0
1846	1	3.9878048780487805	1.0000000000000004
1847	1	2.010989010989011	1.0
1848	15	2.098790322580645	9.257154416417775
1849	0
1850	17	10.620689655172415	10.365285204649622
1851	0
1852	1	2.172972972972973	1.0000000000000004
1853	1	5.342465753424658	1.0000000000000007
1854	0
1855	0
1856	5	7.146067415730337	4.943181831607097
1857	0
1858	0
1859	0
1860	1	2.2656	1.0000000000000009
1861	1	4.0	1.0000000000000002
1862	2	2.583596214511041	1.9999852499801671
1863	9	40.93333333333333	6.938442833349431
1864	1	3.5	1.0000000000000004
1865	1	2.7586206896551726	1.0000000000000009
1866	0
1867	2	3.329842931937173	1.9999755233820573
1868	1	2.0036496350364965	1.0000000000000002
1869	39
1870	34	2.5317073170731708	17.923438630921446
1871	50
1872	1	2.0813397129186604	1.0000000000000002
1873	29
1874	1	22.344827586206897	1.0000000000000004
1875	0
1876	0
1877	5
1878	15	10.846153846153847	11.051504686096248
1879	23
1880	0
1881	0
1882	0
1883	0
1884	169
1885	0
1886	0
1887	0
1888	0
1889	9	3.0	7.482782971353067
1890	2
1891	0
1892	27	3.0	13.809334271001223
1893	5
1894	80	3.0	38.99198121365394
1895	30	3.0	14.321993303359731
1896	0
1897	6	2.4382470119521913	5.169955180286843
1898	84
1899	2	17.181818181818183	1.9999965849129437
1900	0
1901	2	4.310850439882698	1.9999954264230724
1902	1	2.2232142857142856	1.0000000000000002
1903	1	7.1208791208791204	1.0000000000000007
1904	16	121.66666666666667	11.143498365348544
1905	5	2.0050251256281406	4.9161417786854384
1906	0
1907	0
1908	0
1909	0
1910	0
1911	0
1912	0
1913	1	8.245398773006135	1.0000000000000002
1914	0
1915	0
1916	0
1917	0
1918	2	6.884156729131176	1.9999993953041428
1919	7	3.0753979335381176	6.735982751801282
1920	2	58.28888888888889	1.9999998405696358
1921	7	3.792207792207792	6.586436620339052
1922	4	13.345177664974619	3.9749308401540695
1923	4	35.680851063829785	3.992101060932219
1924	5	2.451143451143451	4.824386662334151
1925	7	2.1497975708502026	6.410729832985894
1926	164
1927	3	2.002680965147453	3.0
1928	3	2.7169811320754715	2.9832342044628892
1929	0
1930	1	4.088803088803089	1.0000000000000002
1931	1	2.2261682242990655	1.0000000000000002
1932	93
1933	252
1934	17	2.647482014388489	11.248106608635998
1935	9	4.194267515923567	7.586016064856504
1936	7	2.433333333333333	6.721104858206606
1937	3	3.097826086956522	2.9801571959298996
1938	3	2.4031413612565444	2.9940405126406837
1939	6	4.088709677419355	5.588925687907547
1940	1	2.2710280373831777	1.0000000000000009
1941	0
1942	0
1943	0
1944	1	3.177377892030848	1.0000000000000002
1945	4	2.51006711409396	3.950963831596364
1946	2	11.0	1.9999595569049733
1947	13	16.833333333333332	9.831784104833554
1948	8	35.666666666666664	7.647855986658247
1949	13	81.0	11.583789859835436
1950	2	2.0040485829959516	2.0
1951	5	2.0010604453870626	5.0
1952	0
1953	2	2.6315789473684212	1.9999877881933366
1954	3	2.002277904328018	3.0
1955	1	5.25	1.0000000000000007
1956	0
1957	0
1958	0
1959	3	3.520408163265306	2.9921602450520757
1960	2	7.0	1.9999221252023782
1961	0
1962	0
1963	0
1964	2	2.002865329512894	1.9999999999999993
1965	1	2.103969754253308	1.0000000000000007
1966	3	22.8	2.988754924272529
1967	1	5.922077922077922	1.0000000000000002
1968	0
1969	0
1970	0
1971	0
1972	0
1973	4	3.2903225806451615	3.9551366889425945
1974	0
1975	0
1976	0
1977	6	4.994652406417113	5.691548142317416
1978	6	84.3	5.684626450053695
1979	0
1980	2	2.3376623376623376	1.9999999999999998
1981	0
1982	0
1983	0
1984	4	3.712871287128713	3.9814933026789476
1985	1	2.0833333333333335	1.0000000000000002
1986	0
1987	0
1988	0
1989	0
1990	13	6.455882352941177	10.335524154013417
1991	0
1992	0
1993	0
1994	0
1995	0
1996	30	3.0	16.43295820355131
1997	4	45.54545454545455	3.9280268410175787
1998	0
[truncated: 2,326 more rows]
