# Supplementary material for: A streamlined, nanopore-compatible 5PSeq protocol for rapid phenotypic antimicrobial sensitivity testing
Source: Cell Rep Methods. 2026 Mar 12;6(3):101327. doi: 10.1016/j.crmeth.2026.101327 (PMC13030957; doi:10.1016/j.crmeth.2026.101327)
Supplement: Data S1. Interactive FivePSeq html report, related to Figure 2 [file mmc4.zip › bsub_s5pseq_to_compress/fivepseq_counts/bsub_ht5pseq/protein_coding/meta_count_peaks_START.txt]

	D	C	pval
1	-11	1459	0.0
0	-21	662	0.0
2	1	419	5.32260979735355e-09
3	37	388	1.9587352058536567e-05
4	43	369	0.0009503675744626516
5	46	361	0.003724046552094462
