# Supplementary material for: A streamlined, nanopore-compatible 5PSeq protocol for rapid phenotypic antimicrobial sensitivity testing
Source: Cell Rep Methods. 2026 Mar 12;6(3):101327. doi: 10.1016/j.crmeth.2026.101327 (PMC13030957; doi:10.1016/j.crmeth.2026.101327)
Supplement: Data S1. Interactive FivePSeq html report, related to Figure 2 [file mmc4.zip › bsub_s5pseq_to_compress/fivepseq_counts/bsub_s5pseq2/protein_coding/frame_stats.txt]

	F0	F1	F2
f_count	12928	39023	11633
f_perc	20.332159033719176	61.37235782586814	18.29548314041268
fpi	-0.9702340573853865	1.6679553921759303	-1.158928322545599
p_adj_pair	0.0	0.0	0.012608696096274338
p_adj_pair_max	0.012608696096274338	0.0	0.012608696096274338
