# Supplementary material for: A streamlined, nanopore-compatible 5PSeq protocol for rapid phenotypic antimicrobial sensitivity testing
Source: Cell Rep Methods. 2026 Mar 12;6(3):101327. doi: 10.1016/j.crmeth.2026.101327 (PMC13030957; doi:10.1016/j.crmeth.2026.101327)
Supplement: Data S1. Interactive FivePSeq html report, related to Figure 2 [file mmc4.zip › bsub_s5pseq_to_compress/fivepseq_counts/bsub_s5pseq2/protein_coding/fft_stats.txt]

	0	1	2	3	4
START_periods	3.0072463768115942	1.0	1.0	3.0291970802919708	2.985611510791367
START_signals	2.862218622219512	0.5712333542241157	0.35816245129935737	0.33292068128772223	0.2700503765190011
START_scales	36.25764544548373	7.236196516683823	4.5370842989720055	4.217329846816072	3.4209094749906206
TERM_periods	3.0072463768115942	1.0	2.985611510791367	3.0291970802919708	1.0
TERM_signals	2.0984724191948216	0.6518030507494496	0.36921184059028883	0.35603855511657023	0.24024434013658172
TERM_scales	29.507936671008686	9.165411452424431	5.191719229030924	5.006481400812644	3.378226327624834
