# Supplementary material for: A streamlined, nanopore-compatible 5PSeq protocol for rapid phenotypic antimicrobial sensitivity testing
Source: Cell Rep Methods. 2026 Mar 12;6(3):101327. doi: 10.1016/j.crmeth.2026.101327 (PMC13030957; doi:10.1016/j.crmeth.2026.101327)
Supplement: Data S1. Interactive FivePSeq html report, related to Figure 2 [file mmc4.zip › bsub_s5pseq_to_compress/fivepseq_counts/bsub_s5pseq2/protein_coding/count_distribution.txt]

1.0	41388
2.0	4496
3.0	1272
4.0	540
5.0	295
6.0	161
7.0	113
8.0	70
9.0	55
10.0	31
11.0	29
12.0	20
13.0	13
14.0	12
15.0	13
16.0	9
17.0	8
18.0	8
19.0	5
20.0	3
21.0	3
22.0	5
23.0	1
24.0	2
25.0	2
26.0	4
27.0	3
29.0	1
30.0	1
31.0	3
32.0	5
33.0	3
34.0	1
35.0	1
37.0	2
38.0	3
41.0	1
44.0	1
49.0	2
52.0	1
58.0	1
61.0	1
64.0	1
66.0	1
71.0	1
107.0	1
126.0	1
183.0	1
240.0	1
