# Supplementary material for: A streamlined, nanopore-compatible 5PSeq protocol for rapid phenotypic antimicrobial sensitivity testing
Source: Cell Rep Methods. 2026 Mar 12;6(3):101327. doi: 10.1016/j.crmeth.2026.101327 (PMC13030957; doi:10.1016/j.crmeth.2026.101327)
Supplement: Data S1. Interactive FivePSeq html report, related to Figure 2 [file mmc4.zip › bsub_s5pseq_to_compress/fivepseq_counts/bsub_s5pseq2/protein_coding/frame_counts_TERM.txt]

	F0	F1	F2
0	15	66	16
1	3	16	3
2	1	5	2
3	18	18	8
4	0	2	1
5	31	116	26
6	72	274	69
7	0	0	0
8	29	140	23
9	13	87	15
10	17	49	16
11	16	25	14
12	2	21	2
13	1	5	1
14	1	3	3
15	0	0	0
16	0	0	0
17	0	1	0
18	6	26	14
19	9	47	6
20	1	10	2
21	0	0	0
22	0	0	0
23	0	0	0
24	1	3	0
25	0	7	0
26	2	6	0
27	2	8	1
28	1	4	1
29	1	8	5
30	9	13	4
31	13	63	16
32	0	5	1
33	0	4	2
34	3	3	4
35	7	19	5
36	1	13	2
37	16	47	13
38	0	0	0
39	4	10	0
40	1	2	1
41	1	5	3
42	0	0	0
43	18	39	22
44	0	0	0
45	12	22	6
46	21	65	17
47	43	150	22
48	3	8	3
49	5	19	9
50	5	12	11
51	10	53	11
52	4	30	9
53	0	0	0
54	12	23	8
55	0	0	0
56	1	4	5
57	7	16	6
58	1	2	2
59	0	0	0
60	17	10	16
61	15	41	17
62	4	3	2
63	1	1	0
64	1	3	5
65	0	0	1
66	7	7	16
67	7	29	5
68	25	91	16
69	1	8	4
70	3	14	4
71	3	4	1
72	0	8	4
73	14	15	2
74	0	5	4
75	4	3	1
76	1	12	3
77	1	5	0
78	2	12	0
79	3	2	1
80	12	55	3
81	3	8	0
82	3	12	1
83	4	11	5
84	18	34	11
85	11	64	14
86	4	4	5
87	3	2	3
88	5	23	7
89	2	15	6
90	1	3	0
91	35	89	17
92	2	7	0
93	1	9	1
94	0	1	0
95	0	1	0
96	5	0	1
97	2	2	4
98	1	3	1
99	0	0	1
100	5	21	4
101	13	58	12
102	2	10	1
103	2	17	9
104	5	13	2
105	0	0	0
106	35	129	36
107	33	97	26
108	92	77	36
109	54	171	41
110	19	87	31
111	21	62	23
112	124	423	100
113	1	0	0
114	2	19	10
115	44	234	38
116	15	38	9
117	6	38	9
118	29	66	28
119	54	129	62
120	16	62	20
121	10	26	15
122	15	23	12
123	17	43	19
124	16	24	7
125	38	62	20
126	13	21	6
127	19	36	21
128	7	12	5
129	16	35	20
130	13	40	15
131	12	26	14
132	7	21	13
133	8	11	5
134	6	10	4
135	16	9	8
136	19	28	42
137	23	14	13
138	8	11	15
139	4	16	6
140	6	34	23
141	15	66	17
142	1	7	6
143	23	102	44
144	15	42	8
145	3	6	15
146	2	3	1
147	1	7	0
148	5	10	20
149	47	170	24
150	6	36	6
151	0	1	1
152	0	1	0
153	0	0	0
154	6	20	4
155	0	0	0
156	1	3	0
157	0	0	0
158	0	3	3
159	3	3	1
160	1	2	0
161	0	2	0
162	0	1	0
163	2	5	0
164	0	0	0
165	0	0	0
166	0	0	2
167	1	0	0
168	0	1	0
169	0	0	0
170	1	2	0
171	0	0	0
172	0	0	0
173	6	8	3
174	5	8	4
175	1	9	2
176	9	24	7
177	5	15	7
178	7	19	8
179	0	0	0
180	0	0	0
181	1	0	0
182	0	0	0
183	0	3	0
184	0	1	0
185	0	0	0
186	0	0	0
187	0	0	0
188	5	7	4
189	0	0	1
190	0	0	0
191	0	0	0
192	0	0	0
193	1	0	0
194	0	1	0
195	0	0	0
196	0	2	0
197	0	0	0
198	0	0	0
199	0	0	0
200	0	0	0
201	0	0	0
202	2	0	1
203	0	0	0
204	1	3	4
205	8	19	3
206	0	0	0
207	0	0	0
208	0	0	0
209	5	10	2
210	13	25	4
211	1	12	4
212	3	5	4
213	1	0	0
214	0	0	0
215	6	7	3
216	2	1	0
217	0	0	0
218	0	0	0
219	0	0	0
220	0	0	0
221	0	0	1
222	0	1	0
223	5	3	2
224	2	0	2
225	0	0	0
226	9	11	4
227	5	19	5
228	1	7	2
229	6	26	10
230	1	2	0
231	1	0	0
232	0	0	0
233	22	123	25
234	0	0	0
235	4	3	3
236	0	0	0
237	0	4	1
238	0	0	0
239	0	1	0
240	0	0	0
241	0	0	1
242	0	0	0
243	0	0	0
244	0	4	1
245	1	2	0
246	0	0	0
247	0	0	0
248	1	1	0
249	0	0	0
250	3	11	1
251	0	0	1
252	0	3	1
253	0	1	0
254	0	0	0
255	1	0	0
256	0	0	0
257	1	3	0
258	0	0	0
259	0	0	0
260	3	2	0
261	0	0	0
262	0	0	0
263	0	0	0
264	0	0	0
265	0	0	0
266	0	0	0
267	0	3	1
268	0	0	0
269	0	0	0
270	0	1	0
271	0	0	1
272	0	1	0
273	0	0	0
274	19	60	10
275	2	0	0
276	0	0	0
277	0	0	0
278	0	1	0
279	0	2	0
280	0	0	0
281	0	0	0
282	1	0	1
283	0	5	2
284	0	0	0
285	7	29	9
286	0	4	0
287	0	1	0
288	8	7	0
289	2	4	1
290	1	5	1
291	1	0	0
292	14	76	24
293	15	28	10
294	4	10	4
295	7	19	5
296	2	10	5
297	6	15	7
298	0	1	0
299	0	0	0
300	9	2	5
301	9	39	13
302	1	9	4
303	4	6	3
304	0	0	0
305	0	0	0
306	0	3	0
307	2	0	1
308	226	550	191
309	275	624	243
310	0	0	0
311	4	6	2
312	2	0	2
313	1	0	0
314	0	0	0
315	0	0	0
316	12	39	7
317	0	0	0
318	0	6	0
319	0	1	0
320	2	1	0
321	1	0	0
322	0	0	0
323	0	1	0
324	0	0	1
325	2	0	2
326	0	2	0
327	0	1	0
328	0	0	0
329	0	0	0
330	1	5	1
331	5	6	5
332	4	12	4
333	17	76	22
334	0	0	0
335	0	0	0
336	0	0	0
337	0	0	0
338	0	0	0
339	0	0	0
340	0	0	0
341	0	0	0
342	0	3	1
343	0	0	0
344	0	0	1
345	0	0	0
346	1	0	0
347	0	0	0
348	0	2	0
349	1	1	2
350	0	2	0
351	2	7	0
352	0	0	0
353	96	256	91
354	103	226	80
355	0	0	0
356	47	89	35
357	11	22	13
358	0	2	0
359	0	0	0
360	0	0	0
361	0	0	0
362	0	0	0
363	0	1	0
364	0	0	0
365	0	2	0
366	0	0	1
367	1	5	1
368	0	0	0
369	1	0	0
370	0	1	1
371	0	0	0
372	0	0	0
373	1	0	0
374	1	5	3
375	0	0	1
376	0	0	0
377	0	1	0
378	0	0	0
379	0	0	0
380	0	0	0
381	0	0	0
382	0	5	1
383	1	8	3
384	3	4	2
385	0	0	0
386	0	0	0
387	0	0	0
388	1	1	0
389	1	0	0
390	1	3	0
391	2	5	0
392	3	9	6
393	0	0	2
394	0	2	0
395	0	2	2
396	1	3	0
397	0	0	1
398	0	0	0
399	0	0	0
400	0	1	1
401	0	0	0
402	0	0	0
403	0	0	0
404	0	0	0
405	0	0	0
406	3	0	0
407	3	13	2
408	1	8	1
409	0	4	3
410	0	0	1
411	1	2	0
412	0	3	0
413	0	0	0
414	0	0	0
415	4	13	6
416	6	15	3
417	6	12	3
418	0	1	1
419	1	1	1
420	0	3	1
421	0	1	0
422	0	0	0
423	0	0	1
424	1	0	0
425	8	12	6
426	3	0	2
427	1	8	1
428	1	2	0
429	0	0	0
430	5	23	8
431	0	0	0
432	2	4	3
433	2	8	1
434	0	2	1
435	0	1	0
436	0	0	0
437	4	11	1
438	0	0	2
439	0	0	0
440	1	2	0
441	0	0	0
442	0	1	0
443	3	7	0
444	0	1	0
445	0	10	4
446	1	0	0
447	0	1	0
448	21	83	21
449	1	1	0
450	0	1	0
451	0	4	1
452	3	21	3
453	0	1	0
454	1	0	1
455	3	0	3
456	1	0	0
457	0	2	3
458	0	0	0
459	1	0	1
460	2	9	3
461	2	11	4
462	0	0	1
463	0	15	3
464	2	25	5
465	0	0	0
466	5	4	1
467	0	0	0
468	0	0	0
469	9	37	9
470	3	13	7
471	64	217	37
472	0	1	1
473	0	2	3
474	0	1	0
475	0	0	0
476	0	1	0
477	7	9	6
478	9	22	5
479	1	3	1
480	6	13	4
481	9	13	2
482	3	5	2
483	2	7	2
484	14	51	17
485	16	54	16
486	5	11	5
487	5	7	7
488	0	0	0
489	0	0	0
490	0	0	1
491	1	1	1
492	7	29	4
493	0	0	0
494	1	0	0
495	0	1	0
496	0	1	1
497	0	0	0
498	0	0	0
499	0	0	0
500	0	0	0
501	0	0	0
502	0	0	0
503	0	0	0
504	0	0	0
505	0	0	0
506	0	0	0
507	0	0	0
508	1	0	1
509	0	0	0
510	0	0	0
511	0	0	0
512	0	0	0
513	0	0	0
514	0	0	0
515	0	0	0
516	0	5	0
517	0	1	0
518	0	0	1
519	0	0	0
520	0	5	0
521	0	0	0
522	0	0	0
523	0	0	0
524	0	1	1
525	0	0	0
526	0	0	0
527	0	0	0
528	0	0	0
529	0	0	0
530	0	0	0
531	0	0	0
532	1	2	0
533	0	0	0
534	0	0	0
535	0	0	0
536	0	1	0
537	0	1	0
538	0	0	0
539	0	0	0
540	1	1	0
541	1	1	0
542	0	0	0
543	0	0	0
544	0	0	1
545	0	0	0
546	0	0	0
547	1	5	2
548	0	0	0
549	0	1	0
550	0	0	0
551	4	9	1
552	0	0	0
553	0	0	0
554	1	2	1
555	0	0	0
556	1	0	0
557	0	0	0
558	0	0	0
559	0	0	0
560	1	6	6
561	2	5	0
562	0	1	0
563	1	0	0
564	0	0	0
565	1	3	1
566	0	0	0
567	0	0	0
568	1	1	1
569	0	0	0
570	0	0	0
571	0	1	1
572	0	0	0
573	0	0	0
574	0	0	0
575	0	0	0
576	0	0	0
577	0	0	0
578	0	0	0
579	0	0	0
580	0	0	0
581	0	0	0
582	0	0	0
583	1	1	0
584	0	0	0
585	0	0	0
586	4	3	0
587	2	13	2
588	0	0	0
589	0	0	0
590	0	1	0
591	0	5	1
592	1	2	1
593	0	2	1
594	4	14	1
595	8	37	7
596	0	0	0
597	6	7	2
598	0	2	0
599	0	0	0
600	0	0	0
601	0	0	0
602	0	0	0
603	1	7	0
604	2	20	7
605	8	14	5
606	1	0	0
607	0	0	0
608	0	1	0
609	0	1	0
610	0	0	0
611	1	0	0
612	0	1	0
613	0	0	0
614	0	0	0
615	0	0	0
616	1	6	0
617	1	7	1
618	5	9	3
619	3	4	2
620	1	0	0
621	3	9	2
622	3	3	1
623	32	14	12
624	1	9	2
625	0	1	0
626	0	0	0
627	3	4	3
628	3	3	7
629	10	44	17
630	0	0	0
631	0	0	0
632	0	0	0
633	0	0	0
634	0	0	0
635	0	0	0
636	0	0	0
637	0	0	0
638	0	0	0
639	1	8	2
640	3	14	4
641	0	0	0
642	1	0	0
643	0	0	1
644	0	0	0
645	0	1	1
646	0	0	0
647	1	0	2
648	10	42	19
649	5	22	2
650	0	0	0
651	0	0	0
652	0	0	0
653	1	7	5
654	0	1	0
655	0	0	0
656	3	7	4
657	34	35	5
658	8	25	11
659	3	17	6
660	11	32	6
661	0	0	0
662	0	0	0
663	11	26	7
664	2	17	4
665	3	16	2
666	0	0	0
667	0	2	1
668	2	8	4
669	1	8	3
670	0	0	0
671	0	0	0
672	0	0	0
673	1	4	0
674	1	2	0
675	0	2	1
676	2	9	1
677	15	63	14
678	2	10	6
679	0	2	0
680	0	0	0
681	2	3	4
682	0	2	0
683	0	5	1
684	10	26	11
685	19	51	5
686	2	5	2
687	0	0	0
688	0	1	1
689	1	8	8
690	0	4	0
691	0	1	0
692	0	1	0
693	1	5	3
694	1	3	0
695	0	0	2
696	0	0	0
697	0	0	0
698	15	29	10
699	3	8	9
700	0	1	0
701	0	3	3
702	2	11	2
703	9	12	2
704	8	7	4
705	4	8	2
706	8	13	9
707	0	0	0
708	1	4	2
709	2	20	1
710	4	17	3
711	5	20	5
712	0	1	0
713	4	25	8
714	19	67	19
715	11	17	3
716	0	0	0
717	0	0	0
718	2	2	0
719	2	5	2
720	1	0	0
721	0	0	0
722	0	0	0
723	1	0	0
724	2	9	3
725	0	0	0
726	0	0	0
727	0	0	0
728	25	103	15
729	0	0	0
730	0	1	0
731	0	0	0
732	0	0	0
733	0	0	0
734	0	0	0
735	0	0	0
736	0	3	1
737	0	0	0
738	0	0	0
739	0	0	0
740	0	0	0
741	0	0	0
742	0	0	0
743	0	0	0
744	1	0	0
745	0	0	0
746	0	0	0
747	0	0	0
748	0	0	0
749	0	0	0
750	0	0	0
751	0	0	0
752	0	0	0
753	0	0	0
754	0	0	0
755	0	0	0
756	0	0	0
757	0	0	0
758	0	0	0
759	2	10	0
760	0	0	0
761	1	5	1
762	0	0	0
763	0	0	0
764	0	2	0
765	1	2	0
766	0	4	0
767	0	1	0
768	2	9	2
769	0	2	0
770	3	8	3
771	0	0	0
772	0	0	0
773	0	0	0
774	0	1	0
775	0	0	0
776	0	0	0
777	1	4	0
778	0	1	0
779	6	9	2
780	2	9	2
781	1	12	2
782	2	5	1
783	1	4	1
784	2	2	0
785	0	0	0
786	3	10	2
787	7	34	1
788	0	0	0
789	0	2	0
790	0	0	0
791	0	1	0
792	0	5	1
793	1	3	0
794	1	2	0
795	0	2	1
796	0	0	0
797	9	34	8
798	21	48	7
799	0	3	1
800	4	4	2
801	0	1	3
802	1	0	0
803	0	0	0
804	0	0	0
805	1	5	1
806	0	0	0
807	0	7	0
808	0	0	0
809	0	0	0
810	1	1	0
811	9	39	9
812	4	12	2
813	9	23	2
814	0	0	0
815	0	0	0
816	3	2	1
817	0	0	0
818	0	0	0
819	0	0	0
820	0	0	0
821	21	88	28
822	2	18	4
823	2	2	1
824	2	1	1
825	1	1	0
826	1	6	1
827	0	1	0
828	0	1	0
829	1	3	2
830	0	3	2
831	4	5	2
832	0	0	0
833	0	0	1
834	1	1	0
835	2	1	0
836	4	6	2
837	0	0	0
838	0	0	0
839	1	1	0
840	0	2	1
841	6	10	3
842	3	16	10
843	0	0	0
844	2	12	10
845	1	2	0
846	4	6	3
847	0	0	0
848	0	0	0
849	0	0	0
850	0	0	0
851	0	0	1
852	0	0	0
853	0	2	0
854	0	0	0
855	0	0	0
856	0	1	0
857	0	0	0
858	0	0	0
859	0	1	0
860	1	1	0
861	0	1	1
862	0	2	0
863	1	3	1
864	1	0	1
865	0	0	0
866	0	0	0
867	0	0	0
868	0	0	1
869	0	0	0
870	2	1	0
871	0	3	0
872	0	0	0
873	0	0	0
874	0	0	0
875	1	5	0
876	1	2	0
877	0	0	0
878	1	1	0
879	0	2	0
880	0	2	0
881	0	0	0
882	0	1	1
883	1	7	5
884	0	1	0
885	0	0	0
886	0	2	0
887	1	0	1
888	0	5	2
889	0	1	0
890	0	0	0
891	2	0	1
892	6	18	10
893	0	0	1
894	0	1	1
895	0	0	0
896	0	0	0
897	4	10	2
898	0	0	3
899	1	3	2
900	5	7	2
901	6	6	4
902	4	4	3
903	1	0	0
904	0	0	0
905	5	15	1
906	0	0	0
907	0	0	0
908	3	2	2
909	7	17	3
910	0	4	0
911	5	9	7
912	4	25	1
913	9	21	1
914	6	2	2
915	5	17	3
916	13	54	17
917	0	3	0
918	0	0	0
919	1	0	0
920	0	0	1
921	0	0	0
922	0	0	0
923	2	0	0
924	0	0	0
925	0	0	0
926	0	1	0
927	0	0	0
928	2	4	1
929	0	0	0
930	0	0	2
931	0	1	0
932	0	0	0
933	5	5	3
934	0	0	0
935	0	0	0
936	0	1	0
937	2	7	0
938	0	3	1
939	0	0	0
940	0	0	0
941	0	1	0
942	0	0	0
943	1	3	0
944	0	1	2
945	0	0	0
946	0	0	0
947	0	1	0
948	1	1	3
949	0	2	0
950	0	2	0
951	0	1	1
952	0	0	0
953	2	1	2
954	4	6	0
955	0	2	1
956	0	1	1
957	0	0	1
958	0	0	0
959	0	0	0
960	3	2	0
961	0	4	1
962	1	0	0
963	0	0	0
964	0	0	0
965	14	31	18
966	4	34	9
967	0	0	0
968	1	5	2
969	2	1	1
970	3	4	6
971	12	27	7
972	22	83	24
973	13	33	2
974	1	4	0
975	0	2	0
976	2	4	0
977	0	0	0
978	0	0	0
979	5	19	6
980	4	6	9
981	1	2	3
982	0	0	0
983	0	1	2
984	19	113	20
985	0	2	0
986	0	1	0
987	0	0	0
988	0	0	0
989	0	1	0
990	1	0	0
991	0	1	0
992	0	0	0
993	9	27	8
994	2	3	7
995	12	11	8
996	1	13	7
997	0	1	0
998	0	0	0
999	1	7	3
1000	4	18	10
1001	0	0	0
1002	1	1	0
1003	0	0	0
1004	0	1	0
1005	1	4	1
1006	0	5	1
1007	9	20	4
1008	6	17	6
1009	0	4	1
1010	1	3	0
1011	3	9	0
1012	0	5	3
1013	0	1	1
1014	1	2	0
1015	0	0	0
1016	0	0	0
1017	0	0	0
1018	0	1	0
1019	0	0	0
1020	3	5	2
1021	1	3	0
1022	1	10	2
1023	0	1	0
1024	2	13	4
1025	0	1	1
1026	0	0	1
1027	0	0	0
1028	1	0	0
1029	0	0	0
1030	0	3	0
1031	3	12	1
1032	1	5	2
1033	2	10	5
1034	3	6	1
1035	0	0	0
1036	19	63	14
1037	0	0	0
1038	0	0	0
1039	0	1	1
1040	2	5	0
1041	11	29	25
1042	3	10	5
1043	0	0	0
1044	0	0	0
1045	6	18	2
1046	0	2	0
1047	0	5	2
1048	1	2	0
1049	0	1	1
1050	1	3	2
1051	0	0	1
1052	0	0	0
1053	1	3	0
1054	0	2	1
1055	21	51	12
1056	18	54	14
1057	4	13	2
1058	3	12	6
1059	9	43	8
1060	0	2	3
1061	0	0	0
1062	0	7	2
1063	0	2	0
1064	4	23	10
1065	1	0	0
1066	5	13	5
1067	4	12	0
1068	1	3	0
1069	0	0	0
1070	0	2	0
1071	0	0	0
1072	0	0	0
1073	0	1	1
1074	0	3	2
1075	0	10	0
1076	1	1	0
1077	0	1	0
1078	0	1	0
1079	0	0	0
1080	2	9	1
1081	0	0	0
1082	0	0	0
1083	0	0	0
1084	0	0	0
1085	1	0	0
1086	0	3	0
1087	0	0	0
1088	0	0	0
1089	0	0	0
1090	0	0	1
1091	0	0	0
1092	1	0	0
1093	0	2	1
1094	1	0	0
1095	0	1	0
1096	0	0	0
1097	0	0	1
1098	0	3	0
1099	4	8	3
1100	0	0	0
1101	0	1	1
1102	0	0	0
1103	0	0	0
1104	4	22	1
1105	1	5	4
1106	2	0	1
1107	8	9	9
1108	0	0	0
1109	0	0	0
1110	0	0	0
1111	0	0	0
1112	0	0	0
1113	0	0	0
1114	0	0	0
1115	0	0	0
1116	0	0	0
1117	2	3	2
1118	0	1	1
1119	7	12	8
1120	0	0	0
1121	0	0	0
1122	0	0	0
1123	0	1	0
1124	0	0	0
1125	2	9	1
1126	1	2	1
1127	0	1	0
1128	0	1	1
1129	0	0	0
1130	0	1	0
1131	0	0	0
1132	0	0	0
1133	0	0	0
1134	0	0	0
1135	0	0	0
1136	0	0	0
1137	0	0	0
1138	0	0	0
1139	1	0	0
1140	0	0	0
1141	0	0	0
1142	0	5	2
1143	0	0	0
1144	1	0	1
1145	6	22	3
1146	0	0	0
1147	0	0	0
1148	0	0	0
1149	0	0	0
1150	0	1	1
1151	0	0	0
1152	1	1	0
1153	2	15	8
1154	1	5	5
1155	0	0	0
1156	0	0	0
1157	6	8	2
1158	1	8	1
1159	0	5	0
1160	2	10	6
1161	0	2	0
1162	0	0	0
1163	0	0	0
1164	0	0	0
1165	0	0	0
1166	0	0	0
1167	1	0	0
1168	0	0	0
1169	0	0	0
1170	0	1	0
1171	0	0	0
1172	0	0	0
1173	8	12	10
1174	0	0	0
1175	0	0	0
1176	26	90	13
1177	10	35	11
1178	0	0	0
1179	0	0	0
1180	0	1	1
1181	0	0	0
1182	2	0	0
1183	0	1	0
1184	0	0	0
1185	0	0	0
1186	2	8	3
1187	7	17	4
1188	0	1	1
1189	2	1	0
1190	1	2	2
1191	1	2	2
1192	1	0	0
1193	0	4	1
1194	9	21	13
1195	0	0	0
1196	8	0	6
1197	4	6	1
1198	0	0	0
1199	0	0	0
1200	6	16	1
1201	0	0	0
1202	1	4	1
1203	0	4	1
1204	0	0	1
1205	6	4	0
1206	3	17	3
1207	2	16	7
1208	3	4	3
1209	4	0	1
1210	0	1	0
1211	0	1	1
1212	0	0	0
1213	0	0	0
1214	0	1	1
1215	0	0	0
1216	0	0	0
1217	1	0	0
1218	0	0	0
1219	10	43	11
1220	0	1	0
1221	0	0	0
1222	0	0	0
1223	0	0	0
1224	0	0	0
1225	0	0	0
1226	0	0	0
1227	0	0	0
1228	0	0	0
1229	0	0	0
1230	0	0	0
1231	0	0	0
1232	0	6	0
1233	1	3	3
1234	2	3	3
1235	43	148	33
1236	9	55	6
1237	0	0	0
1238	0	0	0
1239	0	0	0
1240	2	0	0
1241	3	5	6
1242	29	95	33
1243	0	1	0
1244	0	3	0
1245	3	2	0
1246	1	0	0
1247	3	2	0
1248	0	0	0
1249	0	0	0
1250	0	0	2
1251	0	0	0
1252	2	1	2
1253	0	5	1
1254	5	1	4
1255	1	5	0
1256	1	2	0
1257	0	0	0
1258	0	2	2
1259	0	0	0
1260	0	0	0
1261	1	0	0
1262	0	0	0
1263	6	34	8
1264	0	0	0
1265	0	0	1
1266	0	0	0
1267	0	1	0
1268	0	0	1
1269	3	7	2
1270	0	2	1
1271	1	5	0
1272	0	0	0
1273	0	0	0
1274	1	1	0
1275	1	1	0
1276	0	0	0
1277	2	4	3
1278	0	0	0
1279	1	0	0
1280	0	1	0
1281	0	1	2
1282	10	20	7
1283	11	22	6
1284	0	0	0
1285	1	0	0
1286	0	0	0
1287	0	0	0
1288	0	0	0
1289	0	0	0
1290	0	0	0
1291	1	6	3
1292	0	1	0
1293	0	0	0
1294	0	0	0
1295	2	4	0
1296	9	19	1
1297	1	4	2
1298	0	1	0
1299	0	0	1
1300	0	1	0
1301	0	0	0
1302	0	0	0
1303	1	1	0
1304	0	0	1
1305	0	1	0
1306	0	0	0
1307	0	0	0
1308	1	0	0
1309	0	1	0
1310	1	0	0
1311	0	1	0
1312	1	1	0
1313	1	3	0
1314	0	0	3
1315	8	10	2
1316	4	8	3
1317	1	2	1
1318	0	0	0
1319	0	1	1
1320	0	2	0
1321	1	5	5
1322	2	0	1
1323	3	5	0
1324	0	0	1
1325	1	1	0
1326	0	0	0
1327	7	8	1
1328	1	1	2
1329	0	2	2
1330	1	0	0
1331	1	4	2
1332	1	0	0
1333	0	1	0
1334	1	0	0
1335	1	4	1
1336	1	3	0
1337	1	0	0
1338	0	4	2
1339	1	0	0
1340	0	0	3
1341	0	0	0
1342	0	0	0
1343	0	0	0
1344	4	1	0
1345	1	4	1
1346	7	7	1
1347	4	6	2
1348	1	1	1
1349	0	0	0
1350	0	0	0
1351	0	0	0
1352	1	5	1
1353	1	2	1
1354	0	0	0
1355	0	0	0
1356	0	0	0
1357	0	0	2
1358	0	1	0
1359	0	0	0
1360	0	1	0
1361	0	0	0
1362	0	0	0
1363	5	12	5
1364	0	0	0
1365	2	5	1
1366	1	3	1
1367	0	0	0
1368	0	0	0
1369	0	0	0
1370	0	1	0
1371	0	0	0
1372	1	0	0
1373	3	39	12
1374	4	13	9
1375	0	9	0
1376	0	0	0
1377	2	5	1
1378	13	39	5
1379	0	0	0
1380	0	0	0
1381	1	1	1
1382	0	0	0
1383	4	4	0
1384	0	0	0
1385	0	0	0
1386	0	0	0
1387	0	0	0
1388	0	1	0
1389	1	1	0
1390	0	1	1
1391	2	0	2
1392	0	0	0
1393	0	2	1
1394	12	10	4
1395	0	0	0
1396	0	0	0
1397	1	7	0
1398	0	0	0
1399	0	0	0
1400	0	0	0
1401	0	0	1
1402	0	0	0
1403	0	0	1
1404	0	1	0
1405	1	1	0
1406	5	14	5
1407	0	1	0
1408	5	9	3
1409	7	28	9
1410	0	0	0
1411	0	0	0
1412	9	29	5
1413	1	6	2
1414	0	0	0
1415	0	0	0
1416	0	0	0
1417	2	1	1
1418	0	0	0
1419	0	0	0
1420	1	14	4
1421	18	47	16
1422	0	3	1
1423	2	2	2
1424	1	10	3
1425	3	1	0
1426	1	1	3
1427	0	0	1
1428	1	1	1
1429	1	2	0
1430	0	0	1
1431	1	14	4
1432	2	4	1
1433	1	15	5
1434	18	67	16
1435	2	7	2
1436	0	0	0
1437	1	1	0
1438	0	0	0
1439	2	5	0
1440	0	2	1
1441	1	4	0
1442	0	0	0
1443	0	0	0
1444	0	0	0
1445	0	0	0
1446	0	0	0
1447	0	0	0
1448	0	2	0
1449	0	0	0
1450	0	0	0
1451	0	0	0
1452	0	0	0
1453	4	19	5
1454	1	24	9
1455	0	0	1
1456	4	6	2
1457	10	16	7
1458	4	25	6
1459	28	54	29
1460	0	0	0
1461	0	0	0
1462	0	1	0
1463	4	15	3
1464	7	21	5
1465	0	0	0
1466	8	24	8
1467	1	4	0
1468	0	15	1
1469	0	0	0
1470	3	8	2
1471	1	3	1
1472	1	14	0
1473	0	0	0
1474	1	1	0
1475	0	0	0
1476	1	1	1
1477	0	0	0
1478	0	3	1
1479	5	13	4
1480	0	1	0
1481	3	2	3
1482	1	1	0
1483	0	0	1
1484	1	2	1
1485	0	1	0
1486	0	0	0
1487	0	2	2
1488	5	15	4
1489	0	2	0
1490	0	0	0
1491	0	0	0
1492	0	3	1
1493	0	0	0
1494	0	8	0
1495	0	0	0
1496	0	5	1
1497	2	3	2
1498	2	8	1
1499	2	1	3
1500	6	20	5
1501	0	0	0
1502	0	0	0
1503	0	0	0
1504	1	11	6
1505	12	24	13
1506	2	6	3
1507	6	8	5
1508	0	0	0
1509	2	1	0
1510	0	2	0
1511	11	31	2
1512	1	1	0
1513	9	35	4
1514	4	8	9
1515	9	24	5
1516	0	0	0
1517	2	2	0
1518	0	9	1
1519	15	21	12
1520	13	28	15
1521	5	12	5
1522	2	6	0
1523	59	189	42
1524	45	87	14
1525	0	15	6
1526	1	2	0
1527	0	0	0
1528	0	0	0
1529	0	2	2
1530	4	18	5
1531	6	5	1
1532	7	29	10
1533	4	11	2
1534	0	1	0
1535	0	0	0
1536	1	2	0
1537	1	9	0
1538	3	12	1
1539	1	8	1
1540	3	9	1
1541	2	5	3
1542	0	0	0
1543	0	0	0
1544	0	2	0
1545	0	0	0
1546	0	2	0
1547	0	0	0
1548	0	0	0
1549	0	0	0
1550	26	100	28
1551	0	2	2
1552	3	11	0
1553	0	1	0
1554	0	0	1
1555	1	2	1
1556	0	0	1
1557	21	5	3
1558	14	29	11
1559	15	39	9
1560	2	7	6
1561	3	20	1
1562	2	5	7
1563	1	1	1
1564	0	1	0
1565	1	0	1
1566	0	3	2
1567	0	2	1
1568	1	1	0
1569	7	43	5
1570	0	0	0
1571	0	0	0
1572	14	9	10
1573	3	4	1
1574	4	7	1
1575	1	0	0
1576	0	0	0
1577	2	2	0
1578	6	29	8
1579	0	1	1
1580	0	1	1
1581	16	69	15
1582	5	4	2
1583	0	0	0
1584	0	0	1
1585	3	5	1
1586	6	39	10
1587	7	2	4
1588	43	46	23
1589	2	18	4
1590	18	61	13
1591	1	0	2
1592	25	72	16
1593	2	18	3
1594	3	5	2
1595	5	2	0
1596	7	17	7
1597	2	12	5
1598	1	10	4
1599	1	3	9
1600	4	4	1
1601	0	0	1
1602	84	321	67
1603	21	111	19
1604	1	0	1
1605	0	0	0
1606	0	1	0
1607	0	0	0
1608	3	0	0
1609	0	0	0
1610	0	0	0
1611	9	21	10
1612	4	14	2
1613	0	1	2
1614	0	1	0
1615	1	3	2
1616	8	22	7
1617	3	3	3
1618	0	0	0
1619	2	4	3
1620	5	39	10
1621	29	111	27
1622	53	240	55
1623	69	218	63
1624	145	303	97
1625	53	136	49
1626	50	102	50
1627	4	11	8
1628	12	12	5
1629	3	20	5
1630	6	23	3
1631	0	1	0
1632	0	0	1
1633	1	2	2
1634	0	0	0
1635	1	0	0
1636	0	2	1
1637	3	0	2
1638	9	10	4
1639	0	0	0
1640	4	13	5
1641	21	40	33
1642	12	34	11
1643	1	1	0
1644	2	4	2
1645	1	6	4
1646	2	10	2
1647	6	11	0
1648	3	7	5
1649	3	4	1
1650	1	3	2
1651	6	25	11
1652	2	9	0
1653	0	1	0
1654	0	0	0
1655	0	0	0
1656	0	1	1
1657	3	9	4
1658	5	21	14
1659	8	12	3
1660	11	34	11
1661	1	2	3
1662	17	50	25
1663	7	48	16
1664	22	115	25
1665	16	49	15
1666	15	27	5
1667	38	9	3
1668	21	53	15
1669	0	5	3
1670	0	1	1
1671	9	9	5
1672	23	47	16
1673	5	21	4
1674	0	0	0
1675	2	11	5
1676	7	34	8
1677	4	13	4
1678	12	22	11
1679	11	50	4
1680	0	0	1
1681	0	3	1
1682	0	0	0
1683	16	31	9
1684	4	22	15
1685	0	0	0
1686	28	65	11
1687	1	6	2
1688	2	2	2
1689	7	20	4
1690	7	38	5
1691	2	15	7
1692	2	7	5
1693	4	15	1
1694	5	9	0
1695	11	37	5
1696	5	24	10
1697	2	1	1
1698	9	10	4
1699	1	1	2
1700	2	7	5
1701	2	3	2
1702	1	8	2
1703	12	44	6
1704	1	0	0
1705	1	2	1
1706	1	8	4
1707	11	37	9
1708	3	16	6
1709	3	6	3
1710	0	2	1
1711	0	0	0
1712	0	1	1
1713	2	0	0
1714	3	8	0
1715	0	3	2
1716	0	3	2
1717	10	8	5
1718	9	15	4
1719	0	3	1
1720	1	0	0
1721	0	1	0
1722	1	3	3
1723	3	4	2
1724	15	24	15
1725	9	60	13
1726	7	20	12
1727	4	27	6
1728	3	9	3
1729	0	8	0
1730	2	11	2
1731	5	26	14
1732	10	28	5
1733	10	18	4
1734	8	31	10
1735	12	60	15
1736	0	1	2
1737	4	2	3
1738	22	49	17
1739	3	3	1
1740	0	0	0
1741	2	3	1
1742	5	19	4
1743	0	1	1
1744	13	40	14
1745	2	0	0
1746	3	4	2
1747	0	0	0
1748	0	0	0
1749	0	0	0
1750	3	21	3
1751	2	8	1
1752	0	24	4
1753	19	101	21
1754	0	1	1
1755	0	0	0
1756	9	19	5
1757	0	2	1
1758	0	0	0
1759	1	17	2
1760	4	8	3
1761	1	1	0
1762	0	0	0
1763	7	16	4
1764	2	3	1
1765	17	90	17
1766	3	7	5
1767	3	9	4
1768	48	163	33
1769	0	1	2
1770	55	132	52
1771	0	2	1
1772	1	2	1
1773	2	5	0
1774	1	5	2
1775	13	13	9
1776	7	14	9
1777	0	0	0
1778	5	26	4
1779	1	17	3
1780	0	0	0
1781	0	3	0
1782	5	6	7
1783	0	1	0
1784	0	1	0
1785	0	0	0
1786	0	5	2
1787	1	4	0
1788	0	0	0
1789	0	0	0
1790	0	0	0
1791	0	0	0
1792	0	0	1
1793	2	3	2
1794	0	1	0
1795	1	2	1
1796	1	2	3
1797	0	1	0
1798	3	1	1
1799	0	0	0
1800	0	1	0
1801	0	0	0
1802	0	0	0
1803	0	0	0
1804	2	3	1
1805	0	3	0
1806	0	1	0
1807	0	0	0
1808	0	0	0
1809	0	0	0
1810	10	24	4
1811	1	7	1
1812	0	2	2
1813	0	8	0
1814	0	0	0
1815	4	17	1
1816	1	5	1
1817	2	4	0
1818	0	0	0
1819	0	0	0
1820	6	23	5
1821	0	8	3
1822	2	3	8
1823	33	132	32
1824	0	0	0
1825	0	0	0
1826	0	0	0
1827	0	1	0
1828	0	1	0
1829	1	0	0
1830	0	0	1
1831	0	0	0
1832	0	0	1
1833	0	0	0
1834	0	0	0
1835	0	0	0
1836	0	0	0
1837	0	1	1
1838	0	1	0
1839	1	1	0
1840	0	2	1
1841	0	0	0
1842	0	0	0
1843	0	0	0
1844	1	4	1
1845	0	0	0
1846	1	0	0
1847	0	0	0
1848	1	4	2
1849	0	0	0
1850	1	9	1
1851	0	0	0
1852	0	0	0
1853	0	0	0
1854	0	0	0
1855	0	0	0
1856	1	4	2
1857	0	0	0
1858	0	0	2
1859	0	0	0
1860	1	0	0
1861	0	0	0
1862	0	0	1
1863	0	2	0
1864	1	0	0
1865	0	0	0
1866	0	0	0
1867	0	0	0
1868	0	0	0
1869	3	24	4
1870	3	2	0
1871	1	10	1
1872	1	0	0
1873	6	8	4
1874	0	0	0
1875	0	0	0
1876	0	0	0
1877	2	2	1
1878	0	1	1
1879	1	8	3
1880	1	0	0
1881	0	0	0
1882	0	0	0
1883	0	0	0
1884	15	52	18
1885	2	1	0
1886	0	0	0
1887	0	0	0
1888	0	0	0
1889	0	5	0
1890	0	0	0
1891	1	1	0
1892	3	2	3
1893	1	4	0
1894	5	16	10
1895	2	17	6
1896	1	0	0
1897	3	0	0
1898	10	25	13
1899	0	0	0
1900	0	0	0
1901	0	0	0
1902	2	2	0
1903	1	0	0
1904	0	4	5
1905	1	11	1
1906	0	0	0
1907	0	0	0
1908	0	0	1
1909	0	0	0
1910	0	0	0
1911	0	1	0
1912	1	1	0
1913	0	1	0
1914	0	0	0
1915	0	0	0
1916	0	0	0
1917	0	0	0
1918	0	0	0
1919	1	1	0
1920	0	0	3
1921	3	0	1
1922	0	3	1
1923	1	1	0
1924	1	2	2
1925	0	3	0
1926	10	37	9
1927	0	0	0
1928	2	0	1
1929	0	0	0
1930	0	1	0
1931	0	0	0
1932	21	51	15
1933	19	80	25
1934	10	12	5
1935	0	2	1
1936	1	2	0
1937	0	0	0
1938	2	1	1
1939	0	1	1
1940	0	0	1
1941	0	3	0
1942	0	0	0
1943	0	0	0
1944	0	0	1
1945	2	3	1
1946	0	1	1
1947	0	1	0
1948	0	0	0
1949	0	0	0
1950	1	3	2
1951	1	2	0
1952	0	1	0
1953	0	0	0
1954	0	0	0
1955	0	0	0
1956	0	0	0
1957	0	0	0
1958	0	0	0
1959	1	1	0
1960	0	0	1
1961	0	0	0
1962	0	0	0
1963	0	0	0
1964	0	0	0
1965	0	0	0
1966	0	0	1
1967	0	1	1
1968	0	0	0
1969	0	1	0
1970	0	0	0
1971	0	0	0
1972	0	1	0
1973	1	4	0
1974	0	0	0
1975	0	0	0
1976	0	0	0
1977	1	1	3
1978	1	1	1
1979	0	0	0
1980	0	0	0
1981	0	0	0
1982	0	1	1
1983	1	0	0
1984	0	1	1
1985	1	0	0
1986	0	0	0
1987	0	0	0
1988	0	0	0
1989	0	0	0
1990	5	0	0
1991	0	0	0
1992	0	0	0
1993	0	0	0
1994	0	0	0
1995	0	0	0
1996	0	6	4
1997	0	0	0
1998	0	0	0
[truncated: 2,326 more rows]
