# Supplementary material for: A streamlined, nanopore-compatible 5PSeq protocol for rapid phenotypic antimicrobial sensitivity testing
Source: Cell Rep Methods. 2026 Mar 12;6(3):101327. doi: 10.1016/j.crmeth.2026.101327 (PMC13030957; doi:10.1016/j.crmeth.2026.101327)
Supplement: Data S1. Interactive FivePSeq html report, related to Figure 2 [file mmc4.zip › bsub_s5pseq_to_compress/fivepseq_counts/bsub_s5pseq2/protein_coding/transcript_descriptors.txt]

	start	stop	len	3nt	NumOfReads	NumOfReadsDownsampled	NumOfMapPositions
0	ATG	TAG	1341	True	97	97	78
1	ATG	TAA	1137	True	22	22	22
2	ATG	TAA	216	True	8	8	8
3	TTG	TGA	1113	True	44	44	37
4	TTG	TAG	246	True	3	3	3
5	ATG	TAA	1917	True	173	173	135
6	ATG	TGA	2466	True	415	415	301
7	ATG	TAA	948	True	0	0	0
8	ATG	TAA	1467	True	204	192	116
9	TTG	TAA	1332	True	115	115	99
10	ATG	TAA	885	True	82	82	69
11	ATG	TAA	591	True	55	55	51
12	ATG	TAA	1278	True	25	25	24
13	ATG	TGA	654	True	7	7	7
14	ATG	TGA	624	True	7	7	7
15	GTG	TAA	1284	True	0	0	0
16	TTG	TAA	546	True	0	0	0
17	ATG	TAG	486	True	1	1	1
18	GTG	TAA	1692	True	46	46	36
19	ATG	TAG	324	True	62	62	36
20	ATG	TAA	597	True	13	13	12
21	ATG	TAA	225	True	0	0	0
22	ATG	TAA	264	True	0	0	0
23	ATG	TAG	195	True	0	0	0
24	ATG	TAA	615	True	4	4	4
25	ATG	TGA	1161	True	7	7	7
26	ATG	TGA	1443	True	8	8	6
27	ATG	TGA	639	True	11	11	10
28	ATG	TAA	330	True	6	6	6
29	GTG	TAG	441	True	14	14	11
30	ATG	TAA	990	True	26	26	24
31	TTG	TAA	828	True	92	92	64
32	TTG	TAG	360	True	6	6	5
33	ATG	TAA	744	True	6	6	6
34	ATG	TAA	300	True	10	10	10
35	ATG	TAA	879	True	31	31	29
36	ATG	TAA	291	True	16	16	11
37	ATG	TAA	1995	True	76	76	69
38	ATG	TGA	768	True	0	0	0
39	TTG	TAG	1314	True	14	14	13
40	ATG	TAA	561	True	4	4	4
41	ATG	TAA	879	True	9	9	9
42	GTG	TAA	873	True	0	0	0
43	ATG	TAA	261	True	79	79	47
44	TTG	TAA	186	True	0	0	0
45	ATG	TAA	870	True	40	40	37
46	ATG	TGA	858	True	103	103	79
47	ATG	TAA	378	True	219	215	98
48	GTG	TAA	294	True	14	14	12
49	ATG	TAA	1371	True	33	33	33
50	ATG	TAA	954	True	28	28	26
51	ATG	TAA	615	True	74	74	52
52	ATG	TAA	567	True	43	43	35
53	ATG	TAA	231	True	0	0	0
54	ATG	TAA	3534	True	43	43	42
55	ATG	TAG	537	True	0	0	0
56	ATG	TAA	1599	True	10	10	9
57	ATG	TAG	1470	True	29	29	25
58	ATG	TAG	261	True	5	5	5
59	ATG	TGA	303	True	0	0	0
60	ATG	TGA	636	True	43	43	23
61	TTG	TAG	378	True	73	73	58
62	ATG	TAA	387	True	9	9	9
63	ATG	TAA	2484	True	2	2	2
64	GTG	TAG	738	True	9	9	9
65	ATG	TGA	1017	True	1	1	1
66	GTG	TGA	1419	True	30	30	26
67	ATG	TGA	543	True	41	41	35
68	ATG	TAA	1914	True	132	132	109
69	TTG	TAG	777	True	13	13	12
70	ATG	TAA	876	True	21	21	20
71	TTG	TGA	894	True	8	8	8
72	ATG	TAA	927	True	12	12	12
73	ATG	TGA	1413	True	31	31	20
74	ATG	TGA	585	True	9	9	9
75	ATG	TAG	882	True	8	8	8
76	ATG	TAA	858	True	16	16	15
77	ATG	TGA	363	True	6	6	6
78	ATG	TGA	504	True	14	14	14
79	ATG	TAG	210	True	6	6	6
80	TTG	TAA	1002	True	70	70	54
81	ATG	TAA	1500	True	11	11	11
82	GTG	TAA	465	True	16	16	16
83	TTG	TAA	558	True	20	20	15
84	ATG	TGA	1092	True	63	63	46
85	ATG	TAA	2433	True	89	89	82
86	ATG	TAA	1377	True	13	13	12
87	ATG	TGA	1083	True	8	8	8
88	ATG	TAA	1101	True	35	35	30
89	ATG	TAG	699	True	23	23	20
90	ATG	TAA	477	True	4	4	4
91	ATG	TAA	1452	True	141	141	112
92	GTG	TGA	654	True	9	9	9
93	ATG	TAA	1401	True	11	11	10
94	ATG	TGA	432	True	1	1	1
95	ATG	TAA	750	True	1	1	1
96	ATG	TAA	513	True	6	6	6
97	GTG	TAA	657	True	8	8	8
98	ATG	TAG	150	True	5	5	5
99	ATG	TAA	180	True	1	1	1
100	ATG	TAA	534	True	30	30	26
101	GTG	TAA	426	True	83	83	58
102	ATG	TAA	699	True	13	13	13
103	ATG	TAA	501	True	28	28	26
104	ATG	TAA	372	True	20	20	17
105	ATG	TGA	606	True	0	0	0
106	TTG	TAA	3582	True	200	200	182
107	TTG	TAA	3600	True	156	156	136
108	ATG	TAA	249	True	340	205	71
109	ATG	TAA	417	True	266	266	155
110	ATG	TAG	471	True	137	137	94
111	ATG	TAA	2079	True	106	106	103
112	ATG	TAA	1191	True	669	647	205
113	ATG	TGA	957	True	1	1	1
114	ATG	TAA	309	True	31	31	20
115	ATG	TAA	630	True	319	316	157
116	ATG	TAA	624	True	62	62	51
117	ATG	TAA	288	True	53	53	43
118	ATG	TAA	834	True	123	123	109
119	ATG	TAA	279	True	245	245	116
120	ATG	TAA	342	True	98	98	70
121	GTG	TAA	657	True	51	51	49
122	ATG	TAA	435	True	50	50	46
123	ATG	TAA	201	True	79	79	56
124	ATG	TAA	264	True	47	47	41
125	ATG	TAA	369	True	120	120	87
126	ATG	TAG	312	True	40	40	39
127	ATG	TAA	540	True	76	76	64
128	GTG	TAA	186	True	24	24	21
129	ATG	TAA	399	True	71	71	57
130	ATG	TAA	540	True	68	68	51
131	ATG	TAA	363	True	52	52	46
132	ATG	TAA	501	True	41	41	35
133	ATG	TAA	180	True	24	24	23
134	ATG	TAA	441	True	20	20	19
135	TTG	TAG	1296	True	33	33	30
136	ATG	TGA	654	True	93	89	61
137	ATG	TAG	747	True	50	50	47
138	TTG	TGA	225	True	34	34	26
139	ATG	TAA	219	True	26	26	19
140	ATG	TAA	114	True	70	63	22
141	ATG	TAA	366	True	98	98	72
142	ATG	TAA	396	True	14	14	11
143	ATG	TGA	945	True	169	169	134
144	ATG	TAA	363	True	65	65	41
145	ATG	TAG	846	True	24	24	13
146	ATG	TGA	831	True	6	6	6
147	ATG	TAG	798	True	8	8	8
148	ATG	TAA	744	True	75	35	15
149	ATG	TAA	438	True	241	241	128
150	TTG	TAA	393	True	48	48	26
151	ATG	TGA	768	True	2	2	2
152	ATG	TAA	444	True	1	1	1
153	ATG	TAA	714	True	0	0	0
154	ATG	TAA	1059	True	30	30	27
155	ATG	TAA	558	True	0	0	0
156	ATG	TAA	597	True	4	4	4
157	GTG	TAA	765	True	0	0	0
158	TTG	TAA	1437	True	6	6	6
159	ATG	TAA	921	True	7	7	7
160	TTG	TGA	753	True	3	3	3
161	ATG	TGA	1011	True	2	2	2
162	ATG	TAA	1005	True	1	1	1
163	ATG	TAA	954	True	7	7	7
164	GTG	TGA	1590	True	0	0	0
165	ATG	TAG	1245	True	0	0	0
166	ATG	TAA	1929	True	2	2	2
167	GTG	TGA	1326	True	1	1	1
168	ATG	TAA	1368	True	1	1	1
169	ATG	TAA	852	True	0	0	0
170	ATG	TGA	915	True	3	3	3
171	ATG	TAG	483	True	0	0	0
172	ATG	TAA	456	True	0	0	0
173	ATG	TAA	564	True	17	17	17
174	ATG	TAA	627	True	17	17	16
175	ATG	TAA	822	True	12	12	12
176	ATG	TAA	1452	True	40	40	33
177	ATG	TAA	1347	True	27	27	26
178	ATG	TAA	1803	True	34	34	32
179	ATG	TAA	141	True	0	0	0
180	GTG	TGA	912	True	0	0	0
181	ATG	TAA	636	True	1	1	1
182	ATG	TGA	540	True	0	0	0
183	ATG	TAA	1518	True	3	3	3
184	ATG	TAA	2616	True	1	1	1
185	ATG	TGA	528	True	0	0	0
186	ATG	TAA	291	True	0	0	0
187	ATG	TAA	375	True	0	0	0
188	ATG	TAA	303	True	16	16	9
189	ATG	TAA	1173	True	1	1	1
190	ATG	TAA	315	True	0	0	0
191	ATG	TAA	168	True	0	0	0
192	ATG	TGA	1233	True	0	0	0
193	ATG	TAA	1491	True	1	1	1
194	ATG	TAA	720	True	1	1	1
195	ATG	TAG	1344	True	0	0	0
196	ATG	TGA	516	True	2	2	2
197	ATG	TGA	426	True	0	0	0
198	ATG	TAG	978	True	0	0	0
199	ATG	TGA	672	True	0	0	0
200	TTG	TGA	963	True	0	0	0
201	GTG	TGA	264	True	0	0	0
202	ATG	TAA	771	True	3	3	3
203	ATG	TAA	858	True	0	0	0
204	ATG	TAG	1185	True	8	8	8
205	GTG	TAA	1389	True	30	30	29
206	ATG	TGA	249	True	0	0	0
207	ATG	TAG	192	True	0	0	0
208	ATG	TAA	804	True	0	0	0
209	ATG	TAA	1254	True	17	17	16
210	ATG	TAA	261	True	42	42	31
211	ATG	TAA	1620	True	17	17	17
212	ATG	TAA	882	True	12	12	12
213	ATG	TAA	1335	True	1	1	1
214	ATG	TAA	249	True	0	0	0
215	TTG	TGA	918	True	16	16	16
216	ATG	TGA	1251	True	3	3	3
217	GTG	TAA	285	True	0	0	0
218	ATG	TAA	123	True	0	0	0
219	ATG	TAA	912	True	0	0	0
220	ATG	TAA	2199	True	0	0	0
221	ATG	TAA	921	True	1	1	1
222	ATG	TGA	828	True	1	1	1
223	ATG	TAG	1155	True	10	10	9
224	ATG	TAA	942	True	4	4	4
225	ATG	TAG	399	True	0	0	0
226	ATG	TAG	891	True	24	24	21
227	GTG	TAG	534	True	29	29	27
228	ATG	TAA	489	True	10	10	10
229	ATG	TAA	792	True	42	42	33
230	ATG	TAA	279	True	3	3	3
231	TTG	TGA	1341	True	1	1	1
232	ATG	TAG	888	True	0	0	0
233	ATG	TAA	969	True	170	170	122
234	TTG	TAG	1245	True	0	0	0
235	ATG	TAA	1896	True	10	10	7
236	ATG	TAA	750	True	0	0	0
237	ATG	TAA	708	True	5	5	5
238	ATG	TAA	276	True	0	0	0
239	TTG	TGA	1071	True	1	1	1
240	ATG	TAA	1413	True	0	0	0
241	ATG	TGA	948	True	1	1	1
242	ATG	TAA	1437	True	0	0	0
243	ATG	TAA	984	True	0	0	0
244	ATG	TGA	1233	True	5	5	5
245	ATG	TAA	945	True	3	3	3
246	ATG	TGA	927	True	0	0	0
247	ATG	TAA	1467	True	0	0	0
248	ATG	TAA	1368	True	2	2	2
249	ATG	TAA	1368	True	0	0	0
250	GTG	TAA	702	True	15	15	15
251	ATG	TGA	1533	True	1	1	1
252	ATG	TAA	921	True	4	4	4
253	ATG	TAA	162	True	1	1	1
254	ATG	TAA	939	True	0	0	0
255	TTG	TAG	681	True	1	1	1
256	ATG	TAA	936	True	0	0	0
257	TTG	TAA	924	True	4	4	4
258	ATG	TAA	687	True	0	0	0
259	TTG	TAG	135	True	0	0	0
260	ATG	TAA	387	True	5	5	5
261	ATG	TAG	429	True	0	0	0
262	ATG	TAA	732	True	0	0	0
263	ATG	TGA	177	True	0	0	0
264	ATG	TAA	1752	True	0	0	0
265	ATG	TGA	213	True	0	0	0
266	ATG	TAG	729	True	0	0	0
267	ATG	TAA	648	True	4	4	4
268	ATG	TAA	1113	True	0	0	0
269	ATG	TAA	1440	True	0	0	0
270	ATG	TAA	567	True	1	1	1
271	ATG	TGA	1128	True	1	1	1
272	ATG	TAA	639	True	1	1	1
273	TTG	TAA	384	True	0	0	0
274	GTG	TAA	1077	True	89	89	76
275	GTG	TAA	957	True	2	2	2
276	ATG	TGA	702	True	0	0	0
277	ATG	TAA	741	True	0	0	0
278	ATG	TAA	1161	True	1	1	1
279	ATG	TAA	933	True	2	2	2
280	ATG	TAA	1065	True	0	0	0
281	ATG	TAA	132	True	0	0	0
282	ATG	TGA	1419	True	2	2	2
283	TTG	TGA	1362	True	7	7	7
284	ATG	TAG	504	True	0	0	0
285	ATG	TAG	1122	True	45	45	39
286	ATG	TAG	777	True	4	4	4
287	ATG	TAA	1686	True	1	1	1
288	ATG	TAA	960	True	15	15	9
289	ATG	TAG	696	True	7	7	7
290	ATG	TAA	843	True	7	7	7
291	TTG	TAA	996	True	1	1	1
292	GTG	TAA	600	True	114	114	78
293	ATG	TAA	582	True	53	53	49
294	ATG	TAA	579	True	18	18	18
295	TTG	TAA	774	True	31	31	29
296	ATG	TAA	1614	True	17	17	17
297	ATG	TAA	1092	True	28	28	27
298	ATG	TAG	1203	True	1	1	1
299	TTG	TAA	1173	True	0	0	0
300	ATG	TAA	303	True	16	16	7
301	ATG	TAA	1257	True	61	61	54
302	ATG	TGA	849	True	14	14	13
303	ATG	TAA	882	True	13	13	13
304	ATG	TAA	1152	True	0	0	0
305	ATG	TAA	1434	True	0	0	0
306	ATG	TGA	582	True	3	3	3
307	ATG	TGA	1980	True	3	3	3
308	ATG	TAA	966	True	969	967	444
309	ATG	TAA	1626	True	1170	1142	453
310	ATG	TAA	1539	True	0	0	0
311	TTG	TAA	465	True	12	12	12
312	GTG	TGA	630	True	4	4	4
313	ATG	TAA	762	True	1	1	1
314	ATG	TGA	1341	True	0	0	0
315	ATG	TGA	597	True	0	0	0
316	ATG	TAA	819	True	58	58	44
317	ATG	TAA	594	True	0	0	0
318	ATG	TAA	561	True	6	6	6
319	ATG	TAA	762	True	1	1	1
320	ATG	TAG	975	True	3	3	3
321	ATG	TGA	957	True	1	1	1
322	ATG	TGA	783	True	0	0	0
323	GTG	TAA	912	True	1	1	1
324	ATG	TAA	1548	True	1	1	1
325	ATG	TAA	1422	True	4	4	3
326	ATG	TAA	1236	True	2	2	2
327	ATG	TAA	858	True	1	1	1
328	GTG	TGA	885	True	0	0	0
329	ATG	TAA	855	True	0	0	0
330	ATG	TAA	1011	True	7	7	6
331	ATG	TGA	1452	True	16	16	15
332	ATG	TGA	321	True	20	20	18
333	ATG	TAA	2418	True	115	115	93
334	TTG	TAA	2133	True	0	0	0
335	ATG	TGA	2316	True	0	0	0
336	ATG	TAG	1206	True	0	0	0
337	ATG	TGA	915	True	0	0	0
338	ATG	TGA	585	True	0	0	0
339	GTG	TAA	186	True	0	0	0
340	ATG	TAG	1194	True	0	0	0
341	ATG	TAA	681	True	0	0	0
342	GTG	TAA	864	True	4	4	4
343	TTG	TAA	198	True	0	0	0
344	ATG	TAA	456	True	1	1	1
345	ATG	TAA	333	True	0	0	0
346	ATG	TAA	1434	True	1	1	1
347	TTG	TAA	399	True	0	0	0
348	GTG	TAA	450	True	2	2	2
349	ATG	TGA	1722	True	4	4	4
350	ATG	TAG	558	True	2	2	2
351	ATG	TAA	633	True	9	9	8
352	TTG	TAA	363	True	0	0	0
353	ATG	TAA	10764	True	443	443	378
354	ATG	TAA	10752	True	409	409	365
355	TTG	TAG	141	True	0	0	0
356	ATG	TAA	3828	True	171	171	146
357	ATG	TGA	729	True	46	46	40
358	ATG	TAA	1227	True	2	2	2
359	ATG	TGA	558	True	0	0	0
360	ATG	TGA	939	True	0	0	0
361	ATG	TAA	1335	True	0	0	0
362	GTG	TAA	168	True	0	0	0
363	ATG	TGA	498	True	1	1	1
364	GTG	TAA	648	True	0	0	0
365	ATG	TAA	744	True	2	2	1
366	ATG	TAA	705	True	1	1	1
367	ATG	TAA	807	True	7	7	6
368	TTG	TAA	873	True	0	0	0
369	ATG	TGA	615	True	1	1	1
370	ATG	TAA	1422	True	2	2	2
371	ATG	TGA	228	True	0	0	0
372	TTG	TAA	465	True	0	0	0
373	ATG	TAA	846	True	1	1	1
374	ATG	TAA	1479	True	9	9	9
375	TTG	TGA	1755	True	1	1	1
376	ATG	TAA	222	True	0	0	0
377	ATG	TAA	1635	True	1	1	1
378	ATG	TAG	1224	True	0	0	0
379	ATG	TGA	1122	True	0	0	0
380	ATG	TAA	681	True	0	0	0
381	ATG	TAG	1461	True	0	0	0
382	ATG	TAA	684	True	6	6	6
383	TTG	TAG	1422	True	12	12	11
384	ATG	TAA	1149	True	9	9	7
385	ATG	TAA	123	True	0	0	0
386	ATG	TAA	90	True	0	0	0
387	ATG	TAA	114	True	0	0	0
388	ATG	TAA	1365	True	2	2	2
389	ATG	TAA	951	True	1	1	1
390	ATG	TAG	948	True	4	4	4
391	ATG	TAA	759	True	7	7	7
392	ATG	TAA	954	True	18	18	15
393	TTG	TGA	1419	True	2	2	2
394	ATG	TAG	879	True	2	2	2
395	ATG	TAA	750	True	4	4	4
396	ATG	TAA	288	True	4	4	4
397	ATG	TGA	315	True	1	1	1
398	ATG	TGA	1440	True	0	0	0
399	ATG	TAA	1311	True	0	0	0
400	ATG	TAA	1389	True	2	2	2
401	ATG	TAA	864	True	0	0	0
402	ATG	TAA	786	True	0	0	0
403	TTG	TAA	615	True	0	0	0
404	ATG	TAA	1626	True	0	0	0
405	ATG	TAA	573	True	0	0	0
406	ATG	TGA	354	True	3	3	2
407	ATG	TAA	1437	True	18	18	17
408	ATG	TGA	432	True	10	10	10
409	ATG	TAA	1122	True	7	7	7
410	ATG	TGA	1065	True	1	1	1
411	TTG	TAA	564	True	3	3	3
412	ATG	TAA	609	True	3	3	3
413	ATG	TGA	393	True	0	0	0
414	ATG	TAG	165	True	0	0	0
415	ATG	TAA	750	True	23	23	20
416	GTG	TAA	774	True	24	24	20
417	ATG	TGA	1215	True	21	21	20
418	ATG	TAG	774	True	2	2	2
419	ATG	TGA	723	True	3	3	3
420	ATG	TAG	1008	True	4	4	4
421	ATG	TAA	753	True	1	1	1
422	ATG	TAG	642	True	0	0	0
423	TTG	TAA	246	True	1	1	1
424	ATG	TAA	288	True	1	1	1
425	ATG	TAA	2007	True	26	26	25
426	ATG	TAA	903	True	5	5	5
427	ATG	TAA	2085	True	10	10	10
428	ATG	TAA	1512	True	3	3	3
429	ATG	TAA	546	True	0	0	0
430	ATG	TAA	861	True	36	36	29
431	ATG	TAA	504	True	0	0	0
432	ATG	TAA	552	True	9	9	9
433	ATG	TAA	423	True	11	11	11
434	GTG	TAA	810	True	3	3	3
435	ATG	TAA	291	True	1	1	1
436	ATG	TAG	435	True	0	0	0
437	ATG	TAA	2184	True	16	16	15
438	GTG	TGA	1089	True	2	2	2
439	ATG	TAA	852	True	0	0	0
440	TTG	TAA	1710	True	3	3	3
441	TTG	TGA	1263	True	0	0	0
442	TTG	TAA	2112	True	1	1	1
443	ATG	TAA	1824	True	10	10	10
444	GTG	TGA	450	True	1	1	1
445	ATG	TAA	1725	True	14	14	13
446	TTG	TAA	204	True	1	1	1
447	ATG	TAA	267	True	1	1	1
448	ATG	TAA	1278	True	125	125	91
449	ATG	TAG	258	True	2	2	2
450	ATG	TAA	453	True	1	1	1
451	GTG	TAG	819	True	5	5	4
452	ATG	TAA	372	True	27	27	17
453	ATG	TAA	342	True	1	1	1
454	ATG	TAA	360	True	2	2	2
455	ATG	TAA	822	True	6	6	6
456	ATG	TAG	1053	True	1	1	1
457	ATG	TAA	1608	True	5	5	4
458	ATG	TAA	681	True	0	0	0
459	ATG	TGA	1266	True	2	2	2
460	ATG	TAG	1053	True	14	14	13
461	ATG	TAA	927	True	17	17	17
462	ATG	TAA	741	True	1	1	1
463	TTG	TAA	336	True	18	18	9
464	ATG	TAA	1146	True	32	32	29
465	GTG	TAA	180	True	0	0	0
466	ATG	TAA	165	True	10	10	7
467	ATG	TAA	873	True	0	0	0
468	ATG	TAA	321	True	0	0	0
469	GTG	TAA	1065	True	55	55	48
470	TTG	TAA	1374	True	23	23	23
471	TTG	TAA	1485	True	322	318	169
472	TTG	TGA	480	True	2	2	2
473	ATG	TAA	1482	True	5	5	5
474	ATG	TAA	600	True	1	1	1
475	ATG	TAG	366	True	0	0	0
476	TTG	TAA	1017	True	1	1	1
477	ATG	TAA	1170	True	22	22	20
478	TTG	TAA	282	True	36	36	31
479	TTG	TAG	351	True	5	5	5
480	TTG	TAA	825	True	23	23	21
481	TTG	TAG	366	True	24	24	21
482	ATG	TAG	402	True	10	10	10
483	GTG	TAA	1008	True	11	11	11
484	ATG	TGA	330	True	82	82	58
485	ATG	TAA	483	True	86	86	65
486	ATG	TAA	789	True	21	21	21
487	ATG	TAA	600	True	19	19	14
488	ATG	TGA	117	True	0	0	0
489	ATG	TGA	294	True	0	0	0
490	ATG	TAA	441	True	1	1	1
491	GTG	TAA	444	True	3	3	3
492	ATG	TAA	2160	True	40	40	38
493	ATG	TAA	114	True	0	0	0
494	ATG	TGA	453	True	1	1	1
495	ATG	TAG	1107	True	1	1	1
496	GTG	TAA	510	True	2	2	2
497	ATG	TGA	384	True	0	0	0
498	TTG	TGA	195	True	0	0	0
499	GTG	TGA	261	True	0	0	0
500	ATG	TAG	261	True	0	0	0
501	TTG	TAA	129	True	0	0	0
502	ATG	TAA	381	True	0	0	0
503	ATG	TGA	1443	True	0	0	0
504	ATG	TAA	1059	True	0	0	0
505	ATG	TAA	270	True	0	0	0
506	GTG	TAA	267	True	0	0	0
507	GTG	TAA	309	True	0	0	0
508	TTG	TAG	1065	True	2	2	2
509	ATG	TAA	249	True	0	0	0
510	ATG	TAA	525	True	0	0	0
511	ATG	TAA	2496	True	0	0	0
512	ATG	TAG	327	True	0	0	0
513	GTG	TGA	2448	True	0	0	0
514	ATG	TAA	990	True	0	0	0
515	ATG	TAA	507	True	0	0	0
516	TTG	TAA	381	True	5	5	3
517	ATG	TAA	801	True	1	1	1
518	TTG	TAG	1176	True	1	1	1
519	ATG	TAG	120	True	0	0	0
520	GTG	TAA	942	True	5	5	5
521	ATG	TAG	1020	True	0	0	0
522	ATG	TAG	411	True	0	0	0
523	ATG	TAA	450	True	0	0	0
524	ATG	TAA	543	True	2	2	2
525	ATG	TAA	765	True	0	0	0
526	ATG	TAA	1311	True	0	0	0
527	ATG	TAA	177	True	0	0	0
528	TTG	TAA	687	True	0	0	0
529	TTG	TAA	186	True	0	0	0
530	GTG	TAA	594	True	0	0	0
531	ATG	TAA	201	True	0	0	0
532	ATG	TAG	462	True	3	3	3
533	TTG	TAA	237	True	0	0	0
534	ATG	TAA	876	True	0	0	0
535	ATG	TAG	960	True	0	0	0
536	ATG	TAA	873	True	1	1	1
537	ATG	TAA	1389	True	1	1	1
538	ATG	TAA	1293	True	0	0	0
539	TTG	TAA	447	True	0	0	0
540	ATG	TAG	594	True	2	2	2
541	ATG	TAA	660	True	2	2	2
542	ATG	TAA	864	True	0	0	0
543	ATG	TGA	1392	True	0	0	0
544	ATG	TAA	426	True	1	1	1
545	ATG	TAA	573	True	0	0	0
546	ATG	TAA	330	True	0	0	0
547	ATG	TAA	873	True	8	8	8
548	TTG	TAA	387	True	0	0	0
549	ATG	TAA	594	True	1	1	1
550	ATG	TAA	1188	True	0	0	0
551	GTG	TAG	597	True	14	14	14
552	ATG	TAA	186	True	0	0	0
553	ATG	TAA	336	True	0	0	0
554	TTG	TAA	1308	True	4	4	4
555	TGC	GGA	102	True	0	0	0
556	GCT	TGA	114	True	1	1	1
557	TTG	TAA	786	True	0	0	0
558	ATG	TAA	921	True	0	0	0
559	ATG	TAA	1449	True	0	0	0
560	TTG	TGA	624	True	13	13	12
561	ATG	TAG	681	True	7	7	4
562	ATG	TAA	444	True	1	1	1
563	ATG	TGA	180	True	1	1	1
564	TTG	TGA	144	True	0	0	0
565	TTG	TAA	1224	True	5	5	5
566	ATG	TAA	642	True	0	0	0
567	ATG	TAA	2175	True	0	0	0
568	ATG	TAA	903	True	3	3	3
569	ATG	TAA	690	True	0	0	0
570	ATG	TAA	813	True	0	0	0
571	ATG	TGA	894	True	2	2	2
572	ATG	TAA	621	True	0	0	0
573	ATG	TGA	939	True	0	0	0
574	ATG	TAA	390	True	0	0	0
575	ATG	TAA	339	True	0	0	0
576	ATG	TAA	237	True	0	0	0
577	ATG	TAA	231	True	0	0	0
578	ATG	TAA	678	True	0	0	0
579	ATG	TGA	708	True	0	0	0
580	ATG	TAA	432	True	0	0	0
581	ATG	TAA	243	True	0	0	0
582	ATG	TAA	273	True	0	0	0
583	TTG	TGA	588	True	2	2	2
584	ATG	TAA	345	True	0	0	0
585	ATG	TGA	474	True	0	0	0
586	ATG	TGA	1644	True	7	7	7
587	GTG	TAA	1377	True	17	17	17
588	ATG	TAA	519	True	0	0	0
589	TTG	TGA	459	True	0	0	0
590	ATG	TAA	2658	True	1	1	1
591	ATG	TAA	630	True	6	6	5
592	TTG	TAA	495	True	4	4	4
593	ATG	TAA	1209	True	3	3	3
594	ATG	TAA	738	True	19	19	17
595	ATG	TGA	675	True	52	52	39
596	ATG	TAA	1263	True	0	0	0
597	ATG	TAA	1188	True	15	15	14
598	ATG	TAA	711	True	2	2	2
599	TTG	TAA	1389	True	0	0	0
600	ATG	TGA	372	True	0	0	0
601	ATG	TAG	498	True	0	0	0
602	ATG	TAA	483	True	0	0	0
603	ATG	TAA	978	True	8	8	8
604	TTG	TAA	618	True	29	29	26
605	ATG	TAA	1167	True	27	27	27
606	TTG	TAA	312	True	1	1	1
607	ATG	TAA	333	True	0	0	0
608	GTG	TGA	1329	True	1	1	1
609	TTG	TAG	1398	True	1	1	1
610	ATG	TGA	714	True	0	0	0
611	ATG	TGA	900	True	1	1	1
612	ATG	TAA	948	True	1	1	1
613	TTG	TGA	1089	True	0	0	0
614	TTT	TAA	729	True	0	0	0
615	ATG	TTT	126	True	0	0	0
616	ATG	TAA	978	True	7	7	7
617	GTG	TGA	477	True	9	9	9
618	ATG	TAG	690	True	17	17	16
619	ATG	TGA	456	True	9	9	9
620	ATG	TAA	1041	True	1	1	1
621	ATG	TAA	1929	True	14	14	13
622	ATG	TGA	513	True	7	7	7
623	ATG	TAG	648	True	61	58	27
624	ATG	TAA	174	True	12	12	12
625	ATG	TAA	765	True	1	1	1
626	ATG	TAA	192	True	0	0	0
627	TTG	TGA	735	True	10	10	10
628	TTG	TAA	285	True	13	13	8
629	ATG	TAA	1635	True	71	71	65
630	GAG	TCT	108	True	0	0	0
631	TTG	TAA	159	True	0	0	0
632	ATG	TAA	129	True	0	0	0
633	ATG	TGA	210	True	0	0	0
634	GTG	TGA	306	True	0	0	0
635	ATG	TAA	381	True	0	0	0
636	TTG	TAG	273	True	0	0	0
637	TTG	TAG	360	True	0	0	0
638	GTG	TGA	216	True	0	0	0
639	ATG	TAA	1284	True	11	11	11
640	TTG	TAA	1170	True	21	21	19
641	CTG	TAA	270	True	0	0	0
642	ATT	TCT	129	True	1	1	1
643	TTA	GGA	417	True	1	1	1
644	ATG	TGA	144	True	0	0	0
645	TTT	TGA	198	True	2	2	2
646	GAC	AGT	120	True	0	0	0
647	ATG	ATG	93	True	3	3	3
648	ATG	TAA	942	True	71	71	60
649	ATG	TAA	1032	True	29	29	26
650	ATG	TAG	1398	True	0	0	0
651	ATG	TAA	336	True	0	0	0
652	GTG	TGA	351	True	0	0	0
653	ATG	TAG	2490	True	13	13	12
654	ATG	TGA	1062	True	1	1	1
655	ATG	TAA	1392	True	0	0	0
656	ATG	TAA	963	True	14	14	12
657	ATG	TAA	684	True	75	74	42
658	ATG	TGA	1026	True	44	44	40
659	ATG	TAA	765	True	26	26	24
660	ATG	TAA	972	True	49	49	43
661	ATG	TAA	1026	True	0	0	0
662	ATG	TAA	1422	True	0	0	0
663	ATG	TAA	1041	True	44	44	43
664	ATG	TAA	372	True	23	23	17
665	ATG	TAA	1047	True	21	21	21
666	GTG	TAA	159	True	0	0	0
667	ATG	TAG	210	True	3	3	3
668	ATG	TAA	816	True	14	14	13
669	ATG	TAA	990	True	12	12	12
670	ATG	TAA	1542	True	0	0	0
671	ATG	TAA	1410	True	0	0	0
672	ATG	TAA	288	True	0	0	0
673	ATG	TAA	873	True	5	5	4
674	ATG	TGA	963	True	3	3	3
675	ATG	TAG	1197	True	3	3	3
676	ATG	TGA	2214	True	12	12	11
677	ATG	TAA	1542	True	92	92	77
678	TTG	TAA	1323	True	18	18	18
679	ATG	TAA	804	True	2	2	1
680	ATG	TGA	168	True	0	0	0
681	ATG	TAA	555	True	9	9	8
682	ATG	TAA	198	True	2	2	2
683	ATG	TAA	489	True	6	6	6
684	TTG	TGA	1143	True	47	47	38
685	ATG	TAG	1296	True	75	75	62
686	GTG	TAA	726	True	9	9	8
687	ATG	TGA	255	True	0	0	0
688	GTG	TGA	684	True	2	2	2
689	ATG	TAA	2229	True	17	17	14
690	ATG	TAA	1431	True	4	4	4
691	ATG	TGA	1041	True	1	1	1
692	ATG	TGA	588	True	1	1	1
693	ATG	TAA	1539	True	9	9	9
694	GTG	TAA	1269	True	4	4	4
695	ATG	TGA	420	True	2	2	2
696	ATG	TGA	1275	True	0	0	0
697	TTG	TAA	228	True	0	0	0
698	ATG	TAA	1743	True	54	54	50
699	ATG	TAA	996	True	20	20	19
700	ATG	TAA	315	True	1	1	1
701	ATG	TAA	1578	True	6	6	6
702	GTG	TAG	687	True	15	15	15
703	TTG	TAA	2220	True	23	23	22
704	ATG	TAA	2007	True	19	19	19
705	TTG	TGA	1191	True	14	14	14
706	ATG	TAG	1011	True	30	30	30
707	TTG	TAA	699	True	0	0	0
708	GTG	TAA	1479	True	7	7	7
709	ATG	TAA	291	True	23	23	20
710	ATG	TAA	1458	True	24	24	23
711	TTG	TAA	1431	True	30	30	28
712	ATG	TAA	870	True	1	1	1
713	ATG	TAA	3159	True	37	37	37
714	ATG	TAA	912	True	105	105	78
715	ATG	TAA	1380	True	31	31	28
716	TTG	TAG	903	True	0	0	0
717	GTG	TAA	336	True	0	0	0
718	ATG	TAG	2640	True	4	4	4
719	ATG	TAG	1800	True	9	9	9
720	ATG	TAA	1149	True	1	1	1
721	TTG	TAA	306	True	0	0	0
722	ATG	TAG	207	True	0	0	0
723	ATG	TAA	456	True	1	1	1
724	ATG	TAG	2010	True	14	14	14
725	ATG	TGA	1023	True	0	0	0
726	TTG	TAA	1131	True	0	0	0
727	ATG	TAG	174	True	0	0	0
728	ATG	TAA	720	True	143	143	105
729	ATG	TAA	438	True	0	0	0
730	TTG	TAA	585	True	1	1	1
731	ATG	TGA	444	True	0	0	0
732	ATG	TAG	861	True	0	0	0
733	ATG	TGA	249	True	0	0	0
734	ATG	TAA	264	True	0	0	0
735	ATG	TAA	570	True	0	0	0
736	ATG	TAA	543	True	4	4	4
737	TTG	TAA	303	True	0	0	0
738	ATG	TGA	630	True	0	0	0
739	ATG	TGA	1734	True	0	0	0
740	ATG	TAG	1107	True	0	0	0
741	TTG	TGA	1284	True	0	0	0
742	TTG	TGA	930	True	0	0	0
743	ATG	TAA	891	True	0	0	0
744	ATG	TAA	1035	True	1	1	1
745	ATG	TGA	2286	True	0	0	0
746	GTG	TAA	699	True	0	0	0
747	ATG	TGA	663	True	0	0	0
748	ATG	TAA	627	True	0	0	0
749	ATG	TAA	1863	True	0	0	0
750	ATG	TAG	1839	True	0	0	0
751	ATG	TGA	654	True	0	0	0
752	ATG	TGA	1992	True	0	0	0
753	ATG	TAA	2574	True	0	0	0
754	ATG	TAA	1509	True	0	0	0
755	ATG	TAG	957	True	0	0	0
756	ATG	TGA	888	True	0	0	0
757	GTG	TGA	1341	True	0	0	0
758	ATG	TGA	696	True	0	0	0
759	ATG	TAA	327	True	12	12	10
760	ATG	TAA	363	True	0	0	0
761	GTG	TCA	576	True	7	7	6
762	ATT	TAG	297	True	0	0	0
763	TTG	TGA	168	True	0	0	0
764	ATG	TAA	645	True	2	2	2
765	ATG	TAG	993	True	3	3	3
766	ATG	TAA	504	True	4	4	3
767	ATG	TAA	1110	True	1	1	1
768	ATG	TAA	1071	True	13	13	12
769	ATG	TAG	3186	True	2	2	2
770	ATG	TAA	1920	True	14	14	14
771	ATG	TGA	765	True	0	0	0
772	TTG	TAA	969	True	0	0	0
773	GTG	TAA	912	True	0	0	0
774	GTG	TAA	1179	True	1	1	1
775	GTG	TAA	936	True	0	0	0
776	ATG	TGA	1230	True	0	0	0
777	ATG	TAA	708	True	5	5	5
778	ATG	TAA	1386	True	1	1	1
779	ATG	TAA	1458	True	17	17	17
780	ATG	TAA	861	True	13	13	11
781	ATG	TAA	1890	True	15	15	15
782	ATG	TAA	447	True	8	8	7
783	TTG	TGA	423	True	6	6	6
784	ATG	TAA	1191	True	4	4	4
785	ATG	TGA	156	True	0	0	0
786	ATG	TAA	1557	True	15	15	13
787	ATG	TAA	1131	True	42	42	37
788	ATG	TGA	447	True	0	0	0
789	ATG	TGA	1020	True	2	2	2
790	ATG	TAA	1221	True	0	0	0
791	TTG	TAA	1464	True	1	1	1
792	ATG	TGA	801	True	6	6	6
793	ATG	TAG	1002	True	4	4	3
794	TTG	TGA	1002	True	3	3	3
795	ATG	TAG	948	True	3	3	3
796	ATG	TAA	369	True	0	0	0
797	ATG	TAA	348	True	51	51	37
798	ATG	TAA	1263	True	76	76	69
799	ATG	TAG	1437	True	4	4	4
800	GTG	TGA	1629	True	10	10	10
801	TTG	TAG	681	True	4	4	4
802	ATG	TAA	960	True	1	1	1
803	GTG	TGA	1302	True	0	0	0
804	ATG	TGA	795	True	0	0	0
805	TTG	TAA	1092	True	7	7	7
806	ATG	TAA	276	True	0	0	0
807	ATG	TAG	666	True	7	7	5
808	ATG	TAA	138	True	0	0	0
809	ATG	TAA	156	True	0	0	0
810	ATG	TAA	315	True	2	2	2
811	ATG	TAA	750	True	57	57	45
812	ATG	TAA	1359	True	18	18	17
813	ATG	TAA	1950	True	34	34	32
814	ATG	TAG	138	True	0	0	0
815	ATG	TGA	393	True	0	0	0
816	ATG	TAG	1416	True	6	6	6
817	ATG	TAG	1077	True	0	0	0
818	ATG	TGA	201	True	0	0	0
819	ATG	TAA	1155	True	0	0	0
820	ATG	TAA	1542	True	0	0	0
821	ATG	TAA	1413	True	137	137	112
822	ATG	TAA	1686	True	24	24	19
823	ATG	TGA	717	True	5	5	5
824	ATG	TAA	666	True	4	4	4
825	GTG	TAA	4389	True	2	2	2
826	ATG	TAA	519	True	8	8	8
827	ATG	TAA	1191	True	1	1	1
828	TTG	TAA	216	True	1	1	1
829	ATG	TGA	471	True	6	6	6
830	ATG	TGA	321	True	5	5	5
831	ATG	TAG	828	True	11	11	11
832	ATG	TAA	1176	True	0	0	0
833	ATG	TAA	1056	True	1	1	1
834	ATG	TAA	795	True	2	2	2
835	ATG	TAA	843	True	3	3	3
836	ATG	TAG	1122	True	12	12	12
837	ATG	TAA	186	True	0	0	0
838	ATG	TAA	792	True	0	0	0
839	TTG	TAA	861	True	2	2	2
840	ATG	TGA	960	True	3	3	2
841	ATG	TAA	864	True	19	19	18
842	GTG	TAA	1401	True	29	29	26
843	ATG	TAA	267	True	0	0	0
844	ATG	TAA	978	True	24	24	24
845	ATG	TAG	453	True	3	3	3
846	ATG	TAA	690	True	13	13	13
847	ATG	TAA	1002	True	0	0	0
848	ATG	TAA	1029	True	0	0	0
849	ATG	TAG	1197	True	0	0	0
850	ATG	TAA	1377	True	0	0	0
851	ATG	TAA	1818	True	1	1	1
852	ATG	TAA	180	True	0	0	0
853	ATG	TAA	330	True	2	2	2
854	GTG	TAA	459	True	0	0	0
855	TTG	TAG	558	True	0	0	0
856	ATG	TGA	768	True	1	1	1
857	GTG	TAG	1224	True	0	0	0
858	TTG	TGA	315	True	0	0	0
859	ATG	TAA	1350	True	1	1	1
860	ATG	TAG	765	True	2	2	2
861	ATG	TAA	1584	True	2	2	2
862	ATG	TAA	1722	True	2	2	2
863	ATG	TAG	1815	True	5	5	5
864	ATG	TAA	405	True	2	2	2
865	ATG	TAA	858	True	0	0	0
866	ATG	TAA	945	True	0	0	0
867	GTG	TAA	1449	True	0	0	0
868	ATG	TAG	942	True	1	1	1
869	ATG	TAA	1182	True	0	0	0
870	GTG	TGA	1203	True	3	3	3
871	ATG	TGA	663	True	3	3	3
872	GTG	TGA	936	True	0	0	0
873	ATG	TAA	1191	True	0	0	0
874	GTG	TAA	1158	True	0	0	0
875	ATG	TAA	549	True	6	6	6
876	GTG	TAA	633	True	3	3	3
877	ATG	TGA	1089	True	0	0	0
878	TTG	TAA	618	True	2	2	2
879	ATG	TAA	1254	True	2	2	2
880	ATG	TAA	537	True	2	2	2
881	ATG	TAA	1557	True	0	0	0
882	ATG	TAA	483	True	2	2	2
883	TTG	TAA	2571	True	13	13	13
884	ATG	TAA	978	True	1	1	1
885	ATG	TGA	1002	True	0	0	0
886	ATG	TAA	1032	True	2	2	2
887	ATG	TAA	882	True	2	2	2
888	ATG	TAA	585	True	7	7	7
889	ATG	TAA	192	True	1	1	1
890	ATG	TAG	111	True	0	0	0
891	ATG	TAA	912	True	3	3	2
892	ATG	TGA	795	True	34	34	30
893	ATG	TAA	315	True	1	1	1
894	TTG	TAA	1194	True	2	2	2
895	ATG	TAA	153	True	0	0	0
896	ATG	TAA	270	True	0	0	0
897	ATG	TAA	519	True	16	16	15
898	ATG	TAA	333	True	3	3	3
899	GTG	TAA	861	True	6	6	6
900	ATG	TGA	990	True	14	14	14
901	ATG	TAG	2586	True	16	16	16
902	ATG	TAG	984	True	11	11	10
903	ATG	TAA	1110	True	1	1	1
904	ATG	TAA	225	True	0	0	0
905	ATG	TAA	753	True	21	21	18
906	ATG	TAA	255	True	0	0	0
907	ATG	TAG	345	True	0	0	0
908	ATG	TAA	531	True	7	7	7
909	GTG	TAA	1743	True	27	27	25
910	ATG	TAA	1062	True	4	4	4
911	TTG	TAG	1290	True	21	21	21
912	ATG	TAA	474	True	30	30	20
913	ATG	TAA	438	True	31	31	23
914	ATG	TAA	354	True	10	10	7
915	ATG	TGA	885	True	25	25	23
916	ATG	TAA	777	True	84	84	73
917	ATG	TAA	204	True	3	3	2
918	TTG	TGA	273	True	0	0	0
919	ATG	TGA	693	True	1	1	1
920	ATG	TAA	1773	True	1	1	1
921	GTG	TAA	1356	True	0	0	0
922	ATG	TGA	198	True	0	0	0
923	ATG	TAA	1452	True	2	2	2
924	GTG	TAG	768	True	0	0	0
925	ATG	TGA	999	True	0	0	0
926	ATG	TAA	831	True	1	1	1
927	ATG	TGA	1131	True	0	0	0
928	ATG	TAG	537	True	7	7	7
929	TTG	TAA	270	True	0	0	0
930	ATG	TAA	474	True	2	2	2
931	ATG	TAA	201	True	1	1	1
932	GTG	TAA	624	True	0	0	0
933	ATG	TGA	1161	True	13	13	13
934	ATG	TAA	936	True	0	0	0
935	GTG	TAG	483	True	0	0	0
936	ATG	TAG	717	True	1	1	1
937	ATG	TAA	714	True	9	9	9
938	ATG	TAA	708	True	4	4	4
939	ATG	TAA	1896	True	0	0	0
940	ATG	TAA	1179	True	0	0	0
941	TTG	TAA	465	True	1	1	1
942	ATG	TAA	666	True	0	0	0
943	ATG	TAA	1599	True	4	4	4
944	ATG	TAA	531	True	3	3	3
945	ATG	TAA	375	True	0	0	0
946	ATG	TAA	156	True	0	0	0
947	ATG	TAA	762	True	1	1	1
948	ATG	TAA	366	True	5	5	5
949	ATG	TAG	699	True	2	2	2
950	ATG	TAA	918	True	2	2	2
951	ATG	TAA	942	True	2	2	2
952	ATG	TAA	204	True	0	0	0
953	ATG	TGA	831	True	5	5	5
954	TTG	TGA	1080	True	10	10	10
955	TTG	TAA	1392	True	3	3	3
956	ATG	TAA	456	True	2	2	2
957	ATG	TAA	570	True	1	1	1
958	TTG	TGA	969	True	0	0	0
959	TTG	TAA	654	True	0	0	0
960	ATG	TGA	3654	True	5	5	5
961	GTG	TAA	597	True	5	5	5
962	ATG	TGA	909	True	1	1	1
963	ATG	TAA	396	True	0	0	0
964	ATG	TAA	423	True	0	0	0
965	GTG	TAG	663	True	63	63	50
966	TTG	TAA	1542	True	47	47	42
967	TTG	TGA	192	True	0	0	0
968	ATG	TAA	1353	True	8	8	8
969	ATG	TGA	579	True	4	4	4
970	ATG	TAA	825	True	13	13	7
971	ATG	TAA	1491	True	46	46	43
972	ATG	TAA	1668	True	129	129	102
973	ATG	TAA	1746	True	48	48	45
974	GTG	TGA	1140	True	5	5	5
975	ATG	TGA	645	True	2	2	2
976	ATG	TAA	525	True	6	6	6
977	ATG	TAA	243	True	0	0	0
978	ATG	TAA	324	True	0	0	0
979	ATG	TAA	1467	True	30	30	27
980	ATG	TAG	441	True	19	19	13
981	ATG	TAA	1659	True	6	6	6
982	TTG	TAA	1407	True	0	0	0
983	ATG	TAA	1386	True	3	3	3
984	ATG	TAA	1005	True	152	152	108
985	ATG	TAG	876	True	2	2	2
986	ATG	TAA	1101	True	1	1	1
987	GTG	TAA	870	True	0	0	0
988	ATG	TAA	1398	True	0	0	0
989	TTG	TAA	1356	True	1	1	1
990	ATG	TAA	1410	True	1	1	1
991	ATG	TAA	429	True	1	1	1
992	ATG	TAA	291	True	0	0	0
993	ATG	TAA	1077	True	44	44	37
994	GTG	TGA	492	True	12	12	9
995	ATG	TAA	996	True	31	31	27
996	ATG	TAA	600	True	21	21	18
997	TTG	TAA	1335	True	1	1	1
998	ATG	TAA	432	True	0	0	0
999	ATG	TAA	1182	True	11	11	11
1000	ATG	TAA	1386	True	32	32	26
1001	ATG	TAA	357	True	0	0	0
1002	ATG	TGA	396	True	2	2	2
1003	TTG	TAG	732	True	0	0	0
1004	ATG	TGA	108	True	1	1	1
1005	ATG	TAA	1116	True	6	6	6
1006	TTG	TGA	744	True	6	6	6
1007	ATG	TAA	849	True	33	33	32
1008	ATG	TAA	849	True	29	29	26
1009	TTG	TAA	1362	True	5	5	5
1010	ATG	TGA	501	True	4	4	4
1011	GTG	TAA	162	True	12	12	3
1012	ATG	TGA	1758	True	8	8	8
1013	ATG	TAA	2022	True	2	2	2
1014	ATG	TGA	621	True	3	3	3
1015	GTG	TGA	126	True	0	0	0
1016	ATG	TAA	204	True	0	0	0
1017	GTG	TAG	219	True	0	0	0
1018	GTG	TAA	1362	True	1	1	1
1019	ATG	TAA	1092	True	0	0	0
1020	ATG	TAA	1134	True	10	10	10
1021	ATG	TAA	354	True	4	4	4
1022	ATG	TGA	1074	True	13	13	13
1023	GTG	TAA	867	True	1	1	1
1024	TTG	TGA	1506	True	19	19	18
1025	ATG	TAA	1218	True	2	2	2
1026	TTG	TGA	498	True	1	1	1
1027	ATG	TAA	339	True	0	0	0
1028	ATG	TAA	768	True	1	1	1
1029	ATG	TGA	186	True	0	0	0
1030	GTG	TAA	897	True	3	3	3
1031	ATG	TGA	1260	True	16	16	16
1032	ATG	TGA	1227	True	8	8	8
1033	GTG	TAA	2892	True	17	17	17
1034	ATG	TAA	945	True	10	10	9
1035	GTG	TAA	213	True	0	0	0
1036	ATG	TAA	879	True	96	96	78
1037	ATG	TAA	87	True	0	0	0
1038	ATG	TAA	87	True	0	0	0
1039	ATG	TAG	519	True	2	2	2
1040	ATG	TAA	342	True	7	7	6
1041	ATG	TAA	612	True	76	65	43
1042	ATG	TAA	357	True	18	18	17
1043	TTG	TAA	192	True	0	0	0
1044	ATG	TAA	519	True	0	0	0
1045	ATG	TAA	1080	True	26	26	20
1046	ATG	TAA	438	True	2	2	2
1047	ATG	TAA	744	True	7	7	7
1048	ATG	TGA	1227	True	3	3	3
1049	ATG	TAA	711	True	2	2	2
1050	TTG	TAA	1191	True	6	6	6
1051	ATG	TAA	1392	True	1	1	1
1052	ATG	TAA	315	True	0	0	0
1053	ATG	TAG	501	True	4	4	3
1054	ATG	TAA	2145	True	3	3	3
1055	ATG	TAA	1062	True	84	84	73
1056	GTG	TAA	933	True	86	86	70
1057	ATG	TAA	1413	True	19	19	17
1058	ATG	TAG	576	True	21	21	17
1059	ATG	TAA	2328	True	60	60	56
1060	ATG	TAA	978	True	5	5	5
1061	ATG	TAA	777	True	0	0	0
1062	ATG	TAA	1041	True	9	9	9
1063	ATG	TAA	408	True	2	2	2
1064	ATG	TAA	1290	True	37	37	32
1065	TTG	TAA	141	True	1	1	1
1066	ATG	TAA	735	True	23	23	20
1067	ATG	TAA	996	True	16	16	15
1068	ATG	TGA	645	True	4	4	4
1069	ATG	TAA	1542	True	0	0	0
1070	ATG	TGA	396	True	2	2	2
1071	ATG	TAA	1281	True	0	0	0
1072	GTG	TAA	1146	True	0	0	0
1073	ATG	TGA	450	True	2	2	2
1074	ATG	TAA	993	True	5	5	5
1075	ATG	TAA	972	True	10	10	9
1076	ATG	TAA	582	True	2	2	2
1077	ATG	TAG	1095	True	1	1	1
1078	ATG	TGA	1440	True	1	1	1
1079	ATG	TGA	561	True	0	0	0
1080	TTG	TAA	1299	True	12	12	12
1081	TTG	TAA	1530	True	0	0	0
1082	TTG	TAA	858	True	0	0	0
1083	ATG	TAA	234	True	0	0	0
1084	ATG	TAG	579	True	0	0	0
1085	ATG	TAG	900	True	1	1	1
1086	ATG	TAA	270	True	3	3	3
1087	ATG	TAA	1470	True	0	0	0
1088	ATG	TGA	201	True	0	0	0
1089	ATG	TGA	363	True	0	0	0
1090	ATG	TAA	624	True	1	1	1
1091	ATG	TAA	507	True	0	0	0
1092	ATG	TAA	1500	True	1	1	1
1093	ATG	TAA	528	True	3	3	3
1094	ATG	TAG	1206	True	1	1	1
1095	ATG	TAG	1053	True	1	1	1
1096	ATG	TGA	849	True	0	0	0
1097	ATG	TAA	1326	True	1	1	1
1098	ATG	TAA	990	True	3	3	3
1099	TTG	TAG	1155	True	15	15	15
1100	ATG	TAG	1206	True	0	0	0
1101	TTG	TAA	1728	True	2	2	2
1102	ATG	TAA	327	True	0	0	0
1103	TTG	TAG	438	True	0	0	0
1104	TTG	TAA	3501	True	27	27	27
1105	ATG	TAG	3699	True	10	10	10
1106	TTG	TGA	1176	True	3	3	3
1107	ATG	TAA	3393	True	26	26	26
1108	ATG	TGA	303	True	0	0	0
1109	ATG	TAA	219	True	0	0	0
1110	ATG	TAA	402	True	0	0	0
1111	ATG	TAA	177	True	0	0	0
1112	ATG	TGA	618	True	0	0	0
1113	ATG	TAA	234	True	0	0	0
1114	ATG	TAA	222	True	0	0	0
1115	ATG	TAA	171	True	0	0	0
1116	ATG	TAG	924	True	0	0	0
1117	ATG	TGA	906	True	7	7	7
1118	ATG	TAA	357	True	2	2	2
1119	ATG	TAA	2685	True	27	27	27
1120	ATG	TAA	588	True	0	0	0
1121	ATG	TAG	1845	True	0	0	0
1122	GTG	TGA	480	True	0	0	0
1123	GTG	TAA	825	True	1	1	1
1124	ATG	TAA	1368	True	0	0	0
1125	ATG	TAA	864	True	12	12	12
1126	ATG	TGA	1014	True	4	4	4
1127	GTG	TAA	1029	True	1	1	1
1128	ATG	TAA	510	True	2	2	2
1129	GTG	TGA	663	True	0	0	0
1130	ATG	TAG	1455	True	1	1	1
1131	ATG	TAA	639	True	0	0	0
1132	ATG	TAA	807	True	0	0	0
1133	ATG	TAA	600	True	0	0	0
1134	TTG	TGA	1170	True	0	0	0
1135	TTG	TAG	711	True	0	0	0
1136	ATG	TGA	687	True	0	0	0
1137	ATG	TAA	759	True	0	0	0
1138	ATG	TAA	630	True	0	0	0
1139	GTG	TAA	1116	True	1	1	1
1140	ATG	TAG	1269	True	0	0	0
1141	ATG	TAA	849	True	0	0	0
1142	ATG	TGA	450	True	7	7	7
1143	ATG	TAA	1839	True	0	0	0
1144	ATG	TAA	492	True	2	2	2
1145	ATG	TAG	897	True	31	31	21
1146	TTG	TAG	585	True	0	0	0
1147	ATG	TGA	930	True	0	0	0
1148	ATG	TAA	537	True	0	0	0
1149	ATG	TGA	348	True	0	0	0
1150	ATG	TAA	588	True	2	2	2
1151	ATG	TAG	294	True	0	0	0
1152	TTG	TGA	1617	True	2	2	2
1153	ATG	TGA	852	True	25	25	21
1154	ATG	TGA	843	True	11	11	11
1155	ATG	TAA	360	True	0	0	0
1156	ATG	TAA	198	True	0	0	0
1157	ATG	TAA	813	True	16	16	15
1158	GTG	TAA	768	True	10	10	10
1159	GTG	TAA	309	True	5	5	4
1160	ATG	TAA	1431	True	18	18	17
1161	GTG	TGA	495	True	2	2	2
1162	TTG	TAG	1038	True	0	0	0
1163	ATG	TAA	1221	True	0	0	0
1164	ATG	TGA	777	True	0	0	0
1165	ATG	TGA	1158	True	0	0	0
1166	ATG	TAA	1062	True	0	0	0
1167	ATG	TGA	3093	True	1	1	1
1168	ATG	TGA	960	True	0	0	0
1169	GTG	TGA	180	True	0	0	0
1170	GTG	TAA	186	True	1	1	1
1171	ATG	TAG	735	True	0	0	0
1172	ATG	TAA	558	True	0	0	0
1173	TTG	TAA	954	True	30	30	28
1174	ATG	TAA	192	True	0	0	0
1175	ATG	TGA	240	True	0	0	0
1176	ATG	TAA	939	True	175	129	71
1177	ATG	TAA	1242	True	56	56	47
1178	ATG	TAA	786	True	0	0	0
1179	ATG	TGA	987	True	0	0	0
1180	ATG	TAA	990	True	2	2	2
1181	ATG	AAG	465	True	0	0	0
1182	GGC	TAA	1167	True	2	2	2
1183	ATG	TAA	951	True	1	1	1
1184	ATG	TAA	912	True	0	0	0
1185	ATG	TGA	753	True	0	0	0
1186	ATG	TAA	993	True	13	13	13
1187	ATG	TAA	1638	True	28	28	24
1188	TTG	TAG	936	True	2	2	2
1189	ATG	TAA	918	True	3	3	3
1190	GTG	TGA	1077	True	5	5	5
1191	TTG	TGA	918	True	5	5	5
1192	ATT	TGA	1218	True	1	1	1
1193	ATG	TAA	579	True	5	5	4
1194	ATG	TAA	396	True	43	43	32
1195	ATG	TAA	657	True	0	0	0
1196	TTG	TAA	141	True	14	14	8
1197	ATG	TAG	657	True	11	11	10
1198	ATG	TGA	123	True	0	0	0
1199	ATG	TGA	1122	True	0	0	0
1200	GTG	TAA	2013	True	23	23	22
1201	ATG	TAA	168	True	0	0	0
1202	TTG	TAG	900	True	6	6	6
1203	ATG	TGA	399	True	5	5	5
1204	ATG	TAA	546	True	1	1	1
1205	ATG	TAA	573	True	10	10	6
1206	ATG	TAG	369	True	23	23	21
1207	ATG	TAG	636	True	25	25	23
1208	ATG	TAG	801	True	10	10	10
1209	ATG	TGA	852	True	5	5	5
1210	ATG	TAA	735	True	1	1	1
1211	ATG	TAA	1845	True	2	2	2
1212	GTG	TGA	711	True	0	0	0
1213	GTG	TGA	618	True	0	0	0
1214	ATG	TGA	1110	True	2	2	2
1215	ATG	TGA	201	True	0	0	0
1216	ATG	TGA	771	True	0	0	0
1217	ATG	TAA	1011	True	1	1	1
1218	ATG	TGA	816	True	0	0	0
1219	ATG	TAA	777	True	64	64	54
1220	ATG	TAA	684	True	1	1	1
1221	ATG	TAA	447	True	0	0	0
1222	ATG	TAA	489	True	0	0	0
1223	ATG	TAG	519	True	0	0	0
1224	ATG	TAG	318	True	0	0	0
1225	ATG	TAA	387	True	0	0	0
1226	GTG	TAA	357	True	0	0	0
1227	ATG	TGA	234	True	0	0	0
1228	GTG	TAA	207	True	0	0	0
1229	ATG	TAG	216	True	0	0	0
1230	ATG	TAA	150	True	0	0	0
1231	ATG	TAA	255	True	0	0	0
1232	TTG	TAA	2280	True	6	6	6
1233	ATG	TAA	255	True	7	7	7
1234	TTG	TGA	423	True	8	8	8
1235	ATG	TAA	516	True	224	224	113
1236	ATG	TAA	723	True	70	70	51
1237	ATG	TAA	1122	True	0	0	0
1238	TTG	TAA	1173	True	0	0	0
1239	ATG	TAA	546	True	0	0	0
1240	TTG	TAA	1191	True	2	2	2
1241	ATG	TAA	1230	True	14	14	13
1242	ATG	TAA	321	True	157	157	86
1243	ATG	TAA	132	True	1	1	1
1244	ATG	TGA	174	True	3	3	3
1245	ATG	TAA	462	True	5	5	5
1246	ATG	TGA	504	True	1	1	1
1247	ATG	TAA	285	True	5	5	5
1248	ATG	TAA	528	True	0	0	0
1249	ATG	TGA	318	True	0	0	0
1250	ATG	TAA	756	True	2	2	2
1251	ATG	TAA	348	True	0	0	0
1252	ATG	TAA	1947	True	5	5	5
1253	ATG	TAA	1953	True	6	6	6
1254	ATG	TAA	948	True	10	10	10
1255	ATG	TAA	483	True	6	6	5
1256	ATG	TAG	507	True	3	3	3
1257	TTG	TAG	396	True	0	0	0
1258	ATG	TAG	480	True	4	4	3
1259	ATG	TAA	195	True	0	0	0
1260	GTG	TGA	330	True	0	0	0
1261	ATG	TGA	990	True	1	1	1
1262	TTG	TAG	249	True	0	0	0
1263	TTG	TAA	1404	True	48	48	45
1264	TTG	TAA	474	True	0	0	0
1265	ATG	TAA	168	True	1	1	1
1266	ATG	TGA	900	True	0	0	0
1267	ATG	TGA	399	True	1	1	1
1268	ATG	TAA	576	True	1	1	1
1269	ATG	TAA	2958	True	12	12	12
1270	ATG	TGA	561	True	3	3	3
1271	ATG	TAG	642	True	6	6	6
1272	GTG	TAA	627	True	0	0	0
1273	GTG	TAA	279	True	0	0	0
1274	ATG	TAA	1191	True	2	2	2
1275	ATG	TAA	1179	True	2	2	2
1276	ATG	TAA	189	True	0	0	0
1277	ATG	TAA	813	True	9	9	9
1278	ATG	TGA	753	True	0	0	0
1279	ATG	TAA	753	True	1	1	1
1280	ATG	TAG	975	True	1	1	1
1281	ATG	TGA	498	True	3	3	3
1282	ATG	TAA	423	True	37	37	34
1283	ATG	TAA	1179	True	39	39	34
1284	ATG	TAA	1422	True	0	0	0
1285	ATG	TGA	1380	True	1	1	1
1286	TTG	TGA	1014	True	0	0	0
1287	ATG	TAA	1020	True	0	0	0
1288	ATG	TGA	1080	True	0	0	0
1289	ATG	TAA	837	True	0	0	0
1290	ATG	TAA	1269	True	0	0	0
1291	ATG	TGA	1002	True	10	10	10
1292	GTG	TGA	1443	True	1	1	1
1293	TTG	TAA	1494	True	0	0	0
1294	ATG	TAA	765	True	0	0	0
1295	ATG	TAG	465	True	6	6	6
1296	ATG	TAA	1272	True	29	29	28
1297	TTG	TAA	1137	True	7	7	7
1298	ATG	TGA	135	True	1	1	1
1299	ATG	TAA	258	True	1	1	1
1300	GTG	TAA	954	True	1	1	1
1301	ATG	TAA	378	True	0	0	0
1302	ATG	TAA	603	True	0	0	0
1303	ATG	TAG	837	True	2	2	2
1304	TTG	TGA	597	True	1	1	1
1305	ATG	TAA	342	True	1	1	1
1306	ATG	TAA	180	True	0	0	0
1307	ATG	TGA	837	True	0	0	0
1308	ATG	TAA	801	True	1	1	1
1309	ATG	TAA	168	True	1	1	1
1310	GTG	TGA	351	True	1	1	1
1311	ATG	TAA	207	True	1	1	1
1312	ATG	TGA	510	True	2	2	2
1313	ATG	TGA	798	True	4	4	4
1314	ATG	TAA	1302	True	3	3	3
1315	ATG	TGA	1488	True	20	20	13
1316	GTG	TAA	828	True	15	15	15
1317	TTG	TAA	936	True	4	4	4
1318	ATG	TGA	384	True	0	0	0
1319	ATG	TGA	357	True	2	2	2
1320	ATG	TAA	486	True	2	2	2
1321	ATG	TAA	441	True	11	11	11
1322	GTG	TGA	219	True	3	3	3
1323	ATG	TAA	1401	True	8	8	8
1324	ATG	TAA	444	True	1	1	1
1325	ATG	TAG	447	True	2	2	2
1326	TTG	TAA	150	True	0	0	0
1327	ATC	TAA	3999	True	16	16	15
1328	TTG	TGA	660	True	4	4	4
1329	ATG	TGA	978	True	4	4	4
1330	ATG	TAG	267	True	1	1	1
1331	ATG	TGA	426	True	7	7	7
1332	ATG	TGA	1047	True	1	1	1
1333	TTG	TGA	579	True	1	1	1
1334	TTG	TAA	273	True	1	1	1
1335	ATG	TAG	2064	True	6	6	6
1336	ATG	TGA	330	True	4	4	4
1337	ATG	TAA	165	True	1	1	1
1338	ATG	TAA	840	True	6	6	6
1339	ATG	TAA	270	True	1	1	1
1340	ATG	TAA	264	True	3	3	3
1341	ATG	TGA	894	True	0	0	0
1342	ATG	TAA	138	True	0	0	0
1343	ATG	TGA	171	True	0	0	0
1344	ATG	TAA	747	True	5	5	3
1345	ATG	TAA	1002	True	6	6	6
1346	ATG	TAA	618	True	15	15	9
1347	ATG	TGA	1317	True	12	12	12
1348	ATG	TAA	951	True	3	3	3
1349	ATG	TGA	147	True	0	0	0
1350	GTG	TAG	2151	True	0	0	0
1351	ATG	TAA	972	True	0	0	0
1352	ATG	TAA	1350	True	7	7	7
1353	ATG	TGA	819	True	4	4	4
1354	ATG	TAA	825	True	0	0	0
1355	TTG	TGA	927	True	0	0	0
1356	GTG	TAG	963	True	0	0	0
1357	ATG	TGA	1008	True	2	2	2
1358	ATG	TGA	1650	True	1	1	1
1359	ATG	TGA	960	True	0	0	0
1360	ATG	TGA	1101	True	1	1	1
1361	ATG	TAA	891	True	0	0	0
1362	ATG	TAA	990	True	0	0	0
1363	ATG	TAA	1050	True	22	22	21
1364	ATG	TGA	861	True	0	0	0
1365	ATG	TGA	519	True	8	8	8
1366	ATG	TGA	1200	True	5	5	5
1367	ATG	TAG	225	True	0	0	0
1368	GTG	TAA	732	True	0	0	0
1369	ATG	TAA	528	True	0	0	0
1370	ATG	TGA	519	True	1	1	1
1371	ATG	TAA	339	True	0	0	0
1372	ATG	TAA	318	True	1	1	1
1373	ATG	TAG	903	True	54	54	46
1374	ATG	TAG	1098	True	26	26	22
1375	ATG	TAG	1248	True	9	9	9
1376	ATG	TAA	426	True	0	0	0
1377	ATG	TGA	444	True	8	8	8
1378	ATG	TAA	411	True	57	57	37
1379	ATG	TAG	171	True	0	0	0
1380	ATG	TAA	471	True	0	0	0
1381	ATG	TAA	2289	True	3	3	3
1382	ATG	TAA	960	True	0	0	0
1383	ATG	TAA	834	True	8	8	8
1384	ATG	TAA	765	True	0	0	0
1385	ATG	TAA	1644	True	0	0	0
1386	ATG	TGA	600	True	0	0	0
1387	ATG	TAA	603	True	0	0	0
1388	TTG	TAA	687	True	1	1	1
1389	ATG	TGA	1365	True	2	2	2
1390	ATG	TGA	681	True	2	2	2
1391	ATG	TAA	513	True	4	4	4
1392	ATG	TAA	138	True	0	0	0
1393	ATG	TAA	1356	True	3	3	3
1394	ATG	TAA	333	True	26	26	14
1395	ATG	TAA	156	True	0	0	0
1396	ATG	TAA	183	True	0	0	0
1397	ATG	TAA	465	True	8	8	8
1398	ATG	TAG	1122	True	0	0	0
1399	ATG	TGA	552	True	0	0	0
1400	TTG	TAA	813	True	0	0	0
1401	ATG	TAA	1695	True	1	1	1
1402	TTG	TAA	1014	True	0	0	0
1403	ATG	TGA	1836	True	1	1	1
1404	ATG	TAG	936	True	1	1	1
1405	TTG	TAA	2403	True	2	2	2
1406	ATG	TGA	666	True	24	24	18
1407	ATG	TAA	975	True	1	1	1
1408	GTG	TGA	756	True	17	17	15
1409	ATG	TAA	1146	True	44	44	38
1410	ATG	TAA	195	True	0	0	0
1411	ATG	TAG	702	True	0	0	0
1412	ATG	TAA	897	True	43	43	38
1413	ATG	TAG	1350	True	9	9	9
1414	ATG	TAA	156	True	0	0	0
1415	GTG	TAA	177	True	0	0	0
1416	ATG	TAG	1023	True	0	0	0
1417	ATG	TGA	2217	True	4	4	4
1418	ATG	TAA	498	True	0	0	0
1419	TTG	TGA	126	True	0	0	0
1420	ATG	TAA	1062	True	19	19	18
1421	ATG	TGA	1194	True	81	81	67
1422	ATG	TAA	780	True	4	4	4
1423	ATG	TAA	1197	True	6	6	6
1424	ATG	TGA	1218	True	14	14	14
1425	ATG	TAA	708	True	4	4	4
1426	ATG	TAA	630	True	5	5	5
1427	ATG	TAA	537	True	1	1	1
1428	ATG	TAA	321	True	3	3	3
1429	ATG	TAG	258	True	3	3	3
1430	ATG	TAA	432	True	1	1	1
1431	ATG	TAG	1521	True	19	19	16
1432	ATG	TAA	438	True	7	7	7
1433	ATG	TAG	786	True	21	21	18
1434	ATG	TGA	813	True	101	101	74
1435	ATG	TAA	2100	True	11	11	11
1436	ATG	TAA	1044	True	0	0	0
1437	ATG	TAA	660	True	2	2	2
1438	GTG	TAA	450	True	0	0	0
1439	ATG	TAA	732	True	7	7	6
1440	ATG	TAA	498	True	3	3	3
1441	ATG	TAG	357	True	5	5	5
1442	ATG	TAA	747	True	0	0	0
1443	GTG	TAA	1200	True	0	0	0
1444	ATG	TAA	228	True	0	0	0
1445	ATG	TAG	699	True	0	0	0
1446	TTG	TAA	252	True	0	0	0
1447	GTG	TGA	291	True	0	0	0
1448	GTG	TAA	186	True	2	2	2
1449	TTG	TGA	195	True	0	0	0
1450	ATG	TAA	627	True	0	0	0
1451	ATG	TGA	1338	True	0	0	0
1452	ATG	TAG	498	True	0	0	0
1453	ATG	TAA	1914	True	28	28	28
1454	GTG	TAA	1092	True	34	34	31
1455	ATG	TAG	966	True	1	1	1
1456	ATG	TAA	867	True	12	12	10
1457	ATG	TAA	2100	True	33	33	33
1458	ATG	TAA	267	True	35	35	27
1459	ATG	TAA	1713	True	111	111	94
1460	ATG	TAA	240	True	0	0	0
1461	ATG	TAA	1029	True	0	0	0
1462	ATG	TGA	681	True	1	1	1
1463	TTG	TAA	1968	True	22	22	19
1464	TTG	TAA	867	True	33	33	31
1465	ATG	TAA	774	True	0	0	0
1466	GTG	TAA	2115	True	40	40	37
1467	GTG	TAA	1821	True	5	5	5
1468	ATG	TAA	1182	True	16	16	15
1469	ATG	TAA	162	True	0	0	0
1470	TTG	TAA	912	True	13	13	13
1471	ATG	TAA	465	True	5	5	5
1472	ATG	TAA	1293	True	15	15	14
1473	CTG	TAA	495	True	0	0	0
1474	ATG	TAA	861	True	2	2	2
1475	ATG	TAA	765	True	0	0	0
1476	ATG	TAG	1731	True	3	3	3
1477	ATG	TAA	519	True	0	0	0
1478	TTG	TAA	549	True	4	4	4
1479	ATG	TAA	1224	True	22	22	22
1480	ATG	TAA	240	True	1	1	1
1481	ATG	TAA	519	True	8	8	8
1482	TTG	TAA	198	True	2	2	2
1483	ATG	TAG	444	True	1	1	1
1484	ATG	TAA	882	True	4	4	4
1485	ATG	TAA	477	True	1	1	1
1486	ATG	TAG	894	True	0	0	0
1487	TTG	TGA	456	True	4	4	4
1488	ATG	TAA	711	True	24	24	21
1489	ATG	TAA	1125	True	2	2	2
1490	ATG	TAA	246	True	0	0	0
1491	ATG	TAA	804	True	0	0	0
1492	ATG	TAA	543	True	4	4	4
1493	ATG	TAG	447	True	0	0	0
1494	ATG	TAA	576	True	8	8	8
1495	ATG	TAA	966	True	0	0	0
1496	ATG	TGA	600	True	6	6	6
1497	ATG	TAA	1020	True	7	7	7
1498	ATG	TAG	1293	True	11	11	11
1499	ATG	TAA	522	True	6	6	6
1500	ATG	TAA	474	True	31	31	26
1501	ATG	TGA	234	True	0	0	0
1502	ATG	TAG	1758	True	0	0	0
1503	ATG	TAA	1815	True	0	0	0
1504	ATG	TAA	696	True	18	18	18
1505	ATG	TAA	1134	True	49	49	42
1506	ATG	TGA	693	True	11	11	11
1507	ATG	TAG	1194	True	19	19	18
1508	ATG	TGA	756	True	0	0	0
1509	ATG	TAG	912	True	3	3	3
1510	GTG	TAA	1908	True	2	2	2
1511	TTG	TAA	582	True	44	44	31
1512	TTG	TAA	270	True	2	2	2
1513	ATG	TAA	1623	True	48	48	44
1514	ATG	TAA	912	True	21	21	21
1515	ATG	TAA	1233	True	38	38	37
1516	ATG	TAA	135	True	0	0	0
1517	ATG	TAG	1008	True	4	4	4
1518	ATG	TAA	279	True	10	10	7
1519	ATG	TGA	1287	True	48	48	46
1520	GTG	TAA	834	True	56	56	49
1521	ATG	TAG	666	True	22	22	21
1522	TTG	TAA	1734	True	8	8	7
1523	ATG	TAA	1668	True	290	290	169
1524	ATG	TGA	210	True	146	146	71
1525	ATG	TAA	774	True	21	21	18
1526	TTG	TAA	555	True	3	3	3
1527	ATG	TAA	159	True	0	0	0
1528	ATG	TAA	144	True	0	0	0
1529	GTG	TGA	672	True	4	4	4
1530	ATG	TAA	1116	True	27	27	27
1531	ATG	TAA	978	True	12	12	12
1532	GTG	TAA	1329	True	46	46	41
1533	ATG	TAA	1413	True	17	17	17
1534	ATG	TAA	375	True	1	1	1
1535	ATG	TAA	120	True	0	0	0
1536	TTG	TAA	1473	True	3	3	3
1537	ATG	TAA	267	True	10	10	8
1538	ATG	TAA	639	True	16	16	14
1539	ATG	TAA	189	True	10	10	9
1540	ATG	TAG	798	True	13	13	13
1541	TTG	TGA	429	True	10	10	9
1542	ATG	TAA	915	True	0	0	0
1543	GTG	TAA	1566	True	0	0	0
1544	TTG	TAA	1941	True	2	2	2
1545	ATG	TAA	270	True	0	0	0
1546	ATG	TGA	522	True	2	2	2
1547	ATG	TAA	294	True	0	0	0
1548	ATG	TAA	612	True	0	0	0
1549	ATG	TAA	189	True	0	0	0
1550	GTG	TAA	1839	True	154	154	121
1551	TTG	TAA	318	True	4	4	3
1552	ATG	TAA	210	True	14	14	6
1553	GTG	TAA	630	True	1	1	1
1554	TTG	TAA	1329	True	1	1	1
1555	ATG	TAA	486	True	4	4	4
1556	ATG	TAA	930	True	1	1	1
1557	TTG	TAA	282	True	29	29	11
1558	ATG	TAA	1212	True	54	54	50
1559	TTG	TAA	3447	True	63	63	59
1560	ATG	TAA	921	True	15	15	15
1561	ATG	TAA	918	True	24	24	20
1562	ATG	TAG	1071	True	14	14	13
1563	ATG	TAA	1869	True	3	3	3
1564	ATG	TAA	624	True	1	1	1
1565	ATG	TAA	333	True	2	2	2
1566	ATG	TAA	894	True	5	5	5
1567	GTG	TAA	363	True	3	3	2
1568	ATG	TAA	447	True	2	2	2
1569	TTG	TAA	1041	True	55	55	43
1570	GTG	TAA	399	True	0	0	0
1571	ATG	TAA	240	True	0	0	0
1572	ATG	TGA	450	True	33	33	22
1573	TTG	TAG	273	True	8	8	8
1574	ATG	TAG	555	True	12	12	12
1575	GTG	TGA	486	True	1	1	1
1576	ATG	TGA	1227	True	0	0	0
1577	TTG	TAA	783	True	4	4	4
1578	TTG	TGA	1026	True	43	43	34
1579	ATG	TAG	1248	True	2	2	2
1580	ATG	TGA	186	True	2	2	2
1581	ATG	TAA	519	True	150	100	38
1582	ATG	TAA	180	True	11	11	10
1583	TTG	TAA	582	True	0	0	0
1584	TTG	TAG	483	True	1	1	1
1585	ATG	TGA	897	True	9	9	9
1586	ATG	TGA	1620	True	55	55	47
1587	ATG	TAA	432	True	13	13	13
1588	ATG	TAA	936	True	112	112	85
1589	ATG	TGA	354	True	24	24	24
1590	ATG	TAA	2151	True	92	92	77
1591	TTG	TGA	1941	True	3	3	3
1592	ATG	TAG	1485	True	113	113	93
1593	ATG	TAA	975	True	23	23	22
1594	GTG	TAA	1356	True	10	10	10
1595	TTG	TAA	1101	True	7	7	4
1596	ATG	TAG	1092	True	31	31	28
1597	ATG	TGA	912	True	19	19	18
1598	ATG	TGA	792	True	15	15	14
1599	TTG	TGA	696	True	13	13	13
1600	TTG	TGA	708	True	9	9	8
1601	ATG	TAA	366	True	1	1	1
1602	ATG	TAG	1323	True	486	472	273
1603	ATG	TAA	1149	True	151	151	105
1604	ATG	TAA	4302	True	2	2	2
1605	GTG	TAA	930	True	0	0	0
1606	ATG	TAA	720	True	1	1	1
1607	GTG	TAA	783	True	0	0	0
1608	ATG	TGA	795	True	3	3	3
1609	TTG	TGA	1281	True	0	0	0
1610	ATG	TAA	246	True	0	0	0
1611	ATG	TAA	837	True	40	40	38
1612	TTG	TGA	693	True	20	20	20
1613	ATG	TAA	456	True	3	3	3
1614	ATG	TAA	273	True	1	1	1
1615	ATG	TAG	774	True	6	6	6
1616	ATG	TAA	495	True	37	37	33
1617	ATG	TAA	2766	True	9	9	9
1618	ATG	TAA	375	True	0	0	0
1619	GTG	TAG	465	True	9	9	9
1620	ATG	TGA	912	True	54	54	48
1621	TTG	TAA	546	True	167	167	122
1622	ATG	TAA	1308	True	354	348	215
1623	ATG	TAA	915	True	350	350	228
1624	ATG	TGA	1287	True	545	545	341
1625	ATG	TAG	1095	True	238	238	165
1626	ATG	TGA	3216	True	202	202	184
1627	ATG	TAA	771	True	23	23	23
1628	ATG	TGA	936	True	29	29	27
1629	ATG	TGA	720	True	28	28	25
1630	ATG	TAA	651	True	32	32	26
1631	ATG	TAA	702	True	1	1	1
1632	ATG	TGA	1065	True	1	1	1
1633	ATG	TAA	1149	True	5	5	5
1634	GTG	TGA	594	True	0	0	0
1635	ATG	TAA	774	True	1	1	1
1636	ATG	TAG	786	True	3	3	2
1637	ATG	TAA	489	True	5	5	4
1638	TTG	TGA	1719	True	23	23	21
1639	ATG	TAA	2673	True	0	0	0
1640	ATG	TAG	876	True	22	22	21
1641	ATG	TAA	270	True	111	94	55
1642	ATG	TAA	615	True	57	57	52
1643	ATG	TAG	204	True	2	2	2
1644	TTG	TGA	1221	True	8	8	8
1645	ATG	TAA	2418	True	11	11	9
1646	TTG	TGA	483	True	14	14	12
1647	ATG	TAG	954	True	17	17	16
1648	ATG	TAA	1344	True	15	15	14
1649	ATG	TGA	1092	True	8	8	7
1650	TTG	TAA	765	True	6	6	6
1651	GTG	TAA	1947	True	42	42	40
1652	ATG	TAG	897	True	11	11	11
1653	ATG	TAA	654	True	1	1	1
1654	ATG	TAA	645	True	0	0	0
1655	ATG	TAA	81	True	0	0	0
1656	ATG	TAA	189	True	2	2	2
1657	GTG	TAG	363	True	16	16	15
1658	TTG	TAG	1662	True	40	40	37
1659	ATG	TAG	663	True	23	23	23
1660	ATG	TAG	903	True	56	56	46
1661	GTG	TGA	2049	True	6	6	6
1662	ATG	TAA	567	True	92	92	69
1663	ATG	TAG	1002	True	71	71	59
1664	ATG	TAA	954	True	162	162	117
1665	ATG	TAA	741	True	80	80	60
1666	ATG	TAA	234	True	47	47	32
1667	ATG	TAA	750	True	63	50	17
1668	ATG	TAA	3561	True	89	89	85
1669	ATG	TAA	990	True	8	8	8
1670	ATG	TAA	486	True	2	2	2
1671	ATG	TAG	333	True	23	23	17
1672	ATG	TAA	1341	True	86	86	77
1673	ATG	TAA	273	True	30	30	23
1674	ATG	TAA	246	True	0	0	0
1675	ATG	TGA	387	True	18	18	10
1676	ATG	TGA	525	True	49	49	44
1677	ATG	TAG	732	True	21	21	21
1678	ATG	TAA	348	True	45	45	38
1679	ATG	TAA	849	True	65	65	47
1680	GTG	TAA	768	True	1	1	1
1681	ATG	TGA	1731	True	4	4	4
1682	ATG	TAG	282	True	0	0	0
1683	ATG	TAA	1158	True	56	56	52
1684	ATG	TAA	903	True	41	41	38
1685	TTG	TGA	894	True	0	0	0
1686	ATG	TAG	2076	True	104	104	97
1687	ATG	TAG	1308	True	9	9	9
1688	ATG	TAA	915	True	6	6	6
1689	ATG	TAG	546	True	31	31	27
1690	ATG	TGA	1404	True	50	50	43
1691	ATG	TAA	780	True	24	24	23
1692	TTG	TGA	390	True	14	14	14
1693	ATG	TAG	453	True	20	20	18
1694	GTG	TAG	321	True	14	14	14
1695	ATG	TAG	1611	True	53	53	48
1696	ATG	TAA	1017	True	39	39	38
1697	ATG	TGA	627	True	4	4	4
1698	ATG	TAA	1317	True	23	23	21
1699	GTG	TAG	444	True	4	4	4
1700	ATG	TAG	615	True	14	14	14
1701	GTG	TGA	1464	True	7	7	7
1702	ATG	TAA	423	True	11	11	11
1703	ATG	TAA	795	True	62	62	49
1704	ATG	TGA	216	True	1	1	1
1705	ATG	TAA	423	True	4	4	4
1706	ATG	TAA	999	True	13	13	12
1707	ATG	TAA	1137	True	57	57	40
1708	ATG	TAA	363	True	25	25	22
1709	TTG	TGA	660	True	12	12	12
1710	ATG	TAG	666	True	3	3	3
1711	GTG	TAA	270	True	0	0	0
1712	ATG	TAA	780	True	2	2	2
1713	ATG	TGA	1083	True	2	2	2
1714	ATG	TAA	2034	True	11	11	11
1715	ATG	TGA	1101	True	5	5	5
1716	GTG	TAA	897	True	5	5	5
1717	TTG	TGA	1074	True	23	23	16
1718	ATG	TAA	2019	True	28	28	27
1719	ATG	TAA	471	True	4	4	4
1720	ATG	TGA	630	True	1	1	1
1721	ATG	TAA	501	True	1	1	1
1722	ATG	TAA	765	True	7	7	7
1723	ATG	TGA	504	True	9	9	9
1724	ATG	TAA	741	True	54	54	44
1725	ATG	TAA	882	True	82	82	71
1726	ATG	TAA	723	True	39	39	28
1727	GTG	TAA	558	True	37	37	31
1728	ATG	TAG	783	True	15	15	15
1729	ATG	TAA	810	True	8	8	8
1730	TTG	TAA	1152	True	15	15	14
1731	ATG	TAA	1269	True	45	45	40
1732	ATG	TAA	1695	True	43	43	42
1733	ATG	TAA	4314	True	32	32	32
1734	ATG	TAA	471	True	49	49	37
1735	ATG	TAA	1116	True	87	87	70
1736	GTG	TAA	276	True	3	3	3
1737	ATG	TAA	303	True	9	9	9
1738	ATG	TGA	2151	True	88	88	80
1739	GTG	TAA	279	True	7	7	6
1740	TTG	TAA	354	True	0	0	0
1741	ATG	TAG	930	True	6	6	6
1742	GTG	TAA	951	True	28	28	26
1743	ATG	TAA	270	True	2	2	2
1744	ATG	TAA	2118	True	67	67	64
1745	ATG	TAA	960	True	2	2	2
1746	TTG	TAA	1230	True	9	9	9
1747	ATG	TAA	258	True	0	0	0
1748	ATG	TAA	894	True	0	0	0
1749	ATG	TAA	603	True	0	0	0
1750	ATG	TAA	1041	True	27	27	21
1751	GTG	TAA	1215	True	11	11	10
1752	ATG	TAA	873	True	28	28	26
1753	TTG	TAA	1668	True	141	141	113
1754	ATG	TGA	738	True	2	2	2
1755	ATG	TAA	213	True	0	0	0
1756	GTG	TAA	2364	True	33	33	32
1757	ATG	TAA	726	True	3	3	3
1758	ATG	TAG	1209	True	0	0	0
1759	ATG	TGA	1281	True	20	20	19
1760	TTG	TAA	1287	True	15	15	15
1761	ATG	TGA	729	True	2	2	2
1762	ATG	TAG	258	True	0	0	0
1763	TTG	AAG	453	True	27	27	20
1764	AGG	TAA	339	True	6	6	6
1765	ATG	TAA	867	True	124	124	83
1766	ATG	TAA	582	True	15	15	15
1767	ATG	TAA	1251	True	16	16	16
1768	ATG	TAA	1047	True	244	244	156
1769	ATG	TGA	1176	True	3	3	3
1770	ATG	TAA	1563	True	239	239	177
1771	ATG	TAG	795	True	3	3	3
1772	ATG	TAA	261	True	4	4	4
1773	ATG	TAA	1044	True	7	7	7
1774	ATG	TAA	1179	True	8	8	8
1775	ATG	TGA	1530	True	35	35	31
1776	ATG	TAA	432	True	30	30	26
1777	ATG	TAA	546	True	0	0	0
1778	ATG	TAA	2577	True	35	35	32
1779	GTG	TAG	1884	True	21	21	19
1780	ATG	TAA	456	True	0	0	0
1781	TTG	TAA	558	True	3	3	3
1782	ATG	TAA	618	True	18	18	17
1783	ATG	TAA	678	True	1	1	1
1784	ATG	TGA	267	True	1	1	1
1785	ATG	TAA	867	True	0	0	0
1786	ATG	TGA	975	True	7	7	7
1787	ATG	TGA	2304	True	5	5	5
1788	ATG	TGA	249	True	0	0	0
1789	ATG	TAA	1248	True	0	0	0
1790	ATG	TGA	1263	True	0	0	0
1791	GTG	TAA	780	True	0	0	0
1792	ATG	TAA	750	True	1	1	1
1793	ATG	TAA	15132	True	7	7	7
1794	ATG	TAA	13617	True	1	1	1
1795	ATG	TAA	12789	True	4	4	4
1796	ATG	TAG	16467	True	6	6	6
1797	ATG	TGA	7632	True	1	1	1
1798	ATG	TAA	1218	True	5	5	5
1799	ATG	TGA	357	True	0	0	0
1800	GTG	TAA	825	True	1	1	1
1801	ATG	TAA	1329	True	0	0	0
1802	ATG	TAT	57	True	0	0	0
1803	ATG	TAA	177	True	0	0	0
1804	ATG	TAA	708	True	6	6	6
1805	ATG	TAA	453	True	3	3	3
1806	ATG	TGA	354	True	1	1	1
1807	ATG	TAA	318	True	0	0	0
1808	ATG	TAA	276	True	0	0	0
1809	GTG	TAG	414	True	0	0	0
1810	TTG	TAA	945	True	38	38	35
1811	ATG	TAG	222	True	9	9	9
1812	TTG	TAA	273	True	4	4	4
1813	ATG	TAA	231	True	8	8	5
1814	GTG	TAA	393	True	0	0	0
1815	TTG	TGA	2103	True	22	22	22
1816	GTG	TAA	990	True	7	7	7
1817	ATG	TAA	621	True	6	6	6
1818	ATG	TAG	768	True	0	0	0
1819	ATG	TAG	969	True	0	0	0
1820	TTG	TAG	1263	True	34	34	31
1821	ATG	TAA	1266	True	11	11	11
1822	ATG	TAA	408	True	13	13	7
1823	ATG	TAA	1335	True	197	197	155
1824	ATG	TAA	291	True	0	0	0
1825	GTG	TAA	345	True	0	0	0
1826	ATG	TAA	252	True	0	0	0
1827	ATG	TAA	435	True	1	1	1
1828	ATG	TAA	792	True	1	1	1
1829	ATG	TGA	513	True	1	1	1
1830	ATG	TAA	642	True	1	1	1
1831	ATG	TAA	354	True	0	0	0
1832	ATG	TAA	276	True	1	1	1
1833	GTG	TAG	165	True	0	0	0
1834	ATG	TAA	471	True	0	0	0
1835	ATG	TAA	1392	True	0	0	0
1836	ATG	TAA	1602	True	0	0	0
1837	GTG	TAA	1155	True	2	2	2
1838	ATG	TAA	1338	True	1	1	1
1839	ATG	TAA	1500	True	2	2	2
1840	ATG	TAG	636	True	3	3	3
1841	ATG	TAA	1416	True	0	0	0
1842	ATG	TAG	1185	True	0	0	0
1843	ATG	TGA	462	True	0	0	0
1844	ATG	TAA	435	True	6	6	6
1845	TTG	TAA	261	True	0	0	0
1846	TTG	TGA	126	True	1	1	1
1847	ATG	TGA	165	True	0	0	0
1848	ATG	TAA	840	True	7	7	7
1849	TTG	TAA	288	True	0	0	0
1850	TTG	TAA	723	True	11	11	10
1851	TTG	TGA	357	True	0	0	0
1852	ATG	TAA	201	True	0	0	0
1853	ATG	TAG	189	True	0	0	0
1854	TTG	TAG	138	True	0	0	0
1855	ATG	TGA	399	True	0	0	0
1856	ATG	TAA	435	True	7	7	7
1857	ATG	TAG	189	True	0	0	0
1858	ATG	TGA	1563	True	2	2	2
1859	ATG	TAA	1092	True	0	0	0
1860	GTG	TAA	1215	True	1	1	1
1861	GTG	TGA	807	True	0	0	0
1862	GTG	TGA	618	True	1	1	1
1863	ATG	TAA	1641	True	2	2	2
1864	ATG	TAA	366	True	1	1	1
1865	ATG	TGA	759	True	0	0	0
1866	ATG	TAG	540	True	0	0	0
1867	GTG	TGA	435	True	0	0	0
1868	ATG	TAA	348	True	0	0	0
1869	ATG	TAA	618	True	31	31	25
1870	ATG	TAG	318	True	5	5	5
1871	ATG	TGA	654	True	12	12	10
1872	ATG	TAA	234	True	1	1	1
1873	ATG	TAA	2004	True	18	18	18
1874	ATG	TAA	447	True	0	0	0
1875	ATG	TAA	219	True	0	0	0
1876	GTG	TGA	174	True	0	0	0
1877	ATG	TGA	708	True	5	5	5
1878	ATG	TAA	363	True	2	2	2
1879	ATG	TAA	492	True	12	12	12
1880	ATG	TAA	429	True	1	1	1
1881	ATG	TAA	393	True	0	0	0
1882	ATG	TAA	147	True	0	0	0
1883	ATG	TAA	147	True	0	0	0
1884	ATG	TGA	2730	True	85	85	80
1885	ATG	TAG	513	True	3	3	3
1886	GTG	TAA	126	True	0	0	0
1887	ATG	TAG	147	True	0	0	0
1888	ATG	TAA	252	True	0	0	0
1889	ATG	TAG	366	True	5	5	5
1890	ATG	TAA	300	True	0	0	0
1891	ATG	TAA	288	True	2	2	2
1892	ATG	TAA	582	True	8	8	8
1893	ATG	TAG	408	True	5	5	4
1894	TTG	TAA	1968	True	31	31	30
1895	TTG	TAA	2421	True	25	25	25
1896	ATG	TGA	177	True	1	1	1
1897	ATG	TAA	411	True	3	3	3
1898	ATG	TAA	1398	True	48	48	45
1899	ATG	TAG	1500	True	0	0	0
1900	GTG	TGA	264	True	0	0	0
1901	ATG	TAA	1269	True	0	0	0
1902	ATG	TAG	1542	True	4	4	4
1903	ATG	TGA	447	True	1	1	1
1904	ATG	TAA	894	True	9	9	7
1905	GTG	TAG	597	True	13	13	12
1906	ATG	TAA	1200	True	0	0	0
1907	ATG	TAA	1536	True	0	0	0
1908	ATG	TAA	783	True	1	1	1
1909	ATG	TGA	900	True	0	0	0
1910	ATG	TAA	222	True	0	0	0
1911	ATG	TAA	1335	True	1	1	1
1912	ATG	TGA	1650	True	2	2	2
1913	GTG	TAA	1143	True	1	1	1
1914	GTG	TGA	306	True	0	0	0
1915	ATG	TGA	174	True	0	0	0
1916	ATG	TAA	1533	True	0	0	0
1917	ATG	TAA	393	True	0	0	0
1918	GTG	TAA	3840	True	0	0	0
1919	ATG	TAA	10812	True	2	2	2
1920	ATG	TAG	7668	True	3	3	3
1921	ATG	TAG	7683	True	4	4	4
1922	TTG	TAA	7686	True	4	4	4
1923	ATG	TAA	1476	True	2	2	2
1924	ATG	TAG	978	True	5	5	5
1925	ATG	TAG	1392	True	3	3	3
1926	ATG	TAA	546	True	56	56	44
1927	ATG	TAA	546	True	0	0	0
1928	ATG	TAG	231	True	3	3	3
1929	ATG	TAA	1764	True	0	0	0
1930	GTG	TGA	858	True	1	1	1
1931	ATG	TAA	990	True	0	0	0
1932	ATG	TAA	1482	True	87	87	72
1933	ATG	TAA	4563	True	124	124	111
1934	ATG	TAA	903	True	27	27	21
1935	GTG	TAA	1116	True	3	3	3
1936	ATG	TGA	894	True	3	3	3
1937	ATG	TAA	369	True	0	0	0
1938	TTG	TAA	717	True	4	4	4
1939	ATG	TAA	306	True	2	2	2
1940	ATG	TAA	771	True	1	1	1
1941	ATG	TGA	534	True	3	3	3
1942	ATG	TAA	1245	True	0	0	0
1943	ATG	TAA	1464	True	0	0	0
1944	ATG	TAA	1035	True	1	1	1
1945	ATG	TGA	2043	True	6	6	6
1946	ATG	TAA	294	True	2	2	2
1947	ATG	TAG	405	True	1	1	1
1948	ATG	TAG	120	True	0	0	0
1949	ATG	TAA	123	True	0	0	0
1950	GTG	TAG	294	True	6	6	6
1951	ATG	TAA	1686	True	3	3	3
1952	ATG	TGA	1452	True	1	1	1
1953	ATG	TAA	699	True	0	0	0
1954	TTG	TAG	678	True	0	0	0
1955	ATG	TGA	1038	True	0	0	0
1956	ATG	TAG	684	True	0	0	0
1957	ATG	TGA	306	True	0	0	0
1958	ATG	TAA	1179	True	0	0	0
1959	ATG	TAG	489	True	2	2	2
1960	ATG	TAA	156	True	1	1	1
1961	ATG	TGA	756	True	0	0	0
1962	TTG	TAA	357	True	0	0	0
1963	GTG	TAG	240	True	0	0	0
1964	GTG	TAG	498	True	0	0	0
1965	ATG	TAA	912	True	0	0	0
1966	ATG	TGA	483	True	1	1	1
1967	ATG	TAA	255	True	2	2	2
1968	ATG	TAG	795	True	0	0	0
1969	ATG	TGA	873	True	1	1	1
1970	ATG	TGA	879	True	0	0	0
1971	TTG	TAA	432	True	0	0	0
1972	ATG	TAG	633	True	1	1	1
1973	ATG	TAA	921	True	5	5	4
1974	ATG	TAA	363	True	0	0	0
1975	ATG	TAG	213	True	0	0	0
1976	TTG	TAA	264	True	0	0	0
1977	ATG	TAA	2601	True	5	5	5
1978	ATG	TAA	642	True	3	3	3
1979	ATG	TAA	240	True	0	0	0
1980	ATG	TAA	339	True	0	0	0
1981	TTG	TAA	357	True	0	0	0
1982	ATG	TAA	366	True	2	2	2
1983	ATG	TAA	660	True	1	1	1
1984	ATG	TAA	924	True	2	2	2
1985	ATG	TAA	174	True	1	1	1
1986	ATG	TAA	225	True	0	0	0
1987	ATG	TAG	456	True	0	0	0
1988	TTG	TAA	261	True	0	0	0
1989	TTG	TAA	141	True	0	0	0
1990	ATG	TGA	1116	True	5	5	1
1991	ATG	TAA	123	True	0	0	0
1992	ATG	TGA	654	True	0	0	0
1993	ATG	TAA	348	True	0	0	0
1994	ATG	TGA	294	True	0	0	0
1995	ATG	TAA	336	True	0	0	0
1996	TTG	TAA	3606	True	10	10	10
1997	TTG	TAA	300	True	0	0	0
1998	ATG	TGA	93	True	0	0	0
[truncated: 2,326 more rows]
