# Supplementary material for: A streamlined, nanopore-compatible 5PSeq protocol for rapid phenotypic antimicrobial sensitivity testing
Source: Cell Rep Methods. 2026 Mar 12;6(3):101327. doi: 10.1016/j.crmeth.2026.101327 (PMC13030957; doi:10.1016/j.crmeth.2026.101327)
Supplement: Data S1. Interactive FivePSeq html report, related to Figure 2 [file mmc4.zip › bsub_s5pseq_to_compress/fivepseq_counts/bsub_s5pseq2/protein_coding/transcript_fft.txt]

	count	period	signal
0	102
1	25	3.0	14.232726639572851
2	15	27.8	9.17230759807692
3	48	4.294117647058823	21.38054047178771
4	14
5	184	3.0	83.6836911797064
6	425	3.0	184.29260586951602
7	0
8	209	556.0	131.13953126568106
9	128	3.0	69.63251860146097
10	104	362.0	42.54873810894916
11	65
12	31	3.0	18.458652599101903
13	9
14	8	3.650442477876106	6.171383169716905
15	0
16	0
17	22	98.14285714285714	21.919290238306726
18	104
19	99
20	15	2.1923076923076925	9.61343625765509
21	5
22	0
23	2	2.1878453038674035	1.9999367437758386
24	4	3.849056603773585	3.893017053287289
25	8	3.0	6.91025490778532
26	9	17.305263157894736	7.586265930135816
27	19	3.218390804597701	11.411676126225299
28	15	16.09090909090909	9.560847860735729
29	18	2.14	11.080551539521666
30	45
31	101	3.0	52.88827278747549
32	25
33	9	13.897058823529411	7.209365972725725
34	14	3.9448818897637796	7.298374864652602
35	37
36	26
37	82	3.0	31.82830562133509
38	0
39	15	6.035856573705179	10.123082066819018
40	7	5.861538461538461	6.252693324801076
41	11	18.0	7.490471147869567
42	0
43	156
44	1	2.3454545454545452	1.0000000000000007
45	46	2.0675675675675675	16.57814682862963
46	193
47	246
48	50
49	41	25.770491803278688	21.353848319316644
50	58	288.75	40.4113452179386
51	102
52	43
53	0
54	46	4.353146853146853	22.128052417707167
55	2	21.705882352941178	1.9999818296157241
56	11	9.137055837563452	9.625035046839633
57	37	9.829411764705883	17.329797687764255
58	7	6.416666666666667	5.436081818571235
59	0
60	54
61	115
62	10	3.3220338983050848	7.607413170444383
63	3	6.597051597051597	2.9958018260457275
64	9	8.694444444444445	6.889515722737855
65	1	6.410526315789474	1.0000000000000007
66	46	540.0	24.79163280587875
67	57	3.0	23.810581086950148
68	140	3.0	68.20532162339892
69	20	326.0	10.596365434247533
70	25	2.0282485875706215	14.931546742884482
71	18	2.1470588235294117	11.591374058816257
72	19	2.5011086474501107	13.178755314302146
73	37	3.71889400921659	23.228107184175542
74	10	5.006369426751593	7.139937938368077
75	9	4.071428571428571	7.714090779728587
76	21	4.13671875	11.91393044203262
77	20	3.0	13.001864390401826
78	20	2.9746835443037973	12.990864758574398
79	14	68.5	10.576591521990304
80	98	4.539622641509434	41.530293099313184
81	30
82	30
83	21	3.2025316455696204	14.060339614288507
84	76
85	104	3.0	50.2416005011277
86	15	2.922222222222222	10.263094100033378
87	18	4.36734693877551	10.966970700054267
88	47
89	35
90	10	3.081818181818182	7.329076479068365
91	147	551.0	76.85349073723216
92	11	5.4113924050632916	8.480983462811677
93	11	2.1707317073170733	8.702890727780783
94	1	21.1	1.0000000000000002
95	2	7.259541984732825	1.9999890641602143
96	18	12.310344827586206	14.0818054916607
97	26	10.463414634146341	17.249503044710593
98	10	2.005714285714286	8.000000000000002
99	26
100	105
101	173	34.833333333333336	82.98902429408137
102	40	7.964601769911504	21.962183017283
103	47
104	36
105	3	35.08695652173913	2.9999797433480895
106	246	3.0	78.92680707014321
107	166
108	428	30.0	206.7857834075613
109	489
110	170	3.013452914798206	58.67549711032136
111	189
112	767
113	2	2.168539325842697	2.0
114	107
115	395	3.0	210.3562129673833
116	83	3.0	32.12423763712226
117	70	3.0	30.162698833487312
118	223
119	346
120	134	3.0166666666666666	48.05088948578145
121	81	3.391304347826087	23.356386051056347
122	87	3.014218009478673	22.06935296802235
123	127
124	169
125	185	95.0	51.84604989359576
126	75	171.0	26.933296276057202
127	114	247.0	26.62898785923943
128	56
129	171
130	172
131	71
132	66	2.6793893129770994	20.47469476496128
133	72
134	66
135	39	2.803370786516854	17.85242678224756
136	93
137	72	2.135135135135135	27.555650598805556
138	59	3.8378378378378377	20.90233657220356
139	89	3.0	42.840755273890785
140	129	21.0	61.38070637448126
141	178	63.0	72.34524581702976
142	27	149.25	16.377574249518833
143	218
144	113
145	25	87.25	19.389518952561374
146	9	2.2984409799554566	6.956686642031756
147	9	5.429347826086956	7.344477418172116
148	84
149	360	3.0	147.9871426570835
150	111
151	4	3.7126436781609193	3.9648251758902373
152	1	2.0031055900621118	1.0000000000000002
153	18
154	47
155	0
156	6	2.0050251256281406	5.670922024676104
157	0
158	7	126.0	6.364417671969607
159	8	4.5425101214574894	7.409552532107647
160	3	13.43661971830986	2.9952638123535564
161	2	3.9223300970873787	1.9999932700596397
162	2	15.662337662337663	1.9999932028726701
163	10	192.5	8.072681406390458
164	3	2.001117318435754	3.0
165	1	2.0027700831024933	1.0000000000000002
166	3	3.1004366812227073	2.9962530513489467
167	1	2.9766081871345027	1.0000000000000002
168	1	4.002551020408164	1.0000000000000002
169	1	2.6725888324873095	1.0000000000000007
170	4	3.5428571428571427	3.928033430590792
171	0
172	1	2.5968379446640317	1.0000000000000002
173	25	12.142857142857142	13.947290488694623
174	18
175	13	2.309255079006772	11.403339291396366
176	43
177	28	15.326732673267326	15.572238512241476
178	35
179	0
180	0
181	1	4.0047846889952154	1.0000000000000002
182	0
183	3	3.0	2.996171340884396
184	1	3.8641975308641974	1.0000000000000002
185	0
186	1	6.929577464788732	1.000000000000001
187	1	6.47191011235955	1.0000000000000002
188	16
189	1	68.7	1.0000000000000009
190	0
191	0
192	1	3.031712473572939	1.0000000000000007
193	1
194	1	2.240875912408759	1.0000000000000002
195	0
196	2	2.0427350427350426	1.999980748126293
197	0
198	0
199	0
200	0
201	0
202	4	6.352941176470588	3.970725227633396
203	1	3.2584615384615385	1.0000000000000002
204	8	53.30769230769231	6.69553179825557
205	40
206	0
207	0
208	0
209	18
210	59
211	25	2.0121546961325967	14.816616041299515
212	13	2.4120267260579062	8.162138523834567
213	3	11.906976744186046	2.9932292422005604
214	4
215	20	124.33333333333333	11.019809392601108
216	3	2.0027586206896553	2.9964321172434705
217	0
218	0
219	2	2.3680851063829786	2.0000000000000018
220	2	3.1578947368421053	2.0000000000000018
221	1	3.4523076923076923	1.0000000000000002
222	2	2.001945525291829	2.0
223	11	4.2507836990595615	8.000144771101866
224	4	2.258893280632411	3.901136462462841
225	3	6.0	2.999963323869458
226	27	84.0	14.978940230431066
227	33
228	13	2.4210526315789473	8.82168170708237
229	47	2.0348360655737703	22.1335300649982
230	4	5.853658536585366	3.9563445083328364
231	2	2.495145631067961	1.9999958438202932
232	0
233	179	3.0	96.24918875504602
234	0
235	10	524.25	9.198209376738141
236	2	2.990566037735849	2.0000000000000004
237	6	5.9411764705882355	5.009972635453554
238	1	6.037974683544304	1.0000000000000002
239	1	8.25974025974026	1.0000000000000002
240	0
241	1	2.9921875	1.0000000000000002
242	0
243	0
244	6	2.7210626185958255	5.405844247981217
245	3	7.346153846153846	2.999267303952685
246	0
247	0
248	2	18.03448275862069	1.9999959857216478
249	0
250	15
251	2	2.688372093023256	1.9999967137356085
252	8	140.25	7.174476734467646
253	6	3.330275229357798	5.999874476513435
254	2	2.1839080459770117	1.9999923923237624
255	3	4.819672131147541	2.994289031583442
256	0
257	4	2.001779359430605	3.999999999999999
258	1	2.466666666666667	1.0000000000000004
259	0
260	8	2.601769911504425	6.478905184025138
261	1	2.5301204819277108	1.0000000000000002
262	1	3.5610687022900764	1.000000000000001
263	0
264	0
265	0
266	0
267	6	169.8	5.624820089156981
268	0
269	0
270	1	5.446808510638298	1.0000000000000002
271	1	3.797142857142857	1.0000000000000002
272	1	3.6206896551724137	1.0000000000000009
273	0
274	91
275	2	10.623853211009175	1.999992627194778
276	2	2.32133676092545	2.0000000000000004
277	0
278	2	5.536585365853658	1.9999946717658443
279	3	3.12396694214876	2.9987597217248956
280	0
281	0
282	2	2.066326530612245	1.9999962346451425
283	10
284	0
285	53
286	4	3.0	3.9582330862201505
287	1	2.1370328425821064	1.0000000000000002
288	16	3.0234375	14.009869827268528
289	8	6.453237410071942	6.432623046154932
290	11	4.159362549800797	8.315973208469819
291	1	2.3844621513944224	1.0000000000000002
292	147	3.0	57.97911975865214
293	61	87.0	26.306850104599743
294	28	2.2096317280453257	14.204921557265488
295	33	6.456953642384106	16.794066867222423
296	18	9.758064516129032	10.353613387333345
297	29
298	1	2.585635359116022	1.0000000000000002
299	0
300	16
301	65	3.0061855670103093	26.530868846196352
302	22
303	13
304	0
305	0
306	3	2.002557544757033	3.0
307	3	12.829411764705883	2.9997231047707396
308	1118	389.0	388.70411435647577
309	1150
310	0
311	17	5.791304347826087	11.664625635830182
312	8	24.441176470588236	6.952026522065147
313	2	2.002079002079002	2.0
314	0
315	18
316	83
317	0
318	11	2.45016077170418	9.267986929600129
319	1	2.002079002079002	1.0000000000000002
320	3	8.4	2.996903051505101
321	1	4.006920415224913	1.0000000000000002
322	0
323	1	2.4461538461538463	1.0000000000000009
324	2	2.0011441647597255	2.0
325	4	2.001233045622688	3.999999999999998
326	2	2.001392757660167	2.0000000000000004
327	1	21.612244897959183	1.0000000000000002
328	0
329	0
330	7	11.542857142857143	6.328446320589636
331	18	2.594976452119309	10.942628650574084
332	35	37.285714285714285	20.545845289457613
333	138
334	4
335	0
336	0
337	0
338	0
339	0
340	0
341	0
342	4	2.0285714285714285	3.939808365293757
343	0
344	1	4.795620437956204	1.0000000000000002
345	0
346	1	4.224806201550388	1.0000000000000002
347	0
348	2	2.003076923076923	2.0
349	4	3.0188383045525904	3.942834846745791
350	2	2.0026385224274406	1.9999999999999998
351	9
352	9
353	474
354	414
355	13
356	194	1343.0	76.71490911913571
357	56
358	2	2.025531914893617	1.9999951532387872
359	0
360	0
361	0
362	0
363	1	9.985714285714286	1.0000000000000009
364	0
365	2	4.004237288135593	2.0
366	1	2.282115869017632	1.0000000000000007
367	7
368	0
369	1	2.4578313253012047	1.0000000000000009
370	3	2.001233045622688	2.999999999999999
371	0
372	0
373	1	40.26923076923077	1.0000000000000009
374	10	6.086956521739131	7.2173847397247295
375	1	3.6766917293233083	1.0000000000000002
376	0
377	1	5.3841642228739	1.0000000000000009
378	0
379	0
380	0
381	0
382	6	2.002262443438914	6.0
383	13	5.734982332155477	10.19297243544008
384	10	5.465587044534413	8.248380206312373
385	0
386	0
387	0
388	2	4.110236220472441	1.9999959703166967
389	2	6.9397590361445785	1.9999925501276987
390	5	2.6597222222222223	4.745222781946681
391	15	38.4	10.113110010351964
392	23	72.1875	14.216782678013086
393	2	3.6486486486486487	1.9999962346451416
394	2	24.0	1.999991522719584
395	5	8.805555555555555	4.740249553079717
396	4	3.0949367088607596	3.82036239957763
397	1	21.5	1.0000000000000002
398	0
399	1	2.589041095890411	1.0000000000000007
400	3	9.875776397515528	2.994639418394585
401	0
402	0
403	0
404	0
405	0
406	3	2.003610108303249	3.0
407	29	11.454545454545455	17.6888291657994
408	20	4.083870967741936	10.406528968017001
409	9	10.933884297520661	7.3177446177261105
410	1	14.224719101123595	1.0000000000000002
411	4	2.9651162790697674	3.865073719855537
412	3	3.0	2.9905773519793795
413	0
414	1	2.7518796992481205	1.0
415	25	7.315384615384615	14.221871398776829
416	28
417	27	5.924686192468619	14.800361447672639
418	6	6.372549019607843	5.458779765003288
419	4	18.48	3.9684563035555156
420	4	6.2	3.974045146834919
421	1	26.5	1.0000000000000007
422	1	2.0167464114832536	1.0000000000000007
423	5
424	2	2.0040983606557377	2.0
425	27	3.4936708860759493	14.36589605040829
426	6	34.5	5.255191712763751
427	10	4.017574692442882	8.24608342680752
428	4	2.076363636363636	3.970593366999452
429	0
430	40	3.008498583569405	22.046730972744545
431	5	2.055393586005831	4.878353640750702
432	24	13.944444444444445	19.06140120301814
433	25	27.130434782608695	19.098697286541558
434	3	2.565989847715736	2.990667539684335
435	6	2.2465753424657535	5.991747549901189
436	4	3.3125	3.9818784403073293
437	18	3.093385214007782	12.256760869174522
438	2	2.0508744038155804	1.9999940599008272
439	1	4.2631578947368425	1.0000000000000007
440	3	3.6469465648854964	2.9984274613947726
441	0
442	1	9.289156626506024	1.0000000000000002
443	12	17.763157894736842	8.630848187111997
444	1	2.191919191919192	1.0000000000000002
445	14	37.03846153846154	9.812291616230624
446	1	3.347107438016529	1.0000000000000004
447	2	6.591549295774648	1.9999547452316233
448	126
449	5	76.5	4.942637945344506
450	4	81.75	3.987203005628217
451	7	7.445255474452555	6.67949883801825
452	56
453	2	2.003690036900369	1.9999999999999996
454	2	4.007142857142857	2.0
455	7	2.325	5.961536172251208
456	2	2.2841530054644807	1.9999937136670993
457	6	4.455665024630542	5.958757689686685
458	1	2.697247706422018	1.0000000000000007
459	3	9.16875	2.9926323294265575
460	18	5.016	11.558097526064449
461	17	4.680497925311204	9.456361257639546
462	17	25.45945945945946	16.995503979736917
463	35	2.9833333333333334	30.41364280038785
464	37
465	9	5.291666666666667	8.000373852858111
466	11	5.304347826086956	9.51702207686341
467	1	3.556291390728477	1.0000000000000002
468	0
469	71	3.0	32.04350802188031
470	27	105.0	15.232053686932991
471	364
472	2	2.8493723849372383	1.9999786557377894
473	6	2.3974358974358974	5.546954480824402
474	1	4.005	1.0000000000000004
475	0
476	1	26.47826086956522	1.000000000000001
477	50	25.867924528301888	34.6250532727243
478	70	3.2416107382550337	35.33748394893689
479	26
480	30	3.0903614457831323	13.809282952510001
481	28	5.67	14.212805805676151
482	15	150.75	9.841790211164199
483	57
484	150	3.0	62.87474612222486
485	117
486	31	2.1108742004264394	12.68739772728538
487	21
488	1	2.717948717948718	1.0000000000000004
489	0
490	2	2.05111821086262	1.9999759794572018
491	3	2.263157894736842	2.990076807180945
492	40	3.0	19.919225681612243
493	0
494	1	14.217391304347826	1.0000000000000007
495	1	7.032258064516129	1.000000000000001
496	2	2.3779264214046822	1.9999804213681844
497	3	3.1621621621621623	2.9948704574511855
498	0
499	0
500	1	2.75	1.0000000000000004
501	0
502	0
503	0
504	0
505	0
506	0
507	0
508	2	11.008695652173913	2.0
509	0
510	0
511	0
512	0
513	0
514	0
515	3	4.0	3.0000000000000004
516	8	14.55	7.879296651561576
517	1	3.7388059701492535	1.0000000000000002
518	1	2.0895295902883158	1.0000000000000002
519	0
520	5	2.512087912087912	4.729287110769811
521	0
522	0
523	0
524	2	12.827586206896552	1.9999821218955252
525	0
526	0
527	0
528	0
529	0
530	0
531	40
532	3
533	0
534	0
535	0
536	1	2.3398692810457518	1.0000000000000002
537	1	88.33333333333333	1.0000000000000009
538	0
539	0
540	2	2.849462365591398	1.999984344816088
541	4	3.5726141078838176	3.9185658194417026
542	0
543	0
544	3	22.392857142857142	2.986984833023851
545	0
546	0
547	9	2.1183431952662723	6.97216020505357
548	0
549	1	2.849462365591398	1.0000000000000007
550	0
551	14
552	0
553	1	5.424242424242424	1.0000000000000002
554	4	4.311428571428571	3.975584011820475
555	2	2.006622516556291	2.0
556	1	9.84375	1.0000000000000007
557	0
558	0
559	0
560	17	2.1825396825396823	12.18250207574099
561	7	176.4	6.943479450817577
562	9
563	10
564	0
565	5	3.2909930715935336	4.825185259822173
566	0
567	0
568	3	15.771428571428572	2.9903918229732436
569	0
570	0
571	2	2.0018281535648996	2.0
572	0
573	0
574	0
575	0
576	1	5.407407407407407	1.0000000000000002
577	0
578	0
579	0
580	0
581	0
582	0
583	2	2.00253807106599	2.0000000000000004
584	0
585	0
586	7	4.330985915492958	6.452021028979479
587	17	3.0	10.967112515659311
588	1	3.6923076923076925	1.0000000000000007
589	1	8.25	1.0000000000000007
590	1	2.615736505032022	1.0000000000000009
591	10	2.021897810218978	7.605111586262628
592	9	3.36231884057971	7.486829805129637
593	3	6.322869955156951	2.995739376051386
594	20	2.143835616438356	12.759549784470291
595	54
596	0
597	23
598	2	6.514285714285714	1.9999881077902357
599	1	10.89041095890411	1.0000000000000007
600	2	11.693877551020408	1.9999698347731212
601	0
602	0
603	8
604	36
605	30
606	4	2.00390625	4.0
607	0
608	1	3.2762312633832975	1.0000000000000007
609	1	15.375	1.0000000000000002
610	0
611	1	2.8897637795275593	1.0000000000000002
612	1	7.66	1.0000000000000002
613	0
614	0
615	0
616	8	4.1223776223776225	6.341624880758845
617	11	2.073394495412844	7.686660956795832
618	21	3.857142857142857	10.927022328219618
619	12	9.125	8.953177503801474
620	8	414.0	7.362370974943016
621	14	12.831325301204819	9.943758359223567
622	15	3.7777777777777777	9.670007611580296
623	76	5.855172413793103	39.58650987102038
624	19
625	1	2.3221153846153846	1.0000000000000009
626	2	2.535483870967742	1.9999357718686523
627	10	13.764705882352942	7.131557864185915
628	23
629	88
630	0
631	0
632	0
633	0
634	0
635	0
636	1	4.429906542056075	1.0000000000000002
637	0
638	2	2.171875	2.0
639	12	3.5357142857142856	8.615623387010254
640	22
641	0
642	1	27.5	1.0000000000000002
643	1	3.09	1.000000000000001
644	0
645	2	2.0050251256281406	1.9999999999999991
646	3	2.111842105263158	2.991780968316456
647	3	2.115107913669065	2.9857613078636196
648	85
649	33	5.761682242990654	16.531856409153498
650	0
651	0
652	0
653	14	2.2313432835820897	10.314566604179555
654	1	8.832167832167832	1.0000000000000009
655	1	5.381756756756757	1.0000000000000009
656	15	2.3950617283950617	9.390959607840506
657	93
658	50
659	39	7.488372093023256	15.795588434034919
660	55
661	0
662	0
663	57
664	26
665	22	3.0	12.277049331635595
666	0
667	8	4.237113402061856	6.407219972504159
668	23	4.913043478260869	13.460072778420026
669	14	3.9966442953020134	10.706228509829746
670	0
671	0
672	0
673	5	3.6655290102389078	4.9109253337553875
674	3	2.663615560640732	2.9908711946156297
675	3	7.206185567010309	2.991368582059786
676	12	3.156862745098039	11.358915998808158
677	93
678	19	4.15258855585831	9.903056862063218
679	2	3.0271084337349397	2.0000000000000013
680	2
681	12	4.9411764705882355	9.820501504868343
682	3	6.879310344827586	2.989707497801976
683	9	3.0530973451327434	8.18724466750477
684	77
685	88
686	10	5.010810810810811	7.802888307539312
687	1	5.493975903614458	1.0000000000000002
688	2	8.592233009708737	1.9999873702498754
689	18	2.7364864864864864	12.507579933608522
690	4	5.494949494949495	3.980511038225578
691	2	8.565517241379311	1.999993591506466
692	3	56.357142857142854	2.992290819304766
693	9	31.636363636363637	7.559474553881631
694	4	10.208333333333334	3.9687542800894553
695	2	2.003225806451613	2.0
696	0
697	0
698	65	4.1099365750528545	24.58772417761801
699	21
700	2	16.64516129032258	1.9999627879204627
701	7	8.23611111111111	6.794326348372272
702	16	3.0	9.468311866375089
703	26	151.3125	13.400337857107619
704	20	3.3353474320241694	12.919825628647544
705	23	6.757281553398058	12.072156370608328
706	42
707	0
708	7	98.82352941176471	6.186701890886828
709	30	3.0	20.295349061330626
710	28	3.0	15.07340494558674
711	30
712	1	19.833333333333332	1.0000000000000002
713	39	2.001191185229303	16.356852215022208
714	107
715	38	14.116071428571429	18.250948081180763
716	0
717	0
718	5	2.0035260930888574	4.821468803322929
719	9	2.220865704772475	7.5875532943129285
720	1	36.486486486486484	1.0000000000000002
721	0
722	0
723	2	4.030674846625767	1.9999770653964852
724	14	21.057142857142857	10.254566131156535
725	0
726	1	2.611764705882353	1.0000000000000002
727	0
728	182
729	2	2.9178082191780823	2.0000000000000004
730	3	5.006369426751593	3.0000000000000013
731	0
732	0
733	0
734	0
735	0
736	5	3.0121457489878543	4.844894264354359
737	0
738	0
739	0
740	0
741	0
742	0
743	0
744	1	2.964028776978417	1.0000000000000002
745	0
746	0
747	0
748	0
749	0
750	0
751	0
752	0
753	0
754	0
755	0
756	0
757	0
758	0
759	14
760	3	3.710526315789474	2.9999584835519983
761	8	3.453333333333333	7.352528212168814
762	0
763	0
764	2	23.5	1.9999861775245507
765	4	2.0765217391304347	3.965317627372233
766	4	3.0	3.9876384304995067
767	1	14.730337078651685	1.0000000000000002
768	13	5.5064935064935066	8.787882783178869
769	2	2.0005906674542233	1.9999999999999991
770	14	3.6132879045996593	9.631718218218122
771	0
772	0
773	0
774	1	2.5274725274725274	1.0000000000000009
775	0
776	1	4.616129032258065	1.0000000000000002
777	6	8.911764705882353	5.6957543115441975
778	1	2.2933526011560694	1.0000000000000002
779	21	4.13715710723192	13.239946906046223
780	15	354.0	10.651217063156675
781	20	29.87142857142857	12.824852296066073
782	11	2.6887966804979255	8.687524533383774
783	13	2.2941176470588234	10.717817535852088
784	5	5.2330827067669174	4.7885791190092934
785	0
786	16	40.883720930232556	11.57171823506856
787	46	3.0	29.425582350369027
788	1	6.29126213592233	1.0000000000000007
789	2	2.502049180327869	2.0
790	0
791	1	2.2111553784860556	1.0000000000000002
792	7	35.785714285714285	6.034187774627602
793	6	60.15	5.7414017986998145
794	3	2.0016638935108153	2.999999999999999
795	4	4.651821862348178	3.9607907376346527
796	1	3.540372670807453	1.0000000000000007
797	108
798	82	3.0	38.10514333932371
799	5	3.872340425531915	4.950230105693912
800	11	5.126050420168068	7.706905322828442
801	4	3.7854077253218885	3.9190274169951342
802	1	4.003448275862069	1.0
803	0
804	1	2.663101604278075	1.0000000000000009
805	9	10.957627118644067	7.601782624834132
806	0
807	7	3.0	6.823634289327048
808	0
809	0
810	5	2.123456790123457	4.809946889849653
811	79
812	20	5.777777777777778	12.158029511813305
813	34	3.0	17.005899006877968
814	0
815	0
816	6	9.568047337278106	5.74593988180402
817	0
818	0
819	0
820	0
821	209
822	30	3.004777070063694	16.333184879117795
823	5	4.116591928251121	4.662727102153487
824	6	3.6893617021276595	5.73986960298739
825	2	4.051191526919682	1.9999995313338228
826	11	2.3076923076923075	9.69675662906325
827	1	2.0028776978417264	1.0
828	10
829	10	23.17241379310345	7.104752300869656
830	7	13.736842105263158	6.280620041644009
831	11	6.681818181818182	8.820743945828273
832	0
833	1	2.1709844559585494	1.0000000000000009
834	2	3.2980132450331126	1.999990030962651
835	4	15.130434782608695	3.933998780551749
836	12	2.0015128593040847	8.0
837	0
838	0
839	2	2.5965770171149143	1.999991232643621
840	10	5.004310344827586	10.0
841	26	6.085714285714285	16.755874413265108
842	35
843	0
844	26
845	4	7.348314606741573	3.9267339323428385
846	13	5.60377358490566	8.451251882873871
847	0
848	0
849	0
850	0
851	1	41.204081632653065	1.0000000000000009
852	0
853	2	2.0037735849056606	2.0
854	0
855	0
856	1	2.2327188940092166	1.0000000000000002
857	0
858	0
859	2	2.0012903225806453	2.0
860	2	5.005181347150259	2.0
861	2	2.0011210762331837	2.0
862	2	2.001040582726327	1.9999999999999996
863	5	3.1648351648351647	4.783249742898754
864	2	2.5041322314049586	2.0
865	0
866	0
867	0
868	1	3.474164133738602	1.0000000000000004
869	0
870	3	2.3168316831683167	2.9990173363171024
871	4	2.5945945945945947	3.8949077335371034
872	0
873	0
874	0
875	6	2.2658610271903323	5.614095799872396
876	3	3.111940298507463	2.995431222022221
877	0
878	2	11.869565217391305	1.999985249980168
879	2	2.001375515818432	1.9999999999999991
880	5	5.054794520547945	4.98492068759673
881	0
882	3	3.0672645739910314	2.996249295115338
883	13	6.401847575057737	10.438287507191477
884	1	13.709302325581396	1.0000000000000002
885	0
886	2	2.3757225433526012	1.9999934975339346
887	35
888	40
889	1	8.361702127659575	1.0000000000000002
890	2	3.949367088607595	1.9998979588664803
891	3	3.989247311827957	2.9999893578709176
892	35	19.153846153846153	17.097730771910772
893	9
894	2	13.676470588235293	2.0
895	0
896	1	2.0042553191489363	1.0
897	19	6.666666666666667	11.514330464053796
898	3	2.766839378238342	2.9855188451538677
899	6	2.4357798165137616	5.495815892740218
900	16	2.308139534883721	10.8793768932837
901	17	2.475133214920071	11.143091163258642
902	13	3.8349514563106797	9.714451447545175
903	1	3.5625	1.0000000000000002
904	0
905	38
906	0
907	1	4.666666666666667	1.0000000000000002
908	19
909	27
910	4	2.0015847860538827	4.0
911	22	3.380952380952381	12.468877807280832
912	60	135.0	42.97136590425628
913	65
914	20	4.868421052631579	16.10578106405216
915	40
916	103
917	7	3.0	6.971138575828372
918	0
919	1	3.6489795918367345	1.0000000000000002
920	1	2.147986942328618	1.0000000000000009
921	0
922	0
923	2	2.0012106537530268	2.0
924	0
925	0
926	1	27.89189189189189	1.0000000000000007
927	1	4.1625	1.0000000000000002
928	7	2.7954545454545454	6.116327943843496
929	0
930	3	4.090909090909091	2.9941802546621177
931	1	3.140625	1.0000000000000004
932	0
933	13
934	0
935	0
936	5	5.961038961038961	4.869356384760908
937	12	2.084282460136674	8.416466224860697
938	5	2.179856115107914	4.841211666598071
939	0
940	0
941	2	22.96551724137931	1.9999776819807895
942	0
943	4	72.0	3.973113645648165
944	3	2.6715328467153285	2.996577884829733
945	0
946	0
947	2	4.337837837837838	2.0
948	5	3.277456647398844	4.681269428559371
949	4	5.172413793103448	3.9032650299339724
950	5	2.1073446327683616	4.6953057643310165
951	2	2.001751313485114	1.9999999999999996
952	12
953	6	2.2289416846652266	5.2663189880628405
954	10
955	3	75.85714285714286	2.9961019163593114
956	2	2.0030487804878048	2.0
957	1	2.5278688524590165	1.0000000000000002
958	0
959	0
960	7	2.6752255378209577	6.257711298897353
961	6	3.4695652173913043	5.398466382546456
962	1	2.3974082073434126	1.0000000000000009
963	0
964	1	5.777777777777778	1.0000000000000002
965	78	16.30188679245283	28.3466594552791
966	61	3.0	30.459537561779147
967	0
968	9	11.02127659574468	6.987570323864775
969	6	4.968152866242038	5.575409824512903
970	15	8.921739130434782	12.53315581973889
971	67	62.666666666666664	35.505115761825586
972	159	3.0	64.24725033241069
973	66	21.395604395604394	31.215859838265395
974	5	14.9	4.704024387868292
975	8	120.85714285714286	6.017778046007903
976	6	181.5	5.326652112380973
977	0
978	0
979	31
980	20	3.6685714285714286	14.105667602737707
981	6	3.803680981595092	5.895721941046297
982	0
983	3	3.673611111111111	2.996715473062564
984	185	3.0	95.7469382038013
985	2	2.0018587360594795	2.0
986	1	5.636363636363637	1.0000000000000009
987	0
988	0
989	1	5.9655172413793105	1.0000000000000013
990	1	5.59375	1.0000000000000002
991	2	6.237623762376238	1.9999750541933623
992	4	70.28571428571429	3.988488529700397
993	52	6.945652173913044	23.569018956144188
994	19	2.70703125	12.700966619705104
995	32	9.975	16.20721037010089
996	23
997	1	2.053475935828877	1.0000000000000009
998	0
999	11	2.0308370044052864	8.908630230642492
1000	34	48.09090909090909	20.182765005465097
1001	1	2.983957219251337	1.0000000000000007
1002	2	2.0033557046979866	2.000000000000001
1003	2	2.303703703703704	1.9999886376670968
1004	1	2.663793103448276	1.0000000000000002
1005	7	3.618131868131868	6.348432228401642
1006	7	3.3274647887323945	6.689869734531531
1007	38	7.191780821917808	16.52867744266903
1008	32	4.038461538461538	16.378062977036137
1009	5	2.910614525139665	4.759427524974501
1010	4	70.2	3.9294140933016055
1011	12	40.333333333333336	11.963326819317812
1012	8	6.465346534653466	6.845894734191569
1013	3	2.861003861003861	2.997630992875683
1014	3	74.72727272727273	2.9974039693394965
1015	1	2.5348837209302326	1.0000000000000007
1016	0
1017	2	4.883720930232558	2.0000000000000013
1018	1	4.378151260504202	1.0000000000000002
1019	0
1020	21	18.04054054054054	16.051953370781167
1021	13	21.346153846153847	11.593271155557789
1022	13	2.027027027027027	9.809472794590992
1023	3	3.412140575079872	2.9941425927557273
1024	21	569.0	13.113503255731505
1025	2	3.2923433874709978	1.9999950915190918
1026	1	23.3	1.0000000000000007
1027	0
1028	1	6.872340425531915	1.0000000000000002
1029	0
1030	3	4.923766816143497	2.9910726219666057
1031	16	3.0	10.80724051764857
1032	9	2.3181818181818183	7.623786743476335
1033	19	2.9711815561959654	11.30225329921141
1034	12	8.488888888888889	9.212083033793952
1035	1	2.225806451612903	1.0000000000000002
1036	121
1037	0
1038	0
1039	2	3.171806167400881	1.9999809084462876
1040	30
1041	69
1042	25
1043	0
1044	1	14.117647058823529	1.0000000000000007
1045	30
1046	3	17.27027027027027	2.9842762679526573
1047	7	6.176470588235294	6.607683186223415
1048	4	68.0	3.92431763621441
1049	2	2.7387387387387387	1.999988107790235
1050	6	2.017391304347826	5.635936269888627
1051	1	2.4209726443768997	1.0000000000000007
1052	0
1053	5	234.0	4.937223563443588
1054	7	293.25	6.739500337962655
1055	109
1056	104
1057	25	3.485961123110151	13.235868471635522
1058	40
1059	72	6.338345864661654	27.64909380859001
1060	10	23.58	8.941349783282677
1061	0
1062	14	4.2534246575342465	10.240957321650194
1063	4	2.2145454545454544	3.9012112921129067
1064	49	57.34615384615385	23.140649747836424
1065	13	57.0	12.800491277334734
1066	30
1067	20	2.241573033707865	13.556108266436295
1068	5	2.5481927710843375	4.776787602425337
1069	0
1070	2	5.579439252336448	1.9999722152674735
1071	0
1072	0
1073	2	3.557377049180328	1.9999766400350574
1074	5	3.3824362606232294	4.809489814325249
1075	10	3.0	9.505593200084448
1076	3	2.6187290969899664	2.988627176269333
1077	2	4.438356164383562	1.999994114816678
1078	1	4.112781954887218	1.0000000000000002
1079	0
1080	12	9.615384615384615	8.705936198668136
1081	0
1082	0
1083	0
1084	0
1085	1	6.968354430379747	1.0000000000000002
1086	38
1087	0
1088	0
1089	0
1090	2	3.21011673151751	1.999985464003962
1091	0
1092	2	6.542307692307692	2.0000000000000004
1093	4	8.890243902439025	3.935528182486658
1094	1	2.001422475106686	1.0000000000000002
1095	1	2.4396887159533076	1.0000000000000007
1096	1	15.909090909090908	1.0000000000000007
1097	1	3.1549586776859506	1.0000000000000002
1098	3	2.0016806722689076	2.9999999999999996
1099	17	15.586206896551724	10.546559755573861
1100	2	14.505154639175258	1.9999950073752728
1101	2	275.57142857142856	1.9999973448712205
1102	0
1103	0
1104	27	3.0	18.091600119661347
1105	10	11.470588235294118	8.011736322632991
1106	3	6.5260663507109005	2.991783465742175
1107	26	5.980033277870216	14.7507563914036
1108	3	2.3551401869158877	2.99235912660958
1109	0
1110	0
1111	0
1112	0
1113	0
1114	0
1115	0
1116	0
1117	11	2.629453681710214	9.898875389449167
1118	5	2.9214659685863875	4.871837369225597
1119	27
1120	0
1121	0
1122	0
1123	1	2.0196850393700787	1.0000000000000004
1124	0
1125	13	21.73469387755102	8.578769775432885
1126	4	2.0016474464579903	4.000000000000001
1127	2	6.721311475409836	1.9999934657500513
1128	2	3.1048034934497815	1.9999804213681844
1129	0
1130	1	3.5084745762711864	1.0000000000000007
1131	0
1132	0
1133	0
1134	0
1135	0
1136	0
1137	0
1138	0
1139	1	2.59251968503937	1.0000000000000002
1140	0
1141	1	3.4313725490196076	1.0000000000000009
1142	7	12.51923076923077	5.904811733614031
1143	0
1144	3	2.0028901734104045	3.0
1145	33	9.803571428571429	17.892555387571385
1146	0
1147	0
1148	0
1149	0
1150	2	2.00253807106599	1.9999999999999998
1151	0
1152	2	3.03	1.9999970105604041
1153	29
1154	17	9.849056603773585	10.585084518900587
1155	3	2.253012048192771	2.9999580375429926
1156	0
1157	16	2.331034482758621	11.13882065888896
1158	15	3.0	9.575834946546758
1159	12	3.7777777777777777	9.96040002992852
1160	21	2.3929618768328447	11.538531660534739
1161	4	4.377358490566038	3.9081525727034014
1162	0
1163	0
1164	0
1165	0
1166	0
1167	1	2.1088348271446864	1.0000000000000002
1168	0
1169	0
1170	6	2.005181347150259	6.0
1171	0
1172	0
1173	30	4.79253112033195	15.731072501268429
1174	3	2.585526315789474	2.983580027646492
1175	0
1176	140
1177	72
1178	0
1179	0
1180	4	2.1853211009174314	3.9885100958359807
1181	3	4.561643835616438	2.999970242659501
1182	2	2.434163701067616	1.9999947184362639
1183	1	8.533333333333333	1.0000000000000004
1184	0
1185	0
1186	16	2.2111111111111112	9.806355928848316
1187	32
1188	2	15.16	1.9999923520893432
1189	3	2.001788908765653	3.0
1190	5	2.7483870967741937	4.76925168304454
1191	5	16.954545454545453	4.6551254994540034
1192	13	2.0014104372355432	12.999999999999991
1193	20	2.756183745583039	17.57158323704458
1194	154
1195	0
1196	33	5.104477611940299	24.03232103399374
1197	24
1198	0
1199	0
1200	23	3.0	13.225446886799986
1201	0
1202	9	2.113243761996161	7.125673804491526
1203	5	3.0	4.589101309671288
1204	5	2.2035398230088497	4.871978518085667
1205	17	6.672413793103448	13.750682724077425
1206	37
1207	39	3.911214953271028	16.90984099900552
1208	15	16.7	10.340866856499748
1209	5	2.4096109839816933	4.889602331136184
1210	1	3.4538745387453873	1.0000000000000002
1211	5	15.5	4.988251081394066
1212	0
1213	0
1214	2	2.001526717557252	2.0
1215	0
1216	0
1217	1	46.61538461538461	1.0000000000000007
1218	4	2.168443496801706	3.999980877618465
1219	71
1220	1	2.2634271099744248	1.0000000000000002
1221	0
1222	0
1223	0
1224	0
1225	0
1226	0
1227	0
1228	0
1229	0
1230	0
1231	0
1232	6	3.0	5.787171381085849
1233	10
1234	12	2.122448979591837	7.554132283688266
1235	245
1236	155
1237	1	3.1202830188679247	1.0000000000000009
1238	0
1239	0
1240	2	4.534201954397394	1.9999948991177205
1241	14	32.52272727272727	9.099604313953742
1242	164
1243	3	2.0060240963855422	3.0
1244	8	2.0053475935828877	5.999999999999999
1245	6	21.387096774193548	5.1388731016669285
1246	6	8.011363636363637	5.54327719506772
1247	7	2.910179640718563	5.764432948087992
1248	1	2.0027472527472527	1.0000000000000002
1249	0
1250	2	7.780487804878049	1.9999892009992821
1251	0
1252	5	7.183946488294314	4.867085730576624
1253	10	2.63003663003663	7.479258538268381
1254	12	4.118279569892473	8.25588703196947
1255	7	4.023529411764706	6.4258813019794045
1256	3	2.9623430962343096	2.983358206239275
1257	0
1258	4	9.08	3.9864018954241396
1259	1	2.010152284263959	1.0000000000000002
1260	0
1261	1	4.901234567901234	1.0000000000000002
1262	0
1263	54	3.0	23.502489465199787
1264	0
1265	1	2.005434782608696	1.0000000000000002
1266	0
1267	1	6.382978723404255	1.0000000000000004
1268	1	4.2	1.0000000000000002
1269	12	2.833183856502242	9.412581769199356
1270	3	5.861538461538461	2.991666385967042
1271	7	4.152709359605911	6.2515089937043795
1272	0
1273	0
1274	3	2.4463971880492092	2.9965256039524357
1275	2	4.3125	1.9999948099561742
1276	2	3.75	2.0000000000000018
1277	11	29.823529411764707	7.592386762853674
1278	0
1279	1	2.25531914893617	1.0000000000000009
1280	1	2.2790697674418605	1.0000000000000002
1281	3	4.66	2.9947083380549437
1282	56	3.5254237288135593	16.469328483449228
1283	46
1284	0
1285	1	2.8956043956043955	1.0000000000000002
1286	0
1287	0
1288	0
1289	0
1290	3
1291	13	3.108527131782946	9.031923681153536
1292	1	5.042944785276074	1.0000000000000002
1293	1	2.0595382746051034	1.0000000000000002
1294	0
1295	10	2.296551724137931	8.40721221508578
1296	33	4.172804532577904	15.117708019180077
1297	19
1298	3	2.645669291338583	2.9774115247011554
1299	1	5.157303370786517	1.0000000000000007
1300	1	2.1270718232044197	1.0000000000000009
1301	0
1302	1	2.4891640866873064	1.0000000000000002
1303	3	16.21875	2.9909635473863863
1304	1	7.900990099009901	1.0000000000000007
1305	2	2.003690036900369	1.9999999999999993
1306	0
1307	0
1308	2	43.56521739130435	1.9999901501133233
1309	2	6.709090909090909	1.9999271211568084
1310	2	3.1724137931034484	2.0
1311	3	7.157894736842105	2.987064944234621
1312	13	2.9139344262295084	11.811565769502161
1313	14	3.212218649517685	11.83833430601946
1314	3	2.26015037593985	2.994991468506398
1315	22	44.44736842105263	17.51089571927443
1316	26	343.0	17.972135392754012
1317	4	4.406976744186046	3.940734078530835
1318	0
1319	2	2.3057851239669422	1.9999681882029052
1320	4	3.417910447761194	3.8809911680007425
1321	12	7.829268292682927	9.007103427014771
1322	6	3.652173913043478	5.399920544811584
1323	11	8.706521739130435	8.191619151054127
1324	2	3.0714285714285716	2.0000000000000004
1325	3	5.311475409836065	2.99770559693301
1326	0
1327	16	2.661596958174905	10.456008227364283
1328	4
1329	4	2.10912343470483	3.9055527755731703
1330	2	2.962025316455696	1.9999547452316229
1331	8	3.6242774566473988	6.670540335732368
1332	2	32.0	1.9999936530276152
1333	2	2.6440677966101696	1.9999837361169985
1334	1	2.0084745762711864	1.0000000000000002
1335	7	3.2036775106082036	6.3524878879835045
1336	5	3.1052631578947367	4.654419773056777
1337	1	4.206896551724138	1.0000000000000002
1338	12	47.31818181818182	10.845912738010583
1339	8	52.333333333333336	7.915110773879953
1340	3	3.0	2.979436991682694
1341	2	2.0018281535648996	1.9999999999999996
1342	0
1343	4	3.6116504854368934	3.9998565900360226
1344	5	3.618320610687023	4.991313243214135
1345	6	3.100515463917526	5.5378565190702105
1346	18	2.1724137931034484	14.528862097139525
1347	13
1348	3	4.056338028169014	2.996951292066014
1349	0
1350	0
1351	0
1352	11	7.213953488372093	7.742263571124031
1353	5	2.4113475177304964	4.922976081494002
1354	0
1355	0
1356	0
1357	3	3.107969151670951	2.99575408012904
1358	1	4.365566037735849	1.0000000000000002
1359	1	4.003448275862069	1.0000000000000002
1360	1	5.838565022421525	1.000000000000001
1361	0
1362	0
1363	27	3.946372239747634	14.482236323063162
1364	5	6.896103896103896	5.000000000000004
1365	9	11.80327868852459	6.544502150954332
1366	5	14.443298969072165	4.782414023245354
1367	0
1368	0
1369	0
1370	1	4.585987261146497	1.0000000000000009
1371	0
1372	4	9.436363636363636	3.9362224372877157
1373	57	3.0	32.16613378131974
1374	31	6.2451923076923075	15.390340698997443
1375	14	3.0	10.615162299318381
1376	0
1377	12	5.286885245901639	9.259294806736088
1378	83
1379	0
1380	0
1381	18
1382	0
1383	23	25.24390243902439	19.644436878934442
1384	0
1385	0
1386	0
1387	0
1388	1	2.635014836795252	1.0000000000000009
1389	2	17.795454545454547	1.9999959703166976
1390	5
1391	6	4.576923076923077	5.58781293316895
1392	0
1393	4	3.437086092715232	3.9494608259198376
1394	26
1395	0
1396	1	2.0104712041884816	1.0000000000000002
1397	11	4.933333333333334	7.97642585109259
1398	0
1399	0
1400	0
1401	1	2.903522205206738	1.0000000000000007
1402	1	11.146788990825687	1.0000000000000007
1403	1	3.542608695652174	1.0000000000000009
1404	1	2.85678391959799	1.0000000000000002
1405	2	2.6170854271356783	1.9999985433629357
1406	27
1407	1	2.0034071550255534	1.0
1408	18	5.8	11.166003214985759
1409	50
1410	0
1411	0
1412	43
1413	9
1414	0
1415	0
1416	0
1417	4	25.1875	3.9628862201923587
1418	0
1419	0
1420	20	11.481818181818182	10.688958846311637
1421	88
1422	4	2.0020408163265304	4.0
1423	16	15.195652173913043	14.296957250460675
1424	16	2.0775988286969254	10.544409172212161
1425	5	2.4111405835543764	4.716601735250783
1426	7	2.6132075471698113	5.617425551752758
1427	3	2.5016949152542374	2.9903411256956027
1428	13	3.3037974683544302	12.177722983042173
1429	3	5.810126582278481	2.9828978953332848
1430	2	2.0031645569620253	2.0
1431	19	3.0	11.750119170614452
1432	8
1433	22	2.869186046511628	13.021362531353848
1434	124
1435	11	5.5047846889952154	8.414644006058595
1436	0
1437	3	6.2846715328467155	2.999128221596673
1438	0
1439	7	7.122137404580153	6.035944254711169
1440	5	2.2050473186119874	4.673997031340205
1441	5	2.3948497854077253	4.445747935520782
1442	0
1443	0
1444	0
1445	0
1446	0
1447	0
1448	3	3.0	2.991968172632678
1449	0
1450	0
1451	0
1452	0
1453	33
1454	38	3.0	19.996894795386464
1455	1	5.9238578680203045	1.0000000000000002
1456	20	7.416666666666667	14.594138204300636
1457	122
1458	121	66.85714285714286	70.906031945735
1459	120
1460	0
1461	0
1462	1	4.6421052631578945	1.0000000000000007
1463	27	31.434782608695652	16.480581066726405
1464	39
1465	2	2.0020533880903493	2.0000000000000004
1466	40
1467	5	4.076612903225806	4.949443319928465
1468	16	3.0	13.636730756640734
1469	1	2.0742857142857143	1.0000000000000004
1470	14	4.903083700440528	9.425324823550561
1471	7	2.024316109422492	6.31642218136422
1472	17	3.0	13.878229910381476
1473	1	4.192771084337349	1.0000000000000007
1474	2	2.334065934065934	1.9999912326436209
1475	0
1476	3	2.0553191489361704	2.999678853122682
1477	0
1478	4	4.237288135593221	3.9158327182299724
1479	25	2.526595744680851	11.467412470999989
1480	8	55.125	6.94930715287409
1481	14	6.206896551724138	9.181482645991716
1482	5	4.290322580645161	4.941788210629663
1483	9	3.056872037914692	8.731428883135838
1484	4	7.125	3.956809513937318
1485	1	19.37142857142857	1.0000000000000009
1486	2	3.0	1.9999917535922886
1487	4	3.1435406698564594	3.8695374752930367
1488	25	2.3444730077120823	13.876947066057262
1489	5	3.006802721088435	4.895641907519588
1490	2	4.515151515151516	1.9999503832593015
1491	0
1492	7	2.4554455445544554	5.719021268868619
1493	0
1494	14	26.79310344827586	11.002648908335146
1495	0
1496	6	5.640845070422535	5.316390582486072
1497	10	3.9260450160771705	7.704947940043205
1498	12	3.3348214285714284	8.699425561637295
1499	12	3.0635593220338984	8.98305265512805
1500	32	8.231707317073171	15.54437622761724
1501	3	3.5655737704918034	2.9879952746643834
1502	0
1503	7	3.7195571955719555	7.000000000000003
1504	25	3.588	14.941577475782152
1505	51
1506	13	11.61038961038961	8.879180017213105
1507	19
1508	0
1509	4	3.8780487804878048	3.9483140844256557
1510	4	11.27807486631016	3.9810978424834778
1511	48
1512	2	2.0042553191489363	2.0
1513	54	3.0	27.599183342000018
1514	24	2.2349397590361444	11.565402029822335
1515	39	6.764150943396227	17.21597652022842
1516	1	10.181818181818182	1.0000000000000002
1517	6	2.132275132275132	5.327905482348195
1518	34
1519	50	3.585542168674699	17.115641473952945
1520	60
1521	25	2.5425219941348973	12.786249259640059
1522	8	2.496774193548387	7.085434902366094
1523	371
1524	281	3.0	127.18821774539414
1525	25
1526	4	42.0	3.9562844276014135
1527	1	2.535211267605634	1.0000000000000004
1528	0
1529	5	4.454081632653061	4.719763012203959
1530	33	3.0	15.516091076479851
1531	23
1532	56
1533	21	2.066581306017926	11.933674136037812
1534	1	19.862068965517242	1.0000000000000002
1535	0
1536	5	5.772413793103448	4.954956299070178
1537	17
1538	21
1539	22
1540	17	3.1714285714285713	10.133107414408558
1541	14	7.5	8.090705899178634
1542	0
1543	0
1544	3	3.952029520295203	2.999394288695288
1545	0
1546	2	2.687732342007435	1.9999810667719917
1547	2	3.193548387096774	1.9999595569049733
1548	0
1549	1	3.6448598130841123	1.0000000000000004
1550	159	3.0	69.74457908203067
1551	4	129.75	3.99919083131779
1552	34	16.44	31.66282388833778
1553	21	166.2	20.99570355498229
1554	1	2.7767695099818512	1.0000000000000007
1555	10	8.807692307692308	9.207071885531033
1556	24
1557	52	161.0	40.4903479311088
1558	66
1559	70	2.720357941834452	25.84010319249481
1560	17	112.2	11.097396062619929
1561	56
1562	16	6.235294117647059	10.308965890397038
1563	4	3.72972972972973	3.962287138581121
1564	1	3.9285714285714284	1.0000000000000002
1565	2	76.28571428571429	1.9999652588596264
1566	5	3.2686567164179103	4.8891629819681555
1567	8	4.0285714285714285	7.95752404390893
1568	5	4.531468531468532	4.908155105125255
1569	58
1570	0
1571	0
1572	50	16.275	25.616580281919436
1573	23
1574	13	108.0	9.316155928194554
1575	1	2.5072992700729926	1.0000000000000002
1576	0
1577	6	3.477031802120141	5.644076532304591
1578	43
1579	4	36.225	3.9551136182384097
1580	2
1581	175
1582	144
1583	0
1584	2	2.178343949044586	1.9999788428301628
1585	9	2.2827442827442828	7.603896283980979
1586	69	607.0	40.432825277952375
1587	37	57.54545454545455	22.286615624871676
1588	138	47.375	48.63102297127837
1589	50
1590	94	3.0	38.147935043846445
1591	3	3.0687679083094554	2.9958588447188697
1592	124
1593	24	3.0	13.205296845692073
1594	15	155.7	9.098652418719823
1595	8	186.0	7.7860445410659915
1596	35
1597	20
1598	19	3.0	12.1486643253568
1599	19	2.002232142857143	13.0
1600	12	2.8317757009345796	8.401120313157758
1601	9	3.5217391304347827	7.57598560152848
1602	575	3.0	245.48656017894191
1603	210
1604	2	2.0004442470013326	1.9999999999999998
1605	0
1606	1	2.4691689008042896	1.0000000000000002
1607	0
1608	3	2.5025125628140703	2.9999999999999996
1609	0
1610	0
1611	45	19.58490566037736	17.532487083131475
1612	35
1613	9	12.882352941176471	7.82319346367695
1614	2	3.9831932773109244	1.9999558860580489
1615	21	139.28571428571428	16.809091782286835
1616	53
1617	11	2.0589868147120054	8.180573101097938
1618	3	3.1475409836065573	2.9999601983247266
1619	17	4.861313868613139	10.99094800452753
1620	70	3.0	35.950990136662455
1621	191	3.0	80.61556280094278
1622	376	3.0	156.71967189421636
1623	410	3.0080862533692723	135.0216312786908
1624	666
1625	366
1626	213
1627	29	3.5217391304347827	15.826270696048518
1628	33	2.0939226519337018	15.334252734625021
1629	34	7.084615384615384	17.600431886270446
1630	35	29.379310344827587	17.684327995316885
1631	1	26.558823529411764	1.0000000000000002
1632	1	14.066666666666666	1.0000000000000002
1633	5	2.33160621761658	4.897056711822202
1634	0
1635	1	15.234375	1.0000000000000009
1636	3	2.002028397565923	3.0000000000000004
1637	5	4.928571428571429	4.821119926439681
1638	26	4.146868250539957	14.21176135232749
1639	4
1640	39	23.41304347826087	19.411333315962874
1641	118	7.983050847457627	47.541089033946456
1642	82	2.2356164383561645	25.512278068626763
1643	15
1644	9	2.0343347639484977	6.683408727343464
1645	15	9.628676470588236	10.507397137934804
1646	18	2.80327868852459	11.07533275124886
1647	22	7.12962962962963	12.905770666035355
1648	16	11.61654135338346	10.162492569463632
1649	15
1650	8	80.5	7.065001479628897
1651	44	7.839416058394161	17.349380129948866
1652	14	3.210526315789474	8.859268434793677
1653	2	2.002341920374707	2.0
1654	1	2.5103857566765577	1.0000000000000002
1655	0
1656	56
1657	23	8.676923076923076	13.388935724955559
1658	44
1659	29	216.0	14.145958592918877
1660	61
1661	20	750.0	17.237508277876216
1662	127	3.011764705882353	48.52539843965949
1663	103	3.0	42.557442738324866
1664	207	3.0078125	70.73109672199953
1665	249
1666	176
1667	50	3.268041237113402	40.74937385345714
1668	91
1669	9
1670	2	2.7813765182186234	1.9999790274733487
1671	28	2.4054054054054053	15.577270202024634
1672	136	25.278688524590162	56.982440934959264
1673	40
1674	1	10.642857142857142	1.0000000000000007
1675	38	196.0	21.7479633355414
1676	54	3.0	23.4978725214521
1677	43	35.88461538461539	19.827596348236252
1678	91
1679	98
1680	1	2.85	1.0000000000000002
1681	4	6.7317073170731705	3.9628403910568664
1682	0
1683	83
1684	60
1685	0
1686	106	3.0	42.807958104688986
1687	13	6.532467532467533	8.645235078512798
1688	9	2.6013986013986012	7.800629096702511
1689	34
1690	59	3.0	29.140081838304685
1691	30
1692	17	2.059233449477352	9.116609155297589
1693	24	15.571428571428571	13.2376561477947
1694	22	2.663265306122449	10.34610484074579
1695	56	3.0	27.372393428814032
1696	44	3.0	16.78682269765882
1697	7	69.0	6.114069612448382
1698	24
1699	5	3.75	4.5457641833863605
1700	16	2.4878048780487805	9.540570851782503
1701	9	9.098360655737705	7.664639651967814
1702	34
1703	70
1704	2	2.76158940397351	1.999942968995615
1705	4	3.949367088607595	3.867641808535705
1706	16	5.882352941176471	10.8299611202898
1707	77
1708	35
1709	13	5.314814814814815	9.459887746271843
1710	3	5.319018404907975	2.993037886873108
1711	0
1712	2	4.070539419087137	1.9999897234527813
1713	2	2.6805845511482254	1.9999940042127295
1714	11
1715	6	3.152542372881356	5.704220248341937
1716	7	11.090909090909092	6.162502465516368
1717	28	49.03846153846154	17.532261992292735
1718	44
1719	6	14.0	5.899558069411593
1720	2	5.006024096385542	1.9999999999999998
1721	1	2.471830985915493	1.0000000000000007
1722	8	2.305489260143198	6.560005799834299
1723	26	64.0909090909091	18.411728727927983
1724	61
1725	86	3.0083333333333333	43.62725666663876
1726	53
1727	53
1728	16	3.075	9.88685593727765
1729	11	3.0	9.080333264317426
1730	19	4.937956204379562	11.008649127383011
1731	51	9.423076923076923	19.185991255331835
1732	49	3.0	26.56226028798273
1733	35	4.2474129821260584	18.900116896638607
1734	67
1735	109
1736	8	3.5864661654135337	6.550697097099276
1737	31
1738	99
1739	16
1740	8
1741	12	2.8488664987405543	9.708756737983407
1742	74	164.57142857142858	46.02214812718206
1743	49
1744	70	3.0	22.820518968352715
1745	2	2.0017241379310344	2.0
1746	9	3.8262032085561497	7.622316998272096
1747	0
1748	0
1749	7
1750	66
1751	15	3.9008264462809916	9.58806898580866
1752	28	3.0	20.799455489381717
1753	145	3.0	78.2059919091227
1754	2	2.002132196162047	2.0
1755	1	3.3658536585365852	1.0000000000000002
1756	33	2.63617677286742	16.310974557213566
1757	3	2.656160458452722	2.989741807965363
1758	0
1759	20
1760	15	3.7386934673366836	9.796553607805452
1761	2	2.0805369127516777	1.9999885641643969
1762	0
1763	29
1764	22	3.033707865168539	13.125678584498555
1765	133
1766	24	2.330357142857143	11.84371587828017
1767	24	7.848648648648648	13.281292211533822
1768	265	3.0	119.18083272320328
1769	3	2.001453488372093	3.0
1770	241
1771	7	10.48421052631579	6.1779995443334155
1772	7	154.0	6.691919271508408
1773	9	3.4297520661157024	7.14574533595681
1774	8	19.166666666666668	6.671523647617228
1775	67
1776	38
1777	1	2.2432432432432434	1.0000000000000007
1778	38
1779	21	2.509025270758123	13.68444715683115
1780	0
1781	3	3.0	2.986250849628006
1782	18	3.102272727272727	9.494343845499918
1783	1	2.2831168831168833	1.0000000000000007
1784	1	2.6440677966101696	1.0000000000000007
1785	1	9.981308411214954	1.0000000000000002
1786	8	2.0416666666666665	6.722741758092271
1787	6	8.054662379421222	5.695150364066521
1788	0
1789	0
1790	0
1791	0
1792	1	3.995798319327731	1.0000000000000002
1793	7	11.668949771689498	6.771330614893561
1794	1	2.6052036199095023	1.0000000000000009
1795	4	3.7295434969853574	3.9903904805482844
1796	6
1797	1	2.0002553626149133	1.0000000000000002
1798	6	18.428571428571427	5.482285013165708
1799	1	3.065934065934066	1.0000000000000004
1800	2	5.004878048780488	2.0
1801	0
1802	0
1803	0
1804	6	3.918103448275862	5.6900523256956435
1805	4	4.2745098039215685	3.9283050969957105
1806	1	14.605263157894736	1.0000000000000007
1807	0
1808	0
1809	1	4.212328767123288	1.0000000000000009
1810	54	3.0	21.857249251980594
1811	20
1812	13	2.9079754601226995	10.488705320447242
1813	12	20.571428571428573	9.792896062133822
1814	0
1815	25	3.0	16.680144387757355
1816	10	3.393162393162393	7.102211279402333
1817	6	2.180371352785146	5.737127316553462
1818	0
1819	2	3.0	1.9999927777841902
1820	42	2.9938650306748467	17.88961655246128
1821	20
1822	70
1823	253	3.0	84.11863393335584
1824	0
1825	0
1826	1	4.978021978021978	1.0000000000000002
1827	1	2.019047619047619	1.0000000000000007
1828	1	2.4763092269326683	1.0000000000000002
1829	1	5.211678832116788	1.0000000000000002
1830	4	70.25	3.9994710202035053
1831	1	13.536585365853659	1.0000000000000007
1832	2	4.008403361344538	2.0
1833	1	2.010989010989011	1.0
1834	0
1835	0
1836	0
1837	2	2.383128295254833	1.9999946244740794
1838	1	5.764044943820225	1.0000000000000007
1839	3	3.402	3.0000000000000004
1840	4	3.9668246445497632	3.8921761782887634
1841	0
1842	0
1843	3	9.895522388059701	2.9970880171617362
1844	6	2.019047619047619	5.643421734702589
1845	0
1846	1	12.576923076923077	1.0000000000000007
1847	0
1848	8	173.5	6.816982941077399
1849	0
1850	11	15.661016949152541	8.338921959900967
1851	0
1852	0
1853	0
1854	0
1855	0
1856	9	17.666666666666668	6.3004525663729565
1857	1	5.342465753424658	1.0000000000000007
1858	2	2.1201923076923075	1.9999968246251123
1859	1	8.183544303797468	1.0000000000000002
1860	1	2.2838709677419353	1.0000000000000009
1861	0
1862	1	2.8636363636363638	1.0000000000000009
1863	4	6.698181818181818	3.9638437033165648
1864	2	2.0035335689045937	1.9999999999999993
1865	0
1866	0
1867	0
1868	0
1869	37
1870	6
1871	18	20.853658536585368	10.454090026626591
1872	1	4.142857142857143	1.0000000000000002
1873	19
1874	1	3.7674418604651163	1.0000000000000007
1875	1	4.0	1.0000000000000007
1876	2	4.310344827586207	1.9999294407448869
1877	9	3.08135593220339	6.993437191488018
1878	6	2.82	5.197786825459164
1879	13
1880	1	2.0063694267515926	1.0000000000000002
1881	0
1882	0
1883	0
1884	93
1885	4	3.923076923076923	3.970213563460118
1886	0
1887	0
1888	0
1889	5	47.25	4.915034492821756
1890	2	5.01	2.0
1891	3	3.443661971830986	2.990503073122951
1892	9	34.04347826086956	7.1084761897490765
1893	9	3.155440414507772	7.290890149783289
1894	35	3.342064714946071	16.881654959347284
1895	25	8.323809523809524	13.357491442014263
1896	3	14.0	2.9771743092033103
1897	4	2.6266094420600856	3.9461815153759567
1898	48	2.264872521246459	22.698706124360488
1899	0
1900	0
1901	0
1902	4	7.292887029288703	3.976607781735424
1903	1	24.0	1.0000000000000007
1904	33
1905	33
1906	0
1907	0
1908	1	2.9908814589665655	1.0000000000000004
1909	0
1910	0
1911	1	10.172185430463577	1.0000000000000007
1912	3	16.095652173913045	2.995291737877222
1913	1	2.0029806259314458	1.0000000000000002
1914	0
1915	0
1916	0
1917	0
1918	0
1919	2	2.365843179377014	1.9999999186106956
1920	3	16.026476578411405	2.9991631552317646
1921	4	2.215851602023609	3.9824794989705206
1922	4	2.4554794520547945	3.987351652457602
1923	2	2.0011933174224343	2.000000000000001
1924	5	4.974683544303797	4.845837649692524
1925	3	9.0	2.9932694816679546
1926	77
1927	1	2.2298507462686565	1.0000000000000007
1928	3	2.0093023255813955	2.9948308447456955
1929	0
1930	1	2.1612244897959183	1.0000000000000002
1931	2	20.894736842105264	1.9999930304366438
1932	99
1933	147
1934	33
1935	3
1936	3	2.0018281535648996	2.9999999999999996
1937	1	2.9842931937172774	1.0000000000000007
1938	4	2.55	3.9295667889140757
1939	3	2.0039525691699605	3.0000000000000004
1940	3	2.3142857142857145	2.9886077579303425
1941	4	2.002724795640327	4.0
1942	0
1943	0
1944	1	3.227154046997389	1.0000000000000002
1945	8	2.9682539682539684	7.33892772596558
1946	3	2.0040485829959516	3.0
1947	1	2.3858267716535435	1.0000000000000002
1948	0
1949	3	2.722689075630252	2.9636580381013156
1950	6
1951	3	2.0010604453870626	3.0000000000000004
1952	1	14.128205128205128	1.0000000000000002
1953	0
1954	1	11.126582278481013	1.0000000000000007
1955	0
1956	0
1957	1	2.5223880597014925	1.0000000000000002
1958	0
1959	3	2.363013698630137	2.9928247037522278
1960	2	2.7251908396946565	1.9999221252023782
1961	0
1962	0
1963	0
1964	0
1965	0
1966	2	13.68	1.999978842830164
1967	3	3.1666666666666665	2.992948472793778
1968	0
1969	1	3.4757281553398056	1.0000000000000002
1970	0
1971	0
1972	1	6.177777777777778	1.0000000000000002
1973	5	10.584905660377359	4.965975079263891
1974	1	2.088888888888889	1.0000000000000007
1975	1	4.451612903225806	1.0000000000000002
1976	0
1977	6	4.40566037735849	5.541789161669121
1978	3	2.335180055401662	2.999276143120163
1979	0
1980	0
1981	0
1982	2	2.3142857142857145	1.9999691918395082
1983	1	7.552631578947368	1.0000000000000002
1984	2	2.6223776223776225	1.9999921879171552
1985	1	4.746835443037975	1.0000000000000002
1986	0
1987	0
1988	0
1989	0
1990	6	3.502659574468085	6.000000000000001
1991	0
1992	0
1993	0
1994	0
1995	0
1996	11	2.811669128508124	8.568657240422057
1997	0
1998	0
[truncated: 2,326 more rows]
